# Supplementary material for: An Overview of Genes From Cyberlindnera americana, a Symbiont Yeast Isolated From the Gut of the Bark Beetle Dendroctonus rhizophagus (Curculionidae: Scolytinae), Involved in the Detoxification Process Using Genome and Transcriptome Data
Source: Front Microbiol. 2019 Sep 27;10:2180. doi: 10.3389/fmicb.2019.02180 (PMC6777644; doi:10.3389/fmicb.2019.02180)
Supplement: TABLE S1 — Physicochemical characteristics of gene families associated with the detoxification process. [file Table_1.XLSX]

## Sheet: ABC
ID	Name	Accession number (GenBank)	ORF	Sequence lenght (amino acid)	Molecular weight (kDa)	pI	Subcellular localization prediction	Family	Classification of homologous (TCDB)	Accesion Number of homologous (TCDB)	Name of homologous	Organism homologous
g1046.t1	CaABCB1	MK890702	complete	730	81.1266	8.64	Membrane bound Mitochondrial	Heavy Metal Transporter	3.A.1.210	P40416	ATM1	Saccharomyces cerevisiae
g3200.t1	CaABCB2	MK890707	complete	1301	144.127	5.71	Plasma membrane	a-Factor Sex Pheromone Exporter	3.A.1.206	P12866	Ste6	Saccharomyces cerevisiae
g3575.t1	CaABCB3	MK890709	complete	771	85.1592	8.57	Membrane bound Mitochondrial	Mitochondrial Peptide Exporter	3.A.1.212	P33311	Md1B	Saccharomyces cerevisiae
g4948.t1	CaABCB4	MK890713	complete	687	75.0023	8.26	Membrane bound Mitochondrial	Mitochondrial Peptide Exporter	3.A.1.212	P33310	Mdl1p	Saccharomyces cerevisiae
g1227.t1	CaABCC1	MK890703	complete	1653	185.515	5.81	Membrane bound Vacuolar	Drug conjugate transporter	3.A.1.208	P32386	BAT1	Saccharomyces cerevisiae
g5729.t1	CaABCC10	MK890718	incomplete	544	60.4976	6.75	Membrane bound Peroxisomal	Drug conjugate transporter	3.A.1.208	P53049	YOR1	Saccharomyces cerevisiae
g1760.t1	CaABCC2	MK890704	complete	1476	165.042	6.24	Membrane bound Vacuolar	Drug conjugate transporter	3.A.1.208	P39109	YCFI	Saccharomyces cerevisiae
g3187.t1	CaABCC3	MK890706	complete	1526	171.768	5.87	Membrane bound Vacuolar	Drug conjugate transporter	3.A.1.208	Q10185	Abc2p	Schizosaccharomyces pombe
g4350.t1	CaABCC4	MK890710	complete	1387	155.034	5.48	Plasma membrane	Drug conjugate transporter	3.A.1.208	Q10185	Abc2p	Schizosaccharomyces pombe
g4408.t1	CaABCC5	MK890537	incomplete	657	73.6884	6.11	Plasma membrane	Drug conjugate transporter	3.A.1.208	P53049	YOR1	Saccharomyces cerevisiae
g4852.t1	CaABCC6	MK890712	complete	1387	154.85	5.12	Plasma membrane	Drug conjugate transporter	3.A.1.208	P53049	YOR1	Saccharomyces cerevisiae
g5656.t1	CaABCC7	MK890536	incomplete	1178	131.111	6.58	Plasma membrane	Drug conjugate transporter	3.A.1.208	P53049	YOR1	Saccharomyces cerevisiae
g5665.t1	CaABCC8	MK890717	incomplete	1070	119.136	6.85	Plasma membrane	Drug conjugate transporter	3.A.1.208	P53049	YOR1	Saccharomyces cerevisiae
g5727.t1	CaABCC9	MK890535	incomplete	540	59.9167	5.43	Plasma membrane	Drug conjugate transporter	3.A.1.208	P53049	YOR1	Saccharomyces cerevisiae
g3309.t1	CaABCD1	MK890708	complete	830	96.153	8.33	Membrane bound Peroxisomal	Peroxysomal Fatty Acyl CoA Transporter	3.A.1.203	P41909	PXA1	Saccharomyces cerevisiae
g4970.t1	CaABCG1	MK890714	complete	1517	169.702	5.75	Plasma membrane	Pleiotropic drug resistance	3.A.1.205	P51533	PDR10	Saccharomyces cerevisiae
g5309.t1	CaABCG2	MK890715	complete	1267	141.46	7.23	Plasma membrane	Pleiotropic drug resistance	3.A.1.205	Q54CG0	ABCG10	Dictyostelium discoideum
g5512.t1	CaABCG3	MK890716	complete	1245	140.601	6.08	Membrane bound Endoplasmic reticulum	Pleiotropic drug resistance	3.A.1.205	P51533	PDR10	Saccharomyces cerevisiae
g4640.t1	CaABCG4	MK890711	complete	1531	172.556	5.45	Plasma membrane	Pleiotropic drug resistance	3.A.1.205	P33302	Pdr5	Saccharomyces cerevisiae
g2073.t1	CaABCG5	MK890705	complete	980	110.017	5.01	Membrane bound Endoplasmic reticulum	Eye pigment precursor	3.A.1.204	P25371	Adp1	Saccharomyces cerevisiae
Note: Another ABC from Peroxysomal Fatty Acyl CoA Transporter family was found with 2 TMH
g4486.t1	atggccaacacagcccttcagcagtgggagccgttactgaaatggtacagccaccataagggcgttctcctgaagacgtcctacctcatcttgctctttgtatctttcaatacatcgcagccgaacaagtcccggaaaagggaaatggaggaaacgtccgtggcagagtcttctaaggacgttaaggaggactcgaagaagcgtattaagatcgacaagagctcttttattcgtctgataaagtccgttgttccaacgtggaagtccaaggtacctctctattttgtattgcagcttgtgctactcatctccagggcattgcttacactccgagttgcagcgttggatggctggcttgttagtgctatgattagaaagaaaacgggcttatttatgaaa…	.

## Sheet: MFS
ID	Name	Accession number (GenBank)	ORF	Sequence lenght (amino acid)	Molecular weight (kDa)	pI	Subcellular localization prediction	Family	Accesion Number of homologous (TCDB)	Name of homologous	Classification of homologous (TCDB)	Organism homologous
g1037.t1	CaMfs1	MK890559	complete	544	60.314	5.958	Membrane bound Endoplasmic reticulum	The Fucose: H+ Symporter	Q08280	BSC6	2.A.1.7	Saccharomyces cerevisiae
g1111.t1	CaMfs2	MK890560	complete	530	59.8813	6.06	Membrane bound Endoplasmic reticulum	Sugar Porter	G4TIR7	Hxt5	2.A.1.1	Piriformospora indica
g1177.t1	CaMfs3	MK890561	complete	620	68.6572	5.466	Plasma membrane	The Drug:H+ Antiporter-2 (14 Spanner)	H2E274	MFS1	2.A.1.3	Trichoderma harzianum
g1188.t1	CaMfs4	MK890562	complete	536	60.0846	8.046	Plasma membrane	The Drug:H+ Antiporter-1 (12 Spanner)	P32071	CyhR	2.A.1.2	Candida maltosa
g1216.t1	CaMfs5	MK890563	complete	554	61.1767	6.098	Plasma membrane	Sugar Porter	P53048	AGT1	2.A.1.1	Saccharomyces cerevisiae
g1218.t1	CaMfs6	MK890564	complete	521	56.9227	6.209	Membrane bound Endoplasmic reticulum	The Organic Cation Transporter	Q0CZ13	UP	2.A.1.19	Aspergillus terreus
g1220.t1	CaMfs7	MK890565	complete	540	58.8193	6.367	Plasma membrane	Sugar Porter	A3M0N3	Rgt2	2.A.1.1	Pichia stipitis
g1262.t1	CaMfs8	MK890566	complete	591	66.198	5.915	Plasma membrane	Sugar Porter	P11636	Qay	2.A.1.1	Neurospora crassa
g1263.t1	CaMfs9	MK890567	complete	495	54.291	7.633	Plasma membrane	The Monocarboxylate Transporter	Q08777	Mch5	2.A.1.13	Saccharomyces cerevisiae
g1303.t1	CaMfs10	MK890568	complete	566	62.2242	6.264	Plasma membrane	Sugar Porter	P11636	Qay	2.A.1.1	Neurospora crassa
g1403.t1	CaMfs11	MK890569	complete	521	58.1299	6.684	Plasma membrane	The Anion:Cation Symporter	P15365	Dal5	2.A.1.14	Saccharomyces cerevisiae
g1442.t1	CaMfs12	MK890570	complete	471	52.207	7.656	Membrane bound Endoplasmic reticulum	The Monocarboxylate Transporter	Q08777	Mch5	2.A.1.13	Saccharomyces cerevisiae
g1492.t1	CaMfs13	MK890571	complete	586	63.592	6.717	Membrane bound Vacuolar	The Vacuolar Basic Amino Acid Transporter	Q09752	Fnx1	2.A.1.48	Schizosaccharomyces pombe
g1501.t1	CaMfs14	MK890572	complete	508	56.8276	6.244	Plasma membrane	The Sialate:H+ Symporter	P36035	Jen1	2.A.1.12	Saccharomyces cerevisiae
g1510.t1	CaMfs15	MK890573	complete	509	55.4447	7.94	Plasma membrane	The Drug:H+ Antiporter-1 (12 Spanner)	P53943	Aqr1	2.A.1.2	Saccharomyces cerevisiae
g1511.t1	CaMfs16	MK890574	complete	516	56.0057	7.151	Plasma membrane	The Drug:H+ Antiporter-1 (12 Spanner)	P53944	Aqr2	2.A.1.2	Saccharomyces cerevisiae
g1542.t1	CaMfs17	MK890575	complete	563	62.7317	6.277	Membrane bound Endoplasmic reticulum	Sugar Porter	Q7SD12	Cdt-2	2.A.1.1	Neurospora crassa
g1574.t1	CaMfs18	MK890576	complete	501	54.0596	5.565	Plasma membrane	The Putative Magnetosome Permease	Q6NE63	PmrA	2.A.1.43	Streptococcus pneumoniae
g1577.t1	CaMfs19	MK890577	complete	560	62.8879	6.445	Membrane bound Endoplasmic reticulum	Sugar Porter	P53048	AGT1	2.A.1.1	Saccharomyces cerevisiae
g1581.t1	CaMfs20	MK890578	complete	614	67.7446	5.082	Plasma membrane	The Drug:H+ Antiporter-1 (12 Spanner)	P53283	TPO2	2.A.1.2	Saccharomyces cerevisiae
g1729.t1	CaMfs21	MK890579	complete	643	70.6525	5.079	Plasma membrane	Sugar Porter	B1PM37	Hxs1	2.A.1.1	Hansenula polymorpha
g1763.t1	CaMfs22	MK890580	complete	487	54.6953	6.554	Plasma membrane	The Anion:Cation Symporter	P53322	Tna1	2.A.1.14	Saccharomyces cerevisiae
g1804.t1	CaMfs23	MK890581	complete	545	60.542	6.534	Membrane bound Endoplasmic reticulum	The Unknown Major Facilitator-1	P25568	YCL038c	2.A.1.24	Saccharomyces cerevisiae
g1927.t1	CaMfs24	MK890582	complete	560	64.342	6.807	Plasma membrane	The Anion:Cation Symporter	P40445	YIL166c	2.A.1.14	Saccharomyces cerevisiae
g1955.t1	CaMfs25	MK890583	complete	452	49.8002	7.726	Plasma membrane	The Monocarboxylate Transporter	Q08268	MCH4	2.A.1.13	Saccharomyces cerevisiae
g1957.t1	CaMfs26	MK890584	complete	525	58.477	5.895	Plasma membrane	The Anion:Cation Symporter	P15365	Dal5	2.A.1.14	Saccharomyces cerevisiae
g1989.t1	CaMfs27	MK890585	complete	506	55.8059	6.999	Plasma membrane	Sugar Porter	Q2MDH1	GXF1	2.A.1.1	Candida intermedia
g2035.t1	CaMfs28	MK890586	complete	529	56.1105	7.308	Membrane bound Vacuolar	The Vacuolar Basic Amino Acid Transporter	Q09752	Fnx1	2.A.1.48	Schizosaccharomyces pombe
g2038.t1	CaMfs29	MK890587	complete	519	58.8622	5.768	Plasma membrane	The Anion:Cation Symporter	Q07904	THI73	2.A.1.14	Saccharomyces cerevisiae
g2065.t1	CaMfs30	MK890588	complete	627	69.8585	7.752	Plasma membrane	The Siderophore-Iron Transporter	O74395	Str1	2.A.1.16	Schizosaccharomyces pombe
g2067.t1	CaMfs31	MK890589	complete	596	66.2565	7.946	Plasma membrane	The Siderophore-Iron Transporter	O74395	Str1	2.A.1.16	Schizosaccharomyces pombe
g2157.t1	CaMfs32	MK890590	complete	590	65.4037	5.531	Membrane bound Endoplasmic reticulum	The Drug:H+ Antiporter-1 (12 Spanner)	B6HIC2	PaaT	2.A.1.2	Penicillum chysogenum
g2240.t1	CaMfs33	MK890591	complete	566	62.7025	7.6	Plasma membrane	Sugar Porter	P15685	MAL6	2.A.1.1	Saccharomyces cerevisiae
g2241.t1	CaMfs34	MK890592	complete	443	48.1155	8.489	Plasma membrane	The Monocarboxylate Transporter	Q08268	MCH4	2.A.1.13	Saccharomyces cerevisiae
g2261.t1	CaMfs35	MK890593	complete	561	60.8808	5.234	Plasma membrane	Sugar Porter	P30605	ITR1	2.A.1.1	Saccharomyces cerevisiae
g2282.t1	CaMfs36	MK890594	complete	568	64.2111	6.188	Plasma membrane	The Drug:H+ Antiporter-1 (12 Spanner)	Q3EAQ5	ZIF2	2.A.1.2	Arabidopsis thaliana
g2318.t1	CaMfs37	MK890595	complete	486	53.1625	7.232	Plasma membrane	The Monocarboxylate Transporter	Q08268	MCH4	2.A.1.13	Saccharomyces cerevisiae
g2348.t1	CaMfs38	MK890596	complete	556	61.536	7.72	Plasma membrane	Sugar Porter	P11636	Qay	2.A.1.1	Neurospora crassa
g2364.t1	CaMfs39	MK890597	complete	487	53.4724	7.376	Plasma membrane	The Monocarboxylate Transporter	Q08268	MCH4	2.A.1.13	Saccharomyces cerevisiae
g2463.t1	CaMfs40	MK890598	complete	578	64.3995	5.452	Membrane bound Endoplasmic reticulum	The Drug:H+ Antiporter-2 (14 Spanner)	Q874B4	KNQ1	2.A.1.3	Kluyveromyces lactis
g249.t1	CaMfs41	MK890542	complete	543	61.1201	8.246	Plasma membrane	The Peptide-Acetyl-Coenzyme A Transporter	P38318	Uncharacterized protein	2.A.1.25	Saccharomyces cerevisiae
g2625.t1	CaMfs42	MK890599	complete	524	57.7931	5.196	Plasma membrane	The Sialate:H+ Symporter	P36035	Jen1	2.A.1.12	Saccharomyces cerevisiae
g2626.t1	CaMfs43	MK890600	complete	532	59.5614	7.025	Plasma membrane	The Sialate:H+ Symporter	P36035	Jen1	2.A.1.12	Saccharomyces cerevisiae
g2673.t1	CaMfs44	MK890601	complete	531	59.1108	5.617	Plasma membrane	The Anion:Cation Symporter	P15365	Dal5	2.A.1.14	Saccharomyces cerevisiae
g2699.t1	CaMfs45	MK890602	complete	592	64.2105	6.757	Plasma membrane	The Drug:H+ Antiporter-2 (14 Spanner)	E7M1Y1	Vba3	2.A.1.3	Saccharomyces cerevisiae
g2703.t1	CaMfs46	MK890603	complete	472	51.3456	7.407	Membrane bound Vacuolar	The Unidentified Major Faciilitator-23	C4YGN0	UMF23C	2.A.1.75	Candida albicans
g2737.t1	CaMfs47	MK890604	complete	574	63.5731	8.323	Plasma membrane	The Oxalate:Formate Antiporter	P46996	YJL163C	2.A.1.11	Saccharomyces cerevisiae
g2747.t1	CaMfs48	MK890605	complete	518	57.586	7.094	Plasma membrane	The Anion:Cation Symporter	P15365	Dal5	2.A.1.14	Saccharomyces cerevisiae
g2755.t1	CaMfs49	MK890606	complete	524	58.1076	7.36	Membrane bound Golgi	The Drug:H+ Antiporter-2 (14 Spanner)	Q874B4	KNQ1	2.A.1.3	Kluyveromyces lactis
g2756.t1	CaMfs50	MK890533	complete	524	58.3774	6.79	Membrane bound Endoplasmic reticulum	The Drug:H+ Antiporter-2 (14 Spanner)	Q874B4	KNQ1	2.A.1.3	Kluyveromyces lactis
g2757.t1	CaMfs51	MK890607	complete	475	52.1753	8.196	Plasma membrane	The Monocarboxylate Transporter	Q08268	MCH4	2.A.1.13	Saccharomyces cerevisiae
g2804.t1	CaMfs52	MK890608	complete	604	66.605	4.955	Plasma membrane	Sugar Porter	P43562	YFL040W	2.A.1.1	Saccharomyces cerevisiae
g2826.t1	CaMfs53	MK890609	complete	524	57.5757	7.127	Membrane bound Endoplasmic reticulum	The Organic Cation Transporter	Q0CZ13	UP	2.A.1.19	Aspergillus terreus
g2920.t1	CaMfs54	MK890610	complete	533	60.626	5.049	Plasma membrane	The Anion:Cation Symporter	P39709	SEO1	2.A.1.14	Saccharomyces cerevisiae
g2951.t1	CaMfs55	MK890611	complete	565	62.703	5.163	Plasma membrane	The Drug:H+ Antiporter-1 (12 Spanner)	P53389	Hol1	2.A.1.2	Saccharomyces cerevisiae
g304.t1	CaMfs56	MK890543	complete	549	61.6483	5.644	Membrane bound Endoplasmic reticulum	Sugar Porter	P53048	AGT1	2.A.1.1	Saccharomyces cerevisiae
g3092.t1	CaMfs57	MK890612	complete	463	50.734	7.182	Plasma membrane	The Monocarboxylate Transporter	P36032	MCH2	2.A.1.13	Saccharomyces cerevisiae
g3094.t1	CaMfs58	MK890613	complete	523	58.9286	6.607	Plasma membrane	The Drug:H+ Antiporter-1 (12 Spanner)	Q3EAQ5	ZIF2	2.A.1.2	Arabidopsis thaliana
g3131.t1	CaMfs59	MK890614	complete	576	62.2895	5.772	Membrane bound Endoplasmic reticulum	The Vacuolar Basic Amino Acid Transporter	Q09752	Fnx1	2.A.1.48	Schizosaccharomyces pombe
g3166.t1	CaMfs60	MK890615	complete	588	65.0494	5.853	Plasma membrane	The Drug:H+ Antiporter-1 (12 Spanner)	Q8NKG7	CefT	2.A.1.2	Acremonium chrysogenum
g3218.t1	CaMfs61	MK890616	complete	505	57.0471	7.475	Plasma membrane	The Anion:Cation Symporter	P25621	FEN2	2.A.1.14	Saccharomyces cerevisiae
g3307.t1	CaMfs62	MK890617	complete	448	49.3804	7.59	Plasma membrane	The Monocarboxylate Transporter	Q08777	Mch5	2.A.1.13	Saccharomyces cerevisiae
g3316.t1	CaMfs63	MK890618	complete	489	53.262	6.851	Plasma membrane	The Monocarboxylate Transporter	Q08268	MCH4	2.A.1.13	Saccharomyces cerevisiae
g3348.t1	CaMfs64	MK890619	complete	569	63.2244	5.669	Plasma membrane	Sugar Porter	Q64L87	Xylhp	2.A.1.1	Debaryomyces hansenii
g3371.t1	CaMfs65	MK890620	complete	549	61.7207	6.296	Plasma membrane	Sugar Porter	P11636	Qay	2.A.1.1	Neurospora crassa
g345.t1	CaMfs66	MK890544	complete	522	55.9112	7.955	Plasma membrane	The Unidentified Major Faciilitator-23	C4YGN0	UMF23C	2.A.1.75	Candida albicans
g3490.t1	CaMfs67	MK890621	complete	565	61.7416	5.737	Membrane bound Vacuolar	The Vacuolar Basic Amino Acid Transporter	Q04301	Vba1	2.A.1.48	Saccharomyces cerevisiae
g3493.t1	CaMfs68	MK890622	complete	553	60.9605	5.855	Plasma membrane	The Drug:H+ Antiporter-2 (14 Spanner)	H2E274	MFS1	2.A.1.3	Trichoderma harzianum
g3494.t1	CaMfs69	MK890623	complete	652	72.7245	6.028	Plasma membrane	The Drug:H+ Antiporter-1 (12 Spanner)	B6HN82	PenM	2.A.1.2	Penicillium chrysogenum
g35.t1	CaMfs70	MK890539	complete	565	62.4127	5.92	Plasma membrane	Sugar Porter	P15685	MAL6	2.A.1.1	Saccharomyces cerevisiae
g3525.t1	CaMfs71	MK890624	complete	528	58.8306	6.53	Plasma membrane	The Anion:Cation Symporter	P15365	Dal5	2.A.1.14	Saccharomyces cerevisiae
g3534.t1	CaMfs72	MK890625	complete	488	54.1613	8.006	Plasma membrane	The Anion:Cation Symporter	O13880	Vht1	2.A.1.14	Schizosaccharomyces pombe
g3535.t1	CaMfs73	MK890626	complete	523	58.3983	7.252	Plasma membrane	The Anion:Cation Symporter	P15365	Dal5	2.A.1.14	Saccharomyces cerevisiae
g3546.t1	CaMfs74	MK890627	complete	484	53.6537	7.36	Plasma membrane	The Monocarboxylate Transporter	P36032	MCH2	2.A.1.13	Saccharomyces cerevisiae
g3547.t1	CaMfs75	MK890628	complete	477	52.982	7.296	Membrane bound Endoplasmic reticulum	The Monocarboxylate Transporter	P36032	MCH2	2.A.1.13	Saccharomyces cerevisiae
g3602.t1	CaMfs76	MK890629	complete	527	58.5383	6.245	Plasma membrane	The Drug:H+ Antiporter-1 (12 Spanner)	Q8RWN2	ZIF1	2.A.1.2	Arabidopsis thaliana
g3603.t1	CaMfs77	MK890630	complete	528	58.9759	5.831	Plasma membrane	The Drug:H+ Antiporter-1 (12 Spanner)	Q3EAQ5	ZIF2	2.A.1.2	Arabidopsis thaliana
g3611.t1	CaMfs78	MK890631	complete	474	52.9558	6.318	Membrane bound Endoplasmic reticulum	The Fucose: H+ Symporter	Q08280	BSC6	2.A.1.7	Saccharomyces cerevisiae
g3612.t1	CaMfs79	MK890632	complete	490	54.7582	6.221	Membrane bound Golgi	The Fucose: H+ Symporter	Q08280	BSC6	2.A.1.7	Saccharomyces cerevisiae
g3613.t1	CaMfs80	MK890633	complete	455	51.3556	6.091	Plasma membrane	The Fucose: H+ Symporter	Q08280	BSC6	2.A.1.7	Saccharomyces cerevisiae
g368.t1	CaMfs81	MK890545	complete	548	60.7519	6.884	Membrane bound Endoplasmic reticulum	The Monocarboxylate Transporter	P36032	MCH2	2.A.1.13	Saccharomyces cerevisiae
g3690.t1	CaMfs82	MK890634	complete	551	60.7529	7.301	Plasma membrane	The Drug:H+ Antiporter-2 (14 Spanner)	E7M1Y1	Vba3	2.A.1.3	Saccharomyces cerevisiae
g3691.t1	CaMfs83	MK890635	complete	588	64.0533	6.73	Plasma membrane	The Drug:H+ Antiporter-2 (14 Spanner)	E7M1Y1	Vba3	2.A.1.3	Saccharomyces cerevisiae
g3694.t1	CaMfs84	MK890636	complete	581	63.179	5.387	Plasma membrane	The Drug:H+ Antiporter-2 (14 Spanner)	E7M1Y1	Vba3	2.A.1.3	Saccharomyces cerevisiae
g3816.t1	CaMfs85	MK890637	complete	515	58.0408	6.479	Plasma membrane	The Anion:Cation Symporter	P70786	TtuB	2.A.1.14	Agrobacterium vitis
g3882.t1	CaMfs86	MK890638	complete	511	56.2612	5.207	Membrane bound Vacuolar	The L-Amino Acid Transporter-3	Q8NBI5	SLC43A3	2.A.1.44	Homo sapiens
g4014.t1	CaMfs87	MK890639	complete	554	61.9228	5.877	Plasma membrane	Sugar Porter	Q8NJ22	Frt1	2.A.1.1	Kluyveromyces lactis
g4064.t1	CaMfs88	MK890640	complete	555	61.5594	6.068	Plasma membrane	The Oxalate:Formate Antiporter	P46996	YJL163C	2.A.1.11	Saccharomyces cerevisiae
g4129.t1	CaMfs89	MK890641	complete	533	59.3628	5.558	Plasma membrane	The Anion:Cation Symporter	P15365	Dal5	2.A.1.14	Saccharomyces cerevisiae
g414.t1	CaMfs90	MK890546	complete	624	69.3005	6.9	Membrane bound Endoplasmic reticulum	The Siderophore-Iron Transporter	P38731	Arn1	2.A.1.16	Saccharomyces cerevisiae
g4183.t1	CaMfs91	MK890642	complete	542	58.6378	5.445	Plasma membrane	Sugar Porter	A3M0N3	Rgt2	2.A.1.1	Pichia stipitis
g4206.t1	CaMfs92	MK890643	complete	618	68.9557	6.995	Membrane bound Endoplasmic reticulum	The Monocarboxylate Transporter	P36032	MCH2	2.A.1.13	Saccharomyces cerevisiae
g4243.t1	CaMfs93	MK890644	complete	534	59.2592	7.001	Plasma membrane	The Anion:Cation Symporter	P15365	Dal5	2.A.1.14	Saccharomyces cerevisiae
g4245.t1	CaMfs94	MK890645	complete	520	59.7692	7.845	Membrane bound Endoplasmic reticulum	The Anion:Cation Symporter	O43000	Liz1	2.A.1.14	Schizosaccharomyces pombe
g4255.t1	CaMfs95	MK890646	complete	502	56.7684	6.448	Plasma membrane	The Sialate:H+ Symporter	P36035	Jen1	2.A.1.12	Saccharomyces cerevisiae
g4297.t1	CaMfs96	MK890647	complete	460	50.5224	5.971	Membrane bound Vacuolar	The Unidentified Major Faciilitator-23	C4YGN0	MCH1	2.A.1.75	Saccharomyces cerevisiae
g436.t1	CaMfs97	MK890547	complete	519	56.5805	5.557	Plasma membrane	Sugar Porter	P30606	ITR2	2.A.1.1	Saccharomyces cerevisiae
g4365.t1	CaMfs98	MK890648	complete	566	62.9916	6.528	Membrane bound Endoplasmic reticulum	The Drug:H+ Antiporter-2 (14 Spanner)	Q874B4	KNQ1	2.A.1.3	Kluyveromyces lactis
g440.t1	CaMfs99	MK890548	complete	597	67.0057	6.309	Plasma membrane	The Drug:H+ Antiporter-1 (12 Spanner)	P38227	Qdr3	2.A.1.2	Saccharomyces pombe
g4434.t1	CaMfs100	MK890649	complete	470	51.7853	7.893	Membrane bound Endoplasmic reticulum	The Monocarboxylate Transporter	P36032	MCH2	2.A.1.13	Saccharomyces cerevisiae
g4460.t1	CaMfs101	MK890650	complete	516	57.1941	6.363	Plasma membrane	Sugar Porter	P54862	HXT11	2.A.1.1	Saccharomyces cerevisiae
g4536.t1	CaMfs102	MK890651	complete	465	50.6341	7.286	Plasma membrane	The Drug:H+ Antiporter-1 (12 Spanner)	B6HN82	PenM	2.A.1.2	Penicillium chrysogenum
g4546.t1	CaMfs103	MK890652	complete	477	51.2347	5.501	Membrane bound Vacuolar	Sugar Porter	P38142	YBR241C	2.A.1.1	Saccharomyces cerevisiae
g4572.t1	CaMfs104	MK890653	complete	582	65.2966	5.582	Plasma membrane	Sugar Porter	P15685	MAL6	2.A.1.1	Saccharomyces cerevisiae
g4578.t1	CaMfs105	MK890654	complete	516	57.9053	6.326	Plasma membrane	The Anion:Cation Symporter	P53322	Tna1	2.A.1.14	Saccharomyces cerevisiae
g4612.t1	CaMfs106	MK890655	complete	579	63.5236	5.577	Plasma membrane	The Drug:H+ Antiporter-1 (12 Spanner)	Q07824	TPO1	2.A.1.2	Saccharomyces cerevisiae
g4879.t1	CaMfs107	MK890656	complete	561	62.3835	6.022	Plasma membrane	The Drug:H+ Antiporter-1 (12 Spanner)	P53389	Hol1	2.A.1.2	Saccharomyces cerevisiae
g4938.t1	CaMfs108	MK890657	complete	620	68.7134	5.595	Plasma membrane	Sugar Porter	AIU34725.1	ITR1	2.A.1.1	Pneumocystis carinii
g4968.t1	CaMfs109	MK890658	complete	533	60.0998	5.809	Membrane bound Endoplasmic reticulum	Sugar Porter	Q7SD12	Cdt-2	2.A.1.1	Neurospora crassa
g5054.t1	CaMfs110	MK890659	complete	520	58.4864	8.008	Plasma membrane	The Anion:Cation Symporter	P15365	Dal5	2.A.1.14	Saccharomyces cerevisiae
g5057.t1	CaMfs111	MK890660	complete	440	48.0707	7.918	Plasma membrane	The Drug:H+ Antiporter-1 (12 Spanner)	B7FAY6	CefM	2.A.1.2	Acremonium chrysogenum
g5102.t1	CaMfs112	MK890661	complete	500	56.3006	6.233	Plasma membrane	The Anion:Cation Symporter	P15365	Dal5	2.A.1.14	Saccharomyces cerevisiae
g5131.t1	CaMfs113	MK890662	complete	461	50.6017	8.33	Membrane bound Endoplasmic reticulum	The Drug:H+ Antiporter-1 (12 Spanner)	B6HN82	PenM	2.A.1.2	Penicillium chrysogenum
g5138.t1	CaMfs114	MK890663	complete	529	59.4234	5.607	Plasma membrane	Sugar Porter	C4QVV9	GT1	2.A.1.1	Komagataella pastoris
g5221.t1	CaMfs115	MK890664	complete	566	62.3962	5.966	Plasma membrane	Sugar Porter	P32467	Hxt4	2.A.1.1	Saccharomyces cerevisiae
g5305.t1	CaMfs116	MK890665	complete	512	56.7545	7.405	Membrane bound Endoplasmic reticulum	The Anion:Cation Symporter	P53322	Tna1	2.A.1.14	Saccharomyces cerevisiae
g5354.t1	CaMfs117	MK890666	complete	648	73.8108	5.517	Membrane bound Endoplasmic reticulum	Sugar Porter	A1Z264	SPT1	2.A.1.1	Galdieria sulphuraria
g5403.t1	CaMfs118	MK890667	complete	527	58.7713	6.611	Plasma membrane	The Anion:Cation Symporter	P15365	Dal5	2.A.1.14	Saccharomyces cerevisiae
g5405.t1	CaMfs119	MK890668	complete	464	52.3935	7.433	Membrane bound Endoplasmic reticulum	The Anion:Cation Symporter	Q07904	THI73	2.A.1.14	Saccharomyces cerevisiae
g5425.t1	CaMfs120	MK890669	complete	508	56.5474	7.429	Plasma membrane	The Drug:H+ Antiporter-1 (12 Spanner)	Q07824	TPO1	2.A.1.2	Saccharomyces cerevisiae
g5457.t1	CaMfs121	MK890670	complete	530	58.7031	7.316	Plasma membrane	The Organic Cation Transporter	Q0CZ13	UP	2.A.1.19	Aspergillus terreus
g5469.t1	CaMfs122	MK890671	complete	482	52.6789	7.431	Plasma membrane	The Monocarboxylate Transporter	P36032	MCH2	2.A.1.13	Saccharomyces cerevisiae
g5487.t1	CaMfs123	MK890672	complete	530	58.1591	7.145	Plasma membrane	The Nitrate/Nitrite Porter	Q8X193	NrtB	2.A.1.8	Aspergillus nidulans
g5489.t1	CaMfs124	MK890673	complete	531	58.604	5.695	Membrane bound Endoplasmic reticulum	The Organic Cation Transporter	Q0CZ13	UP	2.A.1.19	Aspergillus terreus
g5507.t1	CaMfs125	MK890674	complete	497	55.0238	5.679	Plasma membrane	The Sialate:H+ Symporter	P36035	Jen1	2.A.1.12	Saccharomyces cerevisiae
g5583.t1	CaMfs126	MK890675	complete	548	61.8901	6.644	Plasma membrane	Sugar Porter	P15685	MAL6	2.A.1.1	Saccharomyces cerevisiae
g5629.t1	CaMfs127	MK890676	complete	531	58.5666	6.133	Plasma membrane	The Phosphate: H+ Symporter	P25346	GIT1	2.A.1.9	Saccharomyces cerevisiae
g5645.t1	CaMfs128	MK890677	complete	530	60.0368	7.612	Plasma membrane	The Anion:Cation Symporter	Q12235	Yct1	2.A.1.14	Saccharomyces cerevisiae
g5671.t1	CaMfs129	MK890678	complete	699	76.9342	4.888	Plasma membrane	The Drug:H+ Antiporter-1 (12 Spanner)	Q12256	TPO4	2.A.1.2	Saccharomyces cerevisiae
g5674.t1	CaMfs130	MK890679	complete	521	57.2153	8.391	Membrane bound Endoplasmic reticulum	The Drug:H+ Antiporter-1 (12 Spanner)	P38125	Dtr1	2.A.1.2	Saccharomyces cerevisiae
g5693.t1	CaMfs131	MK890680	complete	510	55.337	5.81	Plasma membrane	The Drug:H+ Antiporter-2 (14 Spanner)	P13090	Atr1	2.A.1.3	Saccharomyces cerevisiae
g5694.t1	CaMfs132	MK890681	complete	496	54.0313	5.712	Plasma membrane	The Drug:H+ Antiporter-2 (14 Spanner)	P13090	Atr1	2.A.1.3	Saccharomyces cerevisiae
g57.t1	CaMfs133	MK890540	complete	477	54.025	7.486	Plasma membrane	The Anion:Cation Symporter	P25621	FEN2	2.A.1.14	Saccharomyces cerevisiae
g5718.t1	CaMfs134	MK890534	incomplete	564	60.9924	5.953	Plasma membrane	The Phosphate: H+ Symporter	P25297	Pho84	2.A.1.9	Saccharomyces cerevisiae
g575.t1	CaMfs135	MK890549	complete	520	59.1542	6.662	Plasma membrane	The Anion:Cation Symporter	O43000	Liz1	2.A.1.14	Saccharomyces pombe
g588.t1	CaMfs136	MK890550	complete	512	57.5112	6.191	Membrane bound Endoplasmic reticulum	The Anion:Cation Symporter	Q07904	THI73	2.A.1.14	Saccharomyces cerevisiae
g658.t1	CaMfs137	MK890551	complete	460	52.0138	5.336	Plasma membrane	The Fucose: H+ Symporter	Q08280	BSC6	2.A.1.7	Saccharomyces cerevisiae
g674.t1	CaMfs138	MK890552	complete	508	56.4328	5.983	Plasma membrane	The Anion:Cation Symporter	P53322	Tna1	2.A.1.14	Saccharomyces cerevisiae
g675.t1	CaMfs139	MK890553	complete	537	59.2127	5.81	Plasma membrane	The Anion:Cation Symporter	P53322	Tna1	2.A.1.14	Saccharomyces cerevisiae
g694.t1	CaMfs140	MK890554	complete	507	55.4794	7.138	Plasma membrane	The Phosphate: H+ Symporter	P25346	GIT1	2.A.1.9	Saccharomyces cerevisiae
g733.t1	CaMfs141	MK890555	complete	511	56.7404	6.05	Plasma membrane	The Anion:Cation Symporter	P15365	Dal5	2.A.1.14	Saccharomyces cerevisiae
g74.t1	CaMfs142	MK890541	complete	532	59.8205	5.384	Plasma membrane	The Anion:Cation Symporter	Q12235	Yct1	2.A.1.14	Saccharomyces cerevisiae
g742.t1	CaMfs143	MK890556	complete	571	64.1619	5.29	Plasma membrane	Sugar Porter	P53048	AGT1	2.A.1.1	Saccharomyces cerevisiae
g749.t1	CaMfs144	MK890557	complete	529	58.6825	5.195	Plasma membrane	The Anion:Cation Symporter	P15365	Dal5	2.A.1.14	Saccharomyces cerevisiae
g854.t1	CaMfs145	MK890558	complete	542	58.7858	5.395	Plasma membrane	Sugar Porter	Q2MEV7	Gsx1	2.A.1.1	Candida intermedia

## Sheet: MATE
ID	Accession number (GenBank)	ORF	Sequence lenght (amino acid)	Molecular weight (kDa)	pI	Subcellular localization prediction	Classification of homologous (TCDB)	Accesion Number of homologous (TCDB)	Name of homologous	Organism homologous
g1251.t1	MK890736	complete	502	54.8835	5.895	Membrane bound Vacuolar	2.A.66.1	P38767	ERC1	Saccharomyces cerevisiae
g1697.t1	MK890737	complete	543	60.278	2.333	Membrane bound Vacuolar	2.A.66.1	P38767	ERC1	Saccharomyces cerevisiae
g1756.t1	MK890738	complete	645	71.1611	4.757	Membrane bound Vacuolar	2.A.66.1	P38767	ERC1	Saccharomyces cerevisiae
g2439.t1	MK890739	complete	496	54.0923	7.164	Membrane bound Vacuolar	2.A.66.1	P38767	ERC1	Saccharomyces cerevisiae
g2934.t1	MK890740	complete	564	62.2468	5.663	Membrane bound Vacuolar	2.A.66.1	P38767	ERC1	Saccharomyces cerevisiae
g4529.t1	MK890741	complete	598	65.2207	5.363	Membrane bound Vacuolar	2.A.66.1	P38767	ERC1	Saccharomyces cerevisiae
Note: Another MATE transporter was found with 4 TMH
g1696.t1	atgaatgatgaacagccttataccaggggtagacacacgagcctaagaggcgcatgtgctattgaagataacaatgatgaaaacgattcaaggactaatgatgcttccagtgatagctctgaaagcagaccacaattggatttgaaagctttcttcagaaagtgtgttccattatcatcgacttttgtatgtgagtattacatagcagttcattcaatattcaccttaggtcgtatcgtcggtgtaaaggaatctgcctcggcttcattagtacttatacccttcaacgctactgtaatggcagtgtttaagggaatggcctctcgcttagacactatttgttctcaagcttatggtgctggtaaactggccaaagtttctacttatctacaatgtttt…	.

## Sheet: AKR
ID	Accession number (GenBank)	ORF	Sequence lenght (amino acid)	Molecular weight (kDa)	pI	Subcellular localization prediction	Family	Accesion Number of homologous (GenBank)	Name of homologous	Identity of homologous (GenBank)	Organism homologous
g5142.t1	MK890697	complete	317	35.54	5.37	Cytoplasmic	Aldehyde reductase I	Q10494	-	Uncharacterized oxidoreductase C26F1.07	Schizosaccharomyces pombe
g4883.t1	MK890696	complete	352	39.89	6.23	Membrane bound Golgi	Aryl-alcohol dehydrogenas	Q9P7U2	-	Putative aryl-alcohol dehydrogenase	Schizosaccharomyces pombe
g3188.t1	MK890688	complete	356	40.8	5.53	Cytoplasmic	Aryl-alcohol dehydrogenase	Q02895	AAD16	Aryl-alcohol dehydrogenase AAD16	Saccharomyces cerevisiae
g4241.t1	MK890694	complete	352	39.99	5.92	Membrane bound Golgi	Aryl-alcohol dehydrogenase	Q02895	AAD16	Aryl-alcohol dehydrogenase AAD16	Saccharomyces cerevisiae
g3280.t1	MK890689	complete	344	39.43	5.71	Membrane bound Mitochondria	Aryl-alcohol dehydrogenase	Q02895	AAD16	Aryl-alcohol dehydrogenase AAD16	Saccharomyces cerevisiae
g4714.t1	MK890695	complete	328	37.2	4.93	Cytoplasmic	D-arabinose 1-dehydrogenase	Q04212	ARA2	D-arabinose 1-dehydrogenase	Saccharomyces cerevisiae
g3541.t1	MK890693	complete	321	36.4	5.56	Cytoplasmic	D-arabinose dehydrogenase [NAD(P)+] heavy chain	P38115	ARA1	D-arabinose dehydrogenase [NAD(P)+] heavy chain	Saccharomyces cerevisiae
g3412.t1	MK890690	complete	302	33.4	5.26	Cytoplasmic	Glycerol 2-dehydrogenase (NADP(+))	P14065	GCY1	Glycerol 2-dehydrogenase (NADP(+))	Saccharomyces cerevisiae
g3413.t1	MK890691	complete	304	33.95	4.82	Cytoplasmic	Glycerol 2-dehydrogenase (NADP(+))	P14065	GCY1	Glycerol 2-dehydrogenase (NADP(+))	Saccharomyces cerevisiae
g3526.t1	MK890692	complete	314	35.12	4.9	Cytoplasmic	Glycerol 2-dehydrogenase (NADP(+))	P14065	GCY1	Glycerol 2-dehydrogenase (NADP(+))	Saccharomyces cerevisiae
g5598.t1	MK890701	complete	306	34.16	5.23	Cytoplasmic	Glycerol 2-dehydrogenase (NADP(+))	P14065	GCY1	Glycerol 2-dehydrogenase (NADP(+))	Saccharomyces cerevisiae
g750.t1	MK890683	complete	314	35	5	Cytoplasmic	Glycerol 2-dehydrogenase (NADP(+))	P14065	GCY1	Glycerol 2-dehydrogenase (NADP(+))	Saccharomyces cerevisiae
g5126.t1	MK890538	complete	315	35.73	5.45	Cytoplasmic	NAD(P)H-dependent D-xylose reductase	Q0CUL0	xyl1	Probable NAD(P)H-dependent D-xylose reductase Xyl1	Aspergillus terreus
g708.t1	MK890682	complete	319	35.62	5.49	Cytoplasmic	NAD(P)H-dependent D-xylose reductase	Q8X195	cbXR	NADPH-dependent D-xylose reductase	Candida boidinii
g2295.t1	MK890685	complete	292	33.26	5.29	Cytoplasmic	NADPH-dependent alpha-keto amide reductase	Q07551	D2240	NADPH-dependent alpha-keto amide reductase	Saccharomyces cerevisiae
g2552.t1	MK890686	complete	321	35.82	5.43	Plasma membrane	NADPH-dependent conjugated polyketone reductase	Q76L37	Cpr-c1	NADPH-dependent conjugated polyketone reductase	Candida parapsilosis
g2043.t1	MK890684	complete	283	32.51	5.58	Cytoplasmic	Oxidoreductase	P47137	J1926	Uncharacterized oxidoreductase YJR096W	Saccharomyces cerevisiae
g5189.t1	MK890698	complete	291	33.41	6.215	Cytoplasmic	Oxidoreductase	P47137	J1926	Uncharacterized oxidoreductase YJR096W	Saccharomyces cerevisiae
g5190.t1	MK890699	complete	292	33.81	5.78	Cytoplasmic	Oxidoreductase	P47137	J1926	Uncharacterized oxidoreductase YJR096W	Saccharomyces cerevisiae
g5191.t1	MK890700	complete	286	32.58	5.98	Cytoplasmic	Oxidoreductase	P47137	J1926	Uncharacterized oxidoreductase YJR096W	Saccharomyces cerevisiae
g2730.t1	MK890687	complete	333	36.79	5.2	Cytoplasmic	Pyridoxal reductase	Q06494		Putative pyridoxal reductase	Saccharomyces cerevisiae
	Note: g4241.t1 was named as CaAAD1

## Sheet: CYP monooxygenase
ID	Accession number (GenBank)	ORF	Sequence lenght (amino acid)	Molecular weight (kDa)	pI	Subcellular localization prediction	Accesion Number of homologous (GenBank)	Name of homologous	Identity of homologous (GenBank)	Organism homologous
g2931.t1	MK890719	complete	534	60.13	5.86	Membrane bound Endoplasmic reticulum	P54781	ERG5/CYP61	Cytochrome P450 61	Saccharomyces cerevisiae
g4592.t1	MK890720	complete	522	59.53	6.62	Plasma membrane	P10614	ERG11/CYP51	Cytochrome P450 51	Saccharomyces cerevisiae
g4830.t1	MK890721	complete	538	61.51	5.44	Membrane bound Golgi	A0A068A9T2	orf3	Cytochrome P450 monooxygenase orf3	Penicillium brefeldianum
g5662.t1	MK890743	complete	536	61.62	6.94	Plasma membrane	Q9Y7G5	phacA	Phenylacetate 2-hydroxylase (cytochrome P450)	Aspergillus nidulans
g5675.t1	MK890722	complete	481	55.75	8.37	Membrane bound Mitochondria	P21595.2	DIT2/CYP56	Cytochrome P450-DIT2	Saccharomyces cerevisiae

## Sheet: FMO
ID	Accession number (GenBank)	ORF	Sequence lenght (amino acid)	Molecular weight (kDa)	pI	Subcellular localization prediction	GenBank accession number	Accesion Number of homologous (GenBank)	Name of homologous	Identity of homologous (GenBank)	Organism homologous
g2121.t1	MK890728	complete	461	52.08	5.57	Mitochondrial	MK890728	Q9HFE4	fmo1	Thiol-specific monooxygenase	Schizosaccharomyces pombe
g2603.t1	MK890729	complete	522	60.02	5.32	Nuclear	MK890729	Q9HFE4	fmo1	Thiol-specific monooxygenase	Schizosaccharomyces pombe
g3662.t1	MK890730	complete	492	56.16	6.2	Cytoplasmic	MK890730	Q9HFE4	fmo1	Thiol-specific monooxygenase	Schizosaccharomyces pombe
g4128.t1	MK890731	complete	638	72.11	5.83	Cytoplasmic	MK890731	Q9FVQ0	YUC10	Probable indole-3-pyruvate monooxygenase	Arabidopsis thaliana
g4406.t1	MK890732	complete	484	54.74	5.6	Cytoplasmic	MK890732	Q9HFE4	fmo1	Thiol-specific monooxygenase	Schizosaccharomyces pombe
g5051.t1	MK890733	complete	568	64.7	5.48	Peroxisomal	MK890733	M2Y0N8	moxY	FAD-binding monooxygenase moxY	Dothistroma septosporum

## Sheet: GST
ID	Accession number (GenBank)	ORF	Sequence lenght (amino acid)	Molecular weight (kDa)	pI	Subcellular localization prediction	Accesion Number of homologous (GenBank)	Name of homologous	Identity of homologous (GenBank)	Organism homologous
g1774.t1	MK890744	complete	237	27.04	7.78	Membrane bound Endoplasmic reticulum	P40582	GTT1	Glutathione S-transferase 1	Saccharomyces cerevisiae
g2860.t1	MK890745	complete	324	37.91	6.13	Cytoplasmic	P36156	ECM4	Glutathione S-transferase omega-like 2	Saccharomyces cerevisiae
g4246.t1	MK890734	complete	242	27.3	6.06	Mitochondrial	Q0CCY0	gedE	Glutathione S-transferase-like protein gedE	Aspergillus terreus

## Sheet: Multicopper oxidase
ID	Accession number (GenBank)	ORF	Sequence lenght (amino acid)	Peptide signal	Molecular weight (kDa)	pI	Subcellular localization prediction	Accesion Number of homologous (GenBank)	Name of homologous	Identity of homologous (GenBank)	Organism homologous
g902.t1	MK890735	complete	659	MKILQWLCCSLFFALYRAQC	71.58	4.29	Extracellular (Secreted)	W3X732	-	Laccase	Pestalotiopsis fici

## Sheet: Carboxylesterase
ID	Accession number (GenBank)	ORF	Sequence lenght (amino acid)	Peptide Signal	Molecular weight (kDa)	pI	Subcellular localization prediction	Accesion number of homologous (GenBank)	Name of homologous	Identity of homologous (GenBank)	Organism homologous
g900.t1	MK890723	complete	547	-	61.99	5.18	Extracellular (Secreted)	O94493	-	Uncharacterized esterase/lipase	Schizosaccharomyces pombe
g1616.t1	MK890724	complete	545	-	61.64	4.92	Cytoplasmic	O94493	-	Uncharacterized esterase/lipase	Schizosaccharomyces pombe
g4244.t1	MK890725	complete	537	-	61.47	4.98	Membrane bound Golgi	O94493	-	Uncharacterized esterase/lipase	Schizosaccharomyces pombe
g4849.t1	MK890726	complete	554	MKILQWLCCSLFFALYRAQC	59.59	4.84	Extracellular (Secreted)	P32948	LIP4	Lipase 4	Diutina rugosa
g4850.t1	MK890727	complete	551	MKLIPAILLATVVAA	58.95	4.17	Extracellular (Secreted)	P32948	LIP4	Lipase 4	Diutina rugosa
