# Supplementary material for: An Overview of Genes From Cyberlindnera americana, a Symbiont Yeast Isolated From the Gut of the Bark Beetle Dendroctonus rhizophagus (Curculionidae: Scolytinae), Involved in the Detoxification Process Using Genome and Transcriptome Data
Source: Front Microbiol. 2019 Sep 27;10:2180. doi: 10.3389/fmicb.2019.02180 (PMC6777644; doi:10.3389/fmicb.2019.02180)
Supplement: TABLE S2 — Comparison of GO and KOG annotation in the genome and transcriptome of C. americana. [file Table_2.XLSX]

## Sheet: GO
Comparison of GO annotation of C. americana
Total of genes annotated in the genome: 4985
Total of transcripts annotated in the transcriptome: 5791
Annotation	Term GO	Genome (No. of Genes)	Transcriptome (No. of transcripts)		Exclusive terms in the genome
transcription antitermination factor activity, DNA binding	GO:0001073	1	0		Difference high of annotaed genome
cytosolic tRNA wobble base thiouridylase complex	GO:0002144	1	0		Difference medium of annotated genome
activation of immune response	GO:0002253	1	0		Difference low of annotaed genome
Mis6-Sim4 complex	GO:0031511	1	0		No differences between genome and transcriptome
glycolipid-translocating activity	GO:0034202	1	0		Difference low of annotated transcripts
Fanconi anaemia nuclear complex	GO:0043240	1	0		Difference medium of annotated transcripts
response to estrogen	GO:0043627	1	0		Difference high of annotated transcripts
establishment or maintenance of cell type involved in phenotypic switching	GO:0044663	1	0		Exclusive terms in the transcriptome
positive regulation of behavior	GO:0048520	1	0
epithelial cell proliferation	GO:0050673	1	0
regulation of behavior	GO:0050795	1	0
quaternary ammonium group binding	GO:0050997	1	0
acyl-CoA ceramide synthase complex	GO:0061576	1	0
microtubule organizing center localization	GO:0061842	1	0
Myo2p-Vac17p-Vac8p transport complex	GO:0071563	1	0
endocytic adaptor activity	GO:0098748	1	0
structural constituent of synapse	GO:0098918	1	0
postsynaptic specialization	GO:0099572	1	0
iron-sulfur cluster assembly complex	GO:1990229	1	0
bub1-bub3 complex	GO:1990298	1	0
acyl binding	GO:0000035	2	0
nascent polypeptide-associated complex	GO:0005854	2	0
eisosome filament	GO:0036286	2	0
multi-organism metabolic process	GO:0044033	2	0
cell surface furrow	GO:0097610	2	0
aminoacyl-tRNA synthetase multienzyme complex	GO:0017101	3	0
host	GO:0018995	3	0
host cell part	GO:0033643	3	0
other organism cell	GO:0044216	3	0
other organism part	GO:0044217	3	0
positive regulation of nitrogen utilization	GO:0045848	3	0
nucleocytoplasmic transport complex	GO:0031074	4	0
negative regulation of establishment of protein localization	GO:1904950	7	0
extracellular matrix	GO:0031012	10	0
DNA bending complex	GO:1990104	11	0
cell pole	GO:0060187	30	0
positive regulation of DNA-binding transcription factor activity	GO:0051091	3	1
THO complex	GO:0000347	6	2
multi organism cell adhesion	GO:0098740	6	2
negative regulation of cellular protein localization	GO:1903828	6	1
membrane region	GO:0098589	283	20
positive regulation of immune system process	GO:0002684	3	2
glutamyl-tRNA(Gln) amidotransferase complex	GO:0030956	3	2
RecQ helicase-Topo III complex	GO:0031422	3	2
GET complex	GO:0043529	3	2
R2TP complex	GO:0097255	3	2
negative regulation of lipid localization	GO:1905953	3	2
negative regulation of transport	GO:0051051	19	12
movement in environment of other organism involved in symbiotic interaction	GO:0052192	8	5
condensed chromosome inner kinetochore	GO:0000939	5	3
AMP-activated protein kinase activity	GO:0004679	2	1
eukaryotic translation initiation factor 4F complex	GO:0016281	2	1
glycolipid transporter activity	GO:0017089	2	1
translation release factor complex	GO:0018444	2	1
antigen processing and presentation	GO:0019882	2	1
ribonuclease H2 complex	GO:0032299	2	1
contractile ring localization	GO:0036214	2	1
PeBoW complex	GO:0070545	2	1
FANCM-MHF complex	GO:0071821	2	1
regulation of asexual reproduction	GO:1903664	2	1
Ubp3-Bre5 deubiquitination complex	GO:1990861	2	1
general transcription initiation factor activity	GO:0140223	4	2
phenotypic switching	GO:0036166	8	4
modified amino acid binding	GO:0072341	8	4
transcription regulator recruiting activity	GO:0001134	20	10
protein-containing complex binding	GO:0044877	208	99
EKC/KEOPS complex	GO:0000408	5	2
growth involved in symbiotic interaction	GO:0044110	5	2
protein-DNA complex	GO:0032993	56	55
side of membrane	GO:0098552	32	31
maintenance of location	GO:0051235	60	57
transcription elongation factor complex	GO:0008023	19	18
protein serine/threonine phosphatase complex	GO:0008287	18	17
intrinsic component of organelle membrane	GO:0031300	158	148
whole membrane	GO:0098805	650	608
response to external stimulus	GO:0009605	203	187
intraspecies interaction between organisms	GO:0051703	29	26
transporter complex	GO:1990351	29	26
negative regulation of growth	GO:0045926	18	16
transcription coregulator activity	GO:0003712	66	58
replication fork protection complex	GO:0031298	16	14
regulation of cell adhesion	GO:0030155	22	19
eisosome	GO:0032126	7	6
nuclear pore cytoplasmic filaments	GO:0044614	7	6
positive regulation of cell adhesion	GO:0045785	21	18
cell surface	GO:0009986	39	33
regulation of immune system process	GO:0002682	5	4
negative regulation of DNA-binding transcription factor activity	GO:0043433	5	4
negative regulation of multi-organism process	GO:0043901	14	11
adhesion of symbiont to host	GO:0044406	13	10
aggregation of unicellular organisms	GO:0098630	17	13
transcription export complex	GO:0000346	4	3
maintenance of location in cell	GO:0051651	49	36
COMA complex	GO:0000817	1	1
ossification	GO:0001503	1	1
cell activation	GO:0001775	1	1
leukocyte homeostasis	GO:0001776	1	1
negative regulation of immune system process	GO:0002683	1	1
glycogen debranching enzyme activity	GO:0004133	1	1
eukaryotic translation initiation factor 2alpha kinase activity	GO:0004694	1	1
structural constituent of eye lens	GO:0005212	1	1
fatty acid synthase complex	GO:0005835	1	1
ultradian rhythm	GO:0007624	1	1
riboflavin synthase complex	GO:0009349	1	1
cyclase activity	GO:0009975	1	1
reproductive behavior	GO:0019098	1	1
ammonia assimilation cycle	GO:0019676	1	1
cell-substrate junction	GO:0030055	1	1
midbody	GO:0030496	1	1
gene conversion at mating-type locus, DNA double-strand break processing	GO:0031292	1	1
CBF3 complex	GO:0031518	1	1
SMC loading complex	GO:0032116	1	1
sulfiredoxin activity	GO:0032542	1	1
DNA ligase IV complex	GO:0032807	1	1
monopolin complex	GO:0033551	1	1
TSC1-TSC2 complex	GO:0033596	1	1
RNA folding	GO:0034337	1	1
Mon1-Ccz1 complex	GO:0035658	1	1
nuclear RNA export factor complex	GO:0042272	1	1
regulation of carbon utilization	GO:0043609	1	1
cell body	GO:0044297	1	1
HICS complex	GO:0044697	1	1
multi-multicellular organism process	GO:0044706	1	1
leukocyte activation	GO:0045321	1	1
respiratory burst	GO:0045730	1	1
fibroblast proliferation	GO:0048144	1	1
Holliday junction resolvase complex	GO:0048476	1	1
tissue remodeling	GO:0048771	1	1
multicellular organismal homeostasis	GO:0048871	1	1
leukocyte migration	GO:0050900	1	1
negative regulation of multicellular organismal process	GO:0051241	1	1
detoxification of nitrogen compound	GO:0051410	1	1
multi-organism behavior	GO:0051705	1	1
response to redox state	GO:0051775	1	1
anatomical structure regression	GO:0060033	1	1
neural precursor cell proliferation	GO:0061351	1	1
leukocyte proliferation	GO:0070661	1	1
pheromone response MAPK cascade	GO:0071507	1	1
activation of MAPK activity involved in conjugation with cellular fusion	GO:0071508	1	1
inactivation of MAPK activity involved in conjugation with cellular fusion	GO:0071511	1	1
Cdc42 GTPase complex	GO:0071521	1	1
glycoprotein complex	GO:0090665	1	1
execution phase of apoptosis	GO:0097194	1	1
CIA complex	GO:0097361	1	1
enzyme activator complex	GO:0150005	1	1
negative regulation of receptor localization to synapse	GO:1902684	1	1
L-cysteine desulfurase complex	GO:1990221	1	1
nuclear migration involved in conjugation with cellular fusion	GO:0000743	2	2
cytokine production	GO:0001816	2	2
cyclic nucleotide-dependent protein kinase activity	GO:0004690	2	2
cilium	GO:0005929	2	2
PAN complex	GO:0031251	2	2
negative regulation of GTPase activity	GO:0034260	2	2
multicellular organism growth	GO:0035264	2	2
ciliary part	GO:0044441	2	2
nuclear membrane part	GO:0044453	2	2
nuclear pore linkers	GO:0044612	2	2
anchoring junction	GO:0070161	2	2
nuclear pore transmembrane ring	GO:0070762	2	2
GATOR1 complex	GO:1990130	2	2
NURS complex	GO:1990477	2	2
Dom34-Hbs1 complex	GO:1990533	2	2
Kelch-containing formin regulatory complex	GO:1990615	2	2
glutathione-disulfide reductase activity	GO:0004362	3	3
cAMP-dependent protein kinase complex	GO:0005952	3	3
plasmid maintenance	GO:0006276	3	3
age-dependent general metabolic decline	GO:0007571	3	3
positive regulation of cell proliferation	GO:0008284	3	3
BLOC complex	GO:0031082	3	3
TRAMP complex	GO:0031499	3	3
Mpp10 complex	GO:0034457	3	3
nuclear pore inner ring	GO:0044611	3	3
Lid2 complex	GO:0048189	3	3
chromosome localization to nuclear envelope involved in homologous chromosome segregation	GO:0090220	3	3
MCM core complex	GO:0097373	3	3
nucleocytoplasmic carrier activity	GO:0140142	3	3
septin complex	GO:0031105	4	4
exon-exon junction complex	GO:0035145	4	4
RAVE complex	GO:0043291	4	4
thioredoxin-disulfide reductase activity	GO:0004791	5	5
GID complex	GO:0034657	5	5
Elongator holoenzyme complex	GO:0033588	6	6
t-UTP complex	GO:0034455	6	6
TORC2 complex	GO:0031932	9	9
negative regulation of developmental process	GO:0051093	9	9
structural constituent of cytoskeleton	GO:0005200	14	14
peroxidase activity	GO:0004601	21	21
structural constituent of nuclear pore	GO:0017056	22	22
chromatin binding	GO:0003682	95	95
external encapsulating structure	GO:0030312	97	138
nuclear outer membrane-endoplasmic reticulum membrane network	GO:0042175	351	499
cell periphery	GO:0071944	639	906
chromosome segregation	GO:0007059	146	207
cell wall organization or biogenesis	GO:0071554	230	326
molecular adaptor activity	GO:0060090	44	62
anatomical structure formation involved in morphogenesis	GO:0048646	108	152
outer membrane	GO:0019867	64	90
endoplasmic reticulum membrane	GO:0005789	343	482
organellar ribosome	GO:0000313	77	108
origin recognition complex	GO:0000808	5	7
DNA replication factor C complex	GO:0005663	5	7
Noc complex	GO:0030689	5	7
TORC1 complex	GO:0031931	5	7
UTP-C complex	GO:0034456	5	7
cellular bud	GO:0005933	124	173
ion binding	GO:0043167	1580	2201
positive regulation of cellular component biogenesis	GO:0044089	56	78
catalytic activity, acting on RNA	GO:0140098	197	274
intrinsic component of membrane	GO:0031224	1175	1630
regulation of signaling	GO:0023051	101	140
positive regulation of response to stimulus	GO:0048584	70	97
endomembrane system	GO:0012505	864	1191
catalytic activity, acting on a protein	GO:0140096	458	631
cellular developmental process	GO:0048869	240	330
metal cluster binding	GO:0051540	48	66
positive regulation of growth	GO:0045927	40	55
secondary metabolic process	GO:0019748	16	22
hydrolase activity	GO:0016787	933	1282
plasma membrane	GO:0005886	461	632
establishment of localization	GO:0051234	1275	1736
response to abiotic stimulus	GO:0009628	170	231
transposition	GO:0032196	14	19
membrane part	GO:0044425	1448	1965
response to biotic stimulus	GO:0009607	59	80
respiratory chain	GO:0070469	48	65
cell adhesion	GO:0007155	51	69
cell division site part	GO:0032155	34	46
catalytic complex	GO:1902494	590	797
reproduction of a single-celled organism	GO:0032505	109	147
establishment or maintenance of cell polarity	GO:0007163	90	121
DNA repair complex	GO:1990391	24	32
sulfur compound binding	GO:1901681	18	24
chaperone complex	GO:0101031	12	16
proteasome regulatory particle, lid subcomplex	GO:0008541	9	12
regulation of transcription involved in meiotic cell cycle	GO:0051037	9	12
nuclear pore outer ring	GO:0031080	6	8
acyl carrier activity	GO:0000036	3	4
eukaryotic translation initiation factor 2 complex	GO:0005850	3	4
immune response	GO:0006955	3	4
mitotic checkpoint complex	GO:0033597	3	4
neuron part	GO:0097458	3	4
envelope	GO:0031975	479	633
cell growth	GO:0016049	72	95
catalytic activity, acting on DNA	GO:0140097	113	149
transferase activity	GO:0016740	773	1019
amide binding	GO:0033218	41	54
pigment metabolic process	GO:0042440	35	46
organic cyclic compound binding	GO:0097159	1721	2261
heterocyclic compound binding	GO:1901363	1713	2250
mRNA cleavage factor complex	GO:0005849	16	21
extracellular organelle	GO:0043230	16	21
ribonucleoprotein complex	GO:1990904	497	650
contractile ring	GO:0070938	13	17
oxidation-reduction process	GO:0055114	394	515
non-membrane-bounded organelle	GO:0043228	1091	1423
reproductive process	GO:0022414	319	416
regulation of developmental process	GO:0050793	64	83
filamentous growth	GO:0030447	149	193
secretion by cell	GO:0032940	51	66
oxidoreductase activity	GO:0016491	439	567
lipid binding	GO:0008289	103	133
glycosylation	GO:0070085	93	120
regulation of cellular process	GO:0050794	1346	1736
negative regulation of cellular process	GO:0048523	432	556
Ctf18 RFC-like complex	GO:0031390	7	9
demethylase activity	GO:0032451	7	9
regulation of biological process	GO:0050789	1450	1864
macromolecule localization	GO:0033036	762	979
regulation of biological quality	GO:0065008	440	565
mitochondrial protein complex	GO:0098798	185	237
cell cycle process	GO:0022402	428	548
guanyl-nucleotide exchange factor activity	GO:0005085	36	46
membrane protein complex	GO:0098796	314	401
cellular homeostasis	GO:0019725	170	217
negative regulation of biological process	GO:0048519	524	667
cell death	GO:0008219	44	56
response to other organism	GO:0051707	22	28
developmental growth	GO:0048589	11	14
reproductive process in single-celled organism	GO:0022413	75	95
interspecies interaction between organisms	GO:0044419	113	143
cytochrome complex	GO:0070069	19	24
cellular component biogenesis	GO:0044085	927	1165
membrane docking	GO:0022406	39	49
intracellular organelle part	GO:0044446	2486	3112
biosynthetic process	GO:0009058	1811	2267
cell cycle	GO:0007049	585	732
positive regulation of reproductive process	GO:2000243	60	75
mitochondrial nucleoid	GO:0042645	20	25
regulation of nitrogen utilization	GO:0006808	12	15
ESCRT complex	GO:0036452	12	15
protein kinase CK2 complex	GO:0005956	4	5
checkpoint clamp complex	GO:0030896	4	5
cell leading edge	GO:0031252	4	5
TRAPPI protein complex	GO:1990070	4	5
Pex17p-Pex14p docking complex	GO:1990415	4	5
organelle part	GO:0044422	2498	3117
regulation of growth	GO:0040008	81	101
cellular response to stimulus	GO:0051716	944	1177
nuclear pore	GO:0005643	41	51
lyase activity	GO:0016829	108	134
organelle lumen	GO:0043233	1023	1265
protein binding	GO:0005515	939	1160
cofactor binding	GO:0048037	278	343
process utilizing autophagic mechanism	GO:0061919	137	169
regulation of cellular component biogenesis	GO:0044087	122	150
cell communication	GO:0007154	436	536
gene silencing	GO:0016458	117	143
CCR4-NOT core complex	GO:0030015	9	11
meiotic cell cycle process	GO:1903046	145	177
mediator complex	GO:0016592	23	28
extrinsic component of membrane	GO:0019898	79	96
regulation of metabolic process	GO:0019222	1059	1278
meiotic cell cycle	GO:0051321	208	251
nitrogen compound metabolic process	GO:0006807	2806	3384
intracellular organelle	GO:0043229	3632	4376
DNA-binding transcription factor activity	GO:0003700	191	230
membrane-bounded organelle	GO:0043227	3407	4090
positive regulation of multi-organism process	GO:0043902	70	84
CCR4-NOT complex	GO:0030014	10	12
Rad17 RFC-like complex	GO:0031389	5	6
CoA-synthesizing protein complex	GO:1990143	5	6
primary metabolic process	GO:0044238	3032	3638
positive regulation of cellular process	GO:0048522	544	651
sporulation	GO:0043934	102	122
regulation of multi-organism process	GO:0043900	92	110
positive regulation of biological process	GO:0048518	593	707
organelle membrane contact site	GO:0044232	21	25
small molecule metabolic process	GO:0044281	836	995
cellular metabolic process	GO:0044237	3171	3773
organic substance metabolic process	GO:0071704	3193	3797
regulation of response to stimulus	GO:0048583	187	222
response to stress	GO:0006950	712	843
intracellular	GO:0005622	4196	4963
response to chemical	GO:0042221	505	597
aging	GO:0007568	55	65
cell part	GO:0044464	4464	5274
intracellular part	GO:0044424	4167	4921
negative regulation of metabolic process	GO:0009892	411	485
cell division	GO:0051301	272	320
regulation of reproductive process	GO:2000241	104	122
mitochondrial membrane part	GO:0044455	151	177
superoxide dismutase activity	GO:0004784	6	7
Pwp2p-containing subcomplex of 90S preribosome	GO:0034388	6	7
MCM complex	GO:0042555	6	7
enzyme regulator activity	GO:0030234	194	226
regulation of localization	GO:0032879	142	165
prospore membrane	GO:0005628	19	22
intracellular immature spore	GO:0042763	19	22
catabolic process	GO:0009056	820	949
eukaryotic translation initiation factor 3 complex	GO:0005852	13	15
transcription factor complex	GO:0005667	72	83
cellular component organization	GO:0016043	1619	1865
development involved in symbiotic interaction	GO:0044111	7	8
oxidoreductase complex	GO:1990204	51	58
multi-organism cellular process	GO:0044764	137	155
septum digestion after cytokinesis	GO:0000920	16	18
microtubule-based process	GO:0007017	90	101
positive regulation of metabolic process	GO:0009893	414	464
organelle membrane	GO:0031090	1078	1207
negative regulation of reproductive process	GO:2000242	35	39
lipid transporter activity	GO:0005319	27	30
protein-containing complex localization	GO:0031503	131	145
vesicle targeting	GO:0006903	19	21
clathrin-coated pit	GO:0005905	11	12
peroxiredoxin activity	GO:0051920	11	12
positive regulation of establishment of protein localization	GO:1904951	11	12
response to endogenous stimulus	GO:0009719	37	40
negative regulation of signaling	GO:0023057	39	42
cellular localization	GO:0051641	789	841
DNA packaging complex	GO:0044815	17	18
positive regulation of cellular protein localization	GO:1903829	18	19
extracellular region part	GO:0044421	32	33
negative regulation of response to stimulus	GO:0048585	51	52
methylation	GO:0032259	105	107
structural constituent of cell wall	GO:0005199	20	48
immune effector process	GO:0002252	6	14
gamma-tubulin complex	GO:0000930	3	7
Ski complex	GO:0055087	3	7
tricarboxylic acid cycle enzyme complex	GO:0045239	6	13
condensed chromosome outer kinetochore	GO:0000940	7	15
regulation of molecular function	GO:0065009	172	365
supramolecular polymer	GO:0099081	60	123
positive regulation of signaling	GO:0023056	21	42
regulation of multicellular organismal process	GO:0051239	8	16
cyclin-dependent protein kinase activity	GO:0097472	8	16
karyogamy involved in conjugation with cellular fusion	GO:0000742	7	14
regulation of locomotion	GO:0040012	4	8
detection of stimulus	GO:0051606	4	8
DUBm complex	GO:0071819	3	6
spore germination	GO:0009847	2	4
plasma membrane fusion involved in cytogamy	GO:0032220	2	4
CAF-1 complex	GO:0033186	2	4
positive regulation of lipid localization	GO:1905954	2	4
Gtr1-Gtr2 GTPase complex	GO:1990131	2	4
nuclear outer membrane	GO:0005640	1	2
eukaryotic translation elongation factor 1 complex	GO:0005853	1	2
pattern specification process	GO:0007389	1	2
locomotory behavior	GO:0007626	1	2
toxin catabolic process	GO:0009407	1	2
plasmodesma	GO:0009506	1	2
translation repressor activity	GO:0030371	1	2
spitzenkorper	GO:0031521	1	2
myelin sheath	GO:0043209	1	2
DNA polymerase processivity factor complex	GO:0044796	1	2
glutathione dehydrogenase (ascorbate) activity	GO:0045174	1	2
RES complex	GO:0070274	1	2
TACC/TOG complex	GO:0070850	1	2
DNA clamp unloading	GO:0090618	1	2
regulation of guanyl-nucleotide exchange factor activity	GO:1905097	1	2
positive regulation of guanyl-nucleotide exchange factor activity	GO:1905099	1	2
Vma12-Vma22 assembly complex	GO:1990871	1	2
protein-containing complex scaffold activity	GO:0032947	17	33
microtubule associated complex	GO:0005875	20	37
Sm-like protein family complex	GO:0120114	45	83
RNA cap binding complex	GO:0034518	6	11
ligase activity	GO:0016874	108	195
RQC complex	GO:1990112	5	9
carbohydrate binding	GO:0030246	22	39
DNA replication factor A complex	GO:0005662	4	7
cohesin complex	GO:0008278	4	7
positive regulation of locomotion	GO:0040017	4	7
structural constituent of ribosome	GO:0003735	161	271
neurotransmitter transporter activity	GO:0005326	15	25
external encapsulating structure part	GO:0044462	9	15
eukaryotic translation initiation factor 2B complex	GO:0005851	6	10
COP9 signalosome	GO:0008180	6	10
prefoldin complex	GO:0016272	6	10
guanyl-nucleotide exchange factor complex	GO:0032045	6	10
Seh1-associated complex	GO:0035859	6	10
ER membrane insertion complex	GO:0072379	6	10
metallochaperone activity	GO:0016530	3	5
luminal surveillance complex	GO:0034099	3	5
Nrd1 complex	GO:0035649	3	5
actin filament-based process	GO:0030029	123	203
extracellular space	GO:0005615	20	33
plasma membrane part	GO:0044459	134	221
budding cell bud growth	GO:0007117	22	36
proteasome regulatory particle, base subcomplex	GO:0008540	11	18
exocytic process	GO:0140029	16	26
signaling receptor activity	GO:0038023	10	16
transcriptional repressor complex	GO:0017053	5	8
regulation of cell proliferation	GO:0042127	5	8
periplasmic space	GO:0042597	5	8
anatomical structure development	GO:0048856	178	280
Arp2/3 protein complex	GO:0005885	7	11
cell tip	GO:0051286	81	126
isomerase activity	GO:0016853	71	110
protein folding	GO:0006457	96	148
small molecule binding	GO:0036094	902	1381
drug binding	GO:0008144	646	987
positive regulation of developmental process	GO:0051094	19	29
sexual reproduction	GO:0019953	135	206
carbohydrate derivative binding	GO:0097367	711	1083
protein transporter activity	GO:0008565	44	67
multi-organism reproductive process	GO:0044703	136	207
kinetochore	GO:0000776	48	73
coated membrane	GO:0048475	31	47
developmental process involved in reproduction	GO:0003006	87	131
nuclear pore central transport channel	GO:0044613	8	12
polarisome	GO:0000133	4	6
MIS12/MIND type complex	GO:0000444	4	6
methionyl glutamyl tRNA synthetase complex	GO:0017102	4	6
CURI complex	GO:0032545	4	6
Dsc E3 ubiquitin ligase complex	GO:0044695	4	6
transcription export complex 2	GO:0070390	4	6
Ku70:Ku80 complex	GO:0043564	2	3
HIR complex	GO:0000417	2	3
F-actin capping protein complex	GO:0008290	2	3
sulfite reductase complex (NADPH)	GO:0009337	2	3
glucosidase II complex	GO:0017177	2	3
molybdopterin synthase complex	GO:0019008	2	3
retromer, tubulation complex	GO:0030905	2	3
Dbf4-dependent protein kinase complex	GO:0031431	2	3
NMS complex	GO:0031617	2	3
DNA recombinase mediator complex	GO:0033061	2	3
Slx1-Slx4 complex	GO:0033557	2	3
taxis	GO:0042330	2	3
protein unfolding	GO:0043335	2	3
mRNA editing complex	GO:0045293	2	3
tubulin complex	GO:0045298	2	3
Cbp3p-Cbp6 complex	GO:0061671	2	3
translation regulator activity, nucleic acid binding	GO:0090079	2	3
tethering complex	GO:0099023	43	64
anatomical structure morphogenesis	GO:0009653	161	239
cell cycle checkpoint	GO:0000075	58	86
cell-cell fusion	GO:0140253	81	120
proteasome regulatory particle	GO:0005838	21	31
proteasome accessory complex	GO:0022624	21	31
signal transduction	GO:0007165	292	428
cell projection	GO:0042995	58	85
positive regulation of transport	GO:0051050	37	54
transmembrane transporter activity	GO:0022857	421	612
cell projection part	GO:0044463	53	77
cell division site	GO:0032153	67	97
cell septum	GO:0030428	18	26
asexual reproduction	GO:0019954	50	72
site of polarized growth	GO:0030427	149	214
plasma membrane region	GO:0098590	14	20
nuclear pore nuclear basket	GO:0044615	7	10
demethylation	GO:0070988	7	10
cellular process involved in reproduction in multicellular organism	GO:0022412	1	20
cellular detoxification	GO:1990748	5	31
myosin complex	GO:0016459	6	34
cell motility	GO:0048870	5	28
localization of cell	GO:0051674	5	28
multicellular organism reproduction	GO:0032504	5	25
multicellular organismal reproductive process	GO:0048609	5	25
Mre11 complex	GO:0030870	2	10
synaptic membrane	GO:0097060	1	5
seed germination	GO:0009845	2	8
exomer complex	GO:0034044	2	8
stem cell population maintenance	GO:0019827	1	4
virion binding	GO:0046790	1	4
inhibitory synapse	GO:0060077	1	4
maintenance of cell number	GO:0098727	1	4
Rvs161p-Rvs167p complex	GO:1990528	1	4
U2AF	GO:0089701	2	7
retromer, cargo-selective complex	GO:0030906	3	10
multicellular organism development	GO:0007275	20	64
positive regulation of multicellular organismal process	GO:0051240	4	12
fatty acid derivative binding	GO:1901567	4	12
negative regulation of cell proliferation	GO:0008285	2	6
cell-cell junction	GO:0005911	1	3
gene conversion at mating-type locus	GO:0007534	1	3
movement of cell or subcellular component	GO:0006928	24	66
cellular potassium ion transport	GO:0071804	4	11
proteasome core complex	GO:0005839	14	38
proteasome core complex, alpha-subunit complex	GO:0019773	7	19
proteasome core complex, beta-subunit complex	GO:0019774	7	19
Prp19 complex	GO:0000974	6	16
aster	GO:0005818	3	8
cell-cell signaling	GO:0007267	3	8
post-embryonic development	GO:0009791	5	13
retromer complex	GO:0030904	5	13
phosphorelay response regulator activity	GO:0000156	4	10
pattern binding	GO:0001871	2	5
hormone metabolic process	GO:0042445	2	5
synapse part	GO:0044456	2	5
postsynapse	GO:0098794	2	5
contractile fiber part	GO:0044449	0	22
system process	GO:0003008	0	19
structural constituent of muscle	GO:0008307	0	16
tissue migration	GO:0090130	0	16
troponin complex	GO:0005861	0	4
syncytium formation	GO:0006949	0	3
neurotransmitter binding	GO:0042165	0	2
gene conversion at mating-type locus, termination of copy-synthesis	GO:0061500	0	2
FAL1-SGD1 complex	GO:0097078	0	2
multi-organism localization	GO:1902579	0	2
response to activity	GO:0014823	0	1
developmental maturation	GO:0021700	0	1
sleep	GO:0030431	0	1
behavior	GO:0030534	0	1
pigment binding	GO:0031409	0	1
cellular pigmentation	GO:0033059	0	1
photosynthetic membrane	GO:0034357	0	1
pigment metabolic process involved in pigmentation	GO:0043474	0	1
developmental pigmentation	GO:0048066	0	1
germ-line cyst formation	GO:0048134	0	1
anatomical structure arrangement	GO:0048532	0	1
ASTRA complex	GO:0070209	0	1

## Sheet: KOG
Comparison of KOG Function Classification of Cyberlindnera americana
Class	No. genes from Genome	No. transcripts from transcriptome	Category
A	254	224	RNA processing and modification		High differences
B	85	118	Chromatin structure and dynamics		Medium differences
C	196	199	Energy production and conversion		Low differences
D	179	206	Cell cycle control cell division chromosome partitioning		No differences
E	174	250	Amino acid transport and metabolism
F	75	90	Nucleotide transport and metabolism
G	159	215	Carbohydrate transport and metabolism
H	75	91	Coenzyme transport and metabolism
I	180	172	Lipid transport and metabolism
J	320	325	Translation ribosomal structure and biogenesis
K	368	342	Transcription
L	182	202	Replication recombination and repair
M	46	46	Cell wall/membrane/envelope biogenesis
N	10	4	Cell motility
O	454	399	Posttranslational modification protein turnover chaperones
P	121	126	Inorganic ion transport and metabolism
Q	42	119	Secondary metabolites biosynthesis transport and catabolism
R	687	571	General function prediction only
S	651	257	Function unknown
T	539	375	Signal transduction mechanisms
U	328	354	Intracellular trafficking secretion and vesicular transport
V	42	22	Defense mechanisms
W	40	6	Extracellular structures
Y	33	38	Nuclear structure
Z	144	166	Cytoskeleton
Total	5384	4917
