# Supplementary material for: An Overview of Genes From Cyberlindnera americana, a Symbiont Yeast Isolated From the Gut of the Bark Beetle Dendroctonus rhizophagus (Curculionidae: Scolytinae), Involved in the Detoxification Process Using Genome and Transcriptome Data
Source: Front Microbiol. 2019 Sep 27;10:2180. doi: 10.3389/fmicb.2019.02180 (PMC6777644; doi:10.3389/fmicb.2019.02180)
Supplement: TABLE S4 — The 238 differentially expressed genes of C. americana under (+)-α-pinene stimulus. [file Table_4.XLSX]

## Sheet: DEG
ID	Annotated Genes	EdgeR (logFC)	NOISeq (logFC)	DESeq2 (logFC)	Regulation
g4970.t1	ABC transporter, Pleiotropic drug resistanc (CaABCG1)	-6.18705	6.15458	-6.18227	UP_aPinene
g4241.t1	AKR, Aryl-alcohol dehydrogenase (CaAAD1)	-4.48496	4.44401	-4.48004	UP_aPinene	Genes identified as involved in the detoxification process
g823.t1	hypothetical protein	-4.37436	4.51174	-4.46707	UP_aPinene
g1846.t1	Protein MPA43	-4.11815	4.10885	-4.12236	UP_aPinene
g756.t1	Aryl-alcohol dehydrogenase	-3.99985	3.96193	-3.99285	UP_aPinene
g1845.t1	Uncharacterized protein YJR098C	-3.71508	3.68706	-3.71287	UP_aPinene
g11.t1	Transcriptional repressor OPI1	-3.2642	3.23015	-3.25883	UP_aPinene
g4187.t1	Cholinephosphotransferase 1	-3.14807	3.13311	-3.14797	UP_aPinene
g5406.t1	Zinc finger transcription factor YRR1	-2.9199	2.88741	-2.9135	UP_aPinene
g3312.t1	Protein INO4	-2.90381	2.8681	-2.89778	UP_aPinene
g3320.t1	Putative NADPH-dependent methylglyoxal reductase GRP2	-2.58634	2.56048	-2.58299	UP_aPinene
g2347.t1	Uncharacterized membrane protein YGR149W	-2.54862	2.52628	-2.54639	UP_aPinene
g3027.t1	Phosphatidylserine decarboxylase proenzyme 1	-2.47851	2.44246	-2.47157	UP_aPinene
g2867.t1	Phosphatidylethanolamine N-methyltransferase	-2.45041	2.41927	-2.44558	UP_aPinene
g2154.t1	Sporulation-specific mitogen-activated protein kinase SMK1	-2.27647	2.24489	-2.27089	UP_aPinene
g5417.t1	Sphingosine N-acyltransferase LAG1	-2.26361	2.23252	-2.25723	UP_aPinene
g2443.t1	Helix-loop-helix DNA-binding domain	-2.17273	2.14118	-2.16813	UP_aPinene
g3423.t1	Steryl acetyl hydrolase 1	-2.0094	1.98934	-2.01121	UP_aPinene
g3879.t1	Uncharacterized protein CG5902	-1.97888	1.94044	-1.96922	UP_aPinene
g1458.t1	5-methyltetrahydropteroyltriglutamate--homocysteine methyltransferase	-1.95954	1.92162	-1.95218	UP_aPinene
g2809.t1	Phage tail repeat like	-1.90231	1.86613	-1.89376	UP_aPinene
g1715.t1	hypothetical protein BON22_4531	-1.89768	1.85715	-1.89121	UP_aPinene
g918.t1	Sphingoid long chain base kinase 4	-1.89525	1.85609	-1.888	UP_aPinene
g1572.t1	Regulator of rDNA transcription protein 5	-1.82363	1.75054	-1.81826	UP_aPinene
g3607.t1	Adenosylhomocysteinase	-1.81479	1.77557	-1.80659	UP_aPinene
g5405.t1	MFS transporter, The Anion:Cation Symporter (CaMfs119)	-1.79817	1.76997	-1.79516	UP_aPinene
g2044.t1	Putative band 7 family protein R614	-1.66828	1.63022	-1.66052	UP_aPinene
g5240.t1	Choline kinase	-1.6546	1.62432	-1.64938	UP_aPinene
g1112.t1	Pre-mRNA-splicing factor cwf18	-1.64431	1.61385	-1.6378	UP_aPinene
g3410.t1	Probable pectate lyase A	-1.64158	1.62573	-1.64212	UP_aPinene
g2260.t1	Uncharacterized oxidoreductase C736.13	-1.59566	1.56514	-1.5911	UP_aPinene
g583.t1	Regulator of phospholipase D SRF1	-1.56721	1.53402	-1.56191	UP_aPinene
g3383.t1	Sterol O-acyltransferase 2	-1.56358	1.53076	-1.55627	UP_aPinene
g776.t1	Uncharacterized protein YNL134C	-1.55274	1.5195	-1.54468	UP_aPinene
g4971.t1	Ubiquitin fusion degradation protein 1	-1.53501	1.50493	-1.52941	UP_aPinene
g822.t1	Alcohol dehydrogenase 4	-1.53456	1.49919	-1.52677	UP_aPinene
g5217.t1	Plasma membrane proteolipid 31	-1.52812	1.49329	-1.52096	UP_aPinene
g3364.t1	S-adenosylmethionine synthase	-1.52556	1.48837	-1.51838	UP_aPinene
g2204.t1	Membrane-anchored lipid-binding protein YSP2	-1.50907	1.47672	-1.50224	UP_aPinene
g3026.t1	Probable beta-glucosidase M	-1.4659	1.43175	-1.45874	UP_aPinene
g1298.t1	CDP-diacylglycerol--serine O-phosphatidyltransferase	-1.44946	1.4149	-1.44378	UP_aPinene
g3831.t1	cAMP-independent regulatory protein pac2	-1.43155	1.3911	-1.42163	UP_aPinene
g1956.t1	Diacetyl reductase	-1.40392	1.3727	-1.39776	UP_aPinene
g191.t1	Verprolin	-1.38062	1.34656	-1.37271	UP_aPinene
g2746.t1	Serine/threonine-protein kinase hal4	-1.37439	1.34182	-1.36714	UP_aPinene
g3470.t1	hypothetical protein BON22_4984	-1.35531	1.32071	-1.35213	UP_aPinene
g4239.t1	Acyl-coenzyme A:6-aminopenicillanic acid acyl-transferase	-1.34546	1.32792	-1.34639	UP_aPinene
g32.t1	Biofilm regulator 1	-1.34019	1.3054	-1.33377	UP_aPinene
g2311.t1	DNA repair protein RAD4	-1.33382	1.29951	-1.32582	UP_aPinene
g4184.t1	12 kDa heat shock protein	-1.32869	1.29176	-1.31973	UP_aPinene
g874.t1	Uncharacterized globin-like protein YNL234W	-1.30512	1.27459	-1.29963	UP_aPinene
g5546.t1	NADPH dehydrogenase afvA	-1.3026	1.27363	-1.2983	UP_aPinene
g4826.t1	SAGA-associated factor 11	-1.29789	1.2785	-1.2995	UP_aPinene
g3515.t1	Protein MGR2	-1.29771	1.26217	-1.29008	UP_aPinene
g2661.t1	Lipase 4	-1.2946	1.2585	-1.28652	UP_aPinene
g4021.t1	Mitochondrial distribution and morphology protein 34	-1.28948	1.26547	-1.28571	UP_aPinene
g376.t1	Adenosine kinase	-1.28771	1.25074	-1.2804	UP_aPinene
g3638.t1	Protein of unknown function (DUF3074)	-1.28487	1.25599	-1.28075	UP_aPinene
g119.t1	Hsp90 co-chaperone HCH1	-1.28475	1.25035	-1.27727	UP_aPinene
g576.t1	WD repeat-containing protein YMR102C	-1.28392	1.25186	-1.27682	UP_aPinene
g1313.t1	hypothetical protein BON22_1229	-1.28082	1.25116	-1.2763	UP_aPinene
g1894.t1	Mitochondrial intermembrane space cysteine motif-containing protein MIX17	-1.25638	1.22006	-1.24822	UP_aPinene
g3704.t1	Sterol 24-C-methyltransferase	-1.25027	1.22182	-1.24381	UP_aPinene
g3864.t1	CoA binding domain	-1.24948	1.21517	-1.24138	UP_aPinene
g1478.t1	Protein PRY2	-1.23728	1.20473	-1.23163	UP_aPinene
g3893.t1	Probable ethanolamine-phosphate cytidylyltransferase	-1.23249	1.19838	-1.22555	UP_aPinene
g3820.t1	SED5-binding protein 3	-1.22332	1.18721	-1.21523	UP_aPinene
g502.t1	Cystathionine beta-synthase	-1.2205	1.18637	-1.21443	UP_aPinene
g1560.t1	Peptidase M20 domain-containing protein 2	-1.21852	1.18799	-1.21272	UP_aPinene
g4636.t1	Choline-phosphate cytidylyltransferase	-1.20988	1.18002	-1.20487	UP_aPinene
g2708.t1	Peroxiredoxin HYR1	-1.2059	1.17006	-1.19746	UP_aPinene
g2542.t1	Maintenance of telomere capping protein 4	-1.20335	1.17451	-1.19767	UP_aPinene
g4472.t1	Transcriptional activator HAC1	-1.19863	1.16605	-1.19157	UP_aPinene
g4444.t1	GPI-anchored protein 52	-1.19654	1.15944	-1.19059	UP_aPinene
g3908.t1	Delta(24(24(1)))-sterol reductase	-1.19	1.15756	-1.18256	UP_aPinene
g5326.t1	SET domain-containing protein 3	-1.18496	1.15077	-1.17639	UP_aPinene
g3773.t1	Vacuolar morphogenesis protein 7	-1.18201	1.1459	-1.17515	UP_aPinene
g3634.t1	Low molecular weight phosphotyrosine protein phosphatase	-1.17506	1.15213	-1.17104	UP_aPinene
g146.t1	Adenylate cyclase	-1.16794	1.14231	-1.16362	UP_aPinene
g4141.t1	Calcium permeable stress-gated cation channel 1	-1.16152	1.131	-1.15541	UP_aPinene
g5754.t1	ATP-dependent DNA helicase pfh1	-1.15805	1.13451	-1.15505	UP_aPinene
g1985.t1	Autophagy-related protein 18	-1.14359	1.11363	-1.13739	UP_aPinene
g2261.t1	MFS transporter, Sugar Porter (CaMfs35)	-1.13984	1.10596	-1.13379	UP_aPinene
g286.t1	L-aspartate decarboxylase dtxS4	-1.13866	1.12959	-1.13953	UP_aPinene
g125.t1	Uncharacterized protein C1782.03	-1.13831	1.1061	-1.13115	UP_aPinene
g4566.t1	C-8 sterol isomerase	-1.13406	1.1067	-1.12921	UP_aPinene
g4538.t1	Acyl-CoA desaturase 1	-1.13176	1.0957	-1.12445	UP_aPinene
g3951.t1	Hexaprenyl pyrophosphate synthase	-1.12738	1.09521	-1.12091	UP_aPinene
g3574.t1	ATP synthase subunit epsilon	-1.12047	1.09428	-1.11613	UP_aPinene
g2760.t1	F-box protein COS111	-1.1139	1.08127	-1.10671	UP_aPinene
g5416.t1	Class E vacuolar protein-sorting machinery protein HSE1	-1.11038	1.07241	-1.1031	UP_aPinene
g4589.t1	Oxysterol-binding protein homolog 7	-1.10527	1.07294	-1.09805	UP_aPinene
g2405.t1	UDP-N-acetylglucosamine 3-dehydrogenase	-1.10468	1.07025	-1.09804	UP_aPinene
g1856.t1	hypothetical protein	-1.10291	1.06124	-1.09443	UP_aPinene
g3882.t1	MFS transporter, The L-Amino Acid Transporter-3 (CaMfs86)	-1.1021	1.07156	-1.09624	UP_aPinene
g3301.t1	Fatty acyl-CoA synthetase and RNA processing-associated kinase 1	-1.0942	1.06431	-1.08896	UP_aPinene
g3014.t1	Uncharacterized TLC domain-containing protein YPR114W	-1.09362	1.07269	-1.0919	UP_aPinene
g2104.t1	Alkylphosphocholine resistance protein LEM3	-1.09117	1.06	-1.08424	UP_aPinene
g5399.t1	hypothetical protein WICANDRAFT_60471	-1.0884	1.05014	-1.08102	UP_aPinene
g1199.t1	Long-chain-fatty-acid--CoA ligase 1	-1.08302	1.04853	-1.076	UP_aPinene
g1003.t1	UPF0592 membrane protein C7D4.03c	-1.08034	1.04644	-1.07296	UP_aPinene
g1567.t1	hypothetical protein BON22_4758	-1.07617	1.04304	-1.0701	UP_aPinene
g3842.t1	Set1 complex component sdc1	-1.06754	1.04574	-1.06559	UP_aPinene
g3929.t1	Zinc finger protein C25B8.19c	-1.06477	1.03273	-1.05763	UP_aPinene
g1815.t1	ER-derived vesicles protein ERV46	-1.05116	1.01856	-1.04422	UP_aPinene
g2435.t1	Transcriptional activator HAP3	-1.04371	1.00865	-1.03659	UP_aPinene
g1391.t1	Phosphatidylglycerol phospholipase C	-1.02806	1.00748	-1.02589	UP_aPinene
g1554.t1	Nitrogen permease reactivator protein	1.00779	-1.05591	1.0182	DOWN_aPinene
g909.t1	Uncharacterized transporter YLR152C	1.01012	-1.03196	1.01491	DOWN_aPinene
g2249.t1	Mitochondrial 2-oxodicarboxylate carrier 1	1.01276	-1.04456	1.02068	DOWN_aPinene
g4933.t1	High-affinity methionine permease	1.0235	-1.02555	1.02541	DOWN_aPinene
g3138.t1	Proline dehydrogenase	1.02482	-1.05774	1.03475	DOWN_aPinene
g439.t1	2-(3-amino-3-carboxypropyl)histidine synthase subunit 2	1.02699	-1.08733	1.04062	DOWN_aPinene
g4967.t1	Beta-xylosidase	1.03331	-1.06851	1.03988	DOWN_aPinene
g898.t1	hypothetical protein BON22_2201	1.03521	-1.05207	1.04066	DOWN_aPinene
g2316.t1	Translation initiation factor RLI1	1.03846	-1.0584	1.0422	DOWN_aPinene
g3391.t1	Zinc finger protein FZF1	1.04199	-1.09494	1.05281	DOWN_aPinene
g5312.t1	Meiotic activator RIM4	1.04227	-1.10414	1.05885	DOWN_aPinene
g2980.t1	Lysine--tRNA ligase	1.04504	-1.05808	1.05142	DOWN_aPinene
g1135.t1	Flocculin type 3 repeat	1.05061	-1.04173	1.04966	DOWN_aPinene
g4079.t1	Diacetyl reductase	1.05435	-1.08794	1.06392	DOWN_aPinene
g4588.t1	hypothetical protein CYBJADRAFT_165762	1.06526	-1.12954	1.08333	DOWN_aPinene
g1639.t1	WD repeat-containing protein JIP5	1.07346	-1.14526	1.0939	DOWN_aPinene
g3255.t1	40S ribosomal protein S1	1.08345	-1.11826	1.09249	DOWN_aPinene
g1068.t1	60S ribosomal protein L34-B	1.08444	-1.11429	1.09402	DOWN_aPinene
g1303.t1	MFS transporter, Sugar Porter (CaMfs10)	1.08477	-1.11724	1.0903	DOWN_aPinene
g3971.t1	Putative methyltransferase YMR310C	1.085	-1.09181	1.08801	DOWN_aPinene
g1062.t1	WD repeat-containing protein 70	1.09009	-1.14097	1.10629	DOWN_aPinene
g2344.t1	Ankyrin repeat-containing protein YAR1	1.09235	-1.13437	1.10426	DOWN_aPinene
g5183.t1	Yeast-form wall Protein 1	1.09411	-1.12458	1.10133	DOWN_aPinene
g5480.t1	PHO85 cyclin-2	1.11028	-1.15442	1.11988	DOWN_aPinene
g1541.t1	Serine/threonine-protein kinase ssp1	1.11117	-1.16094	1.12348	DOWN_aPinene
g5314.t1	Probable glycosidase CRH2	1.1121	-1.14852	1.12058	DOWN_aPinene
g85.t1	ATP-dependent RNA helicase DBP7	1.11285	-1.12372	1.11681	DOWN_aPinene
g2522.t1	Nucleolar pre-ribosomal-associated protein 2	1.114	-1.14963	1.12147	DOWN_aPinene
g1145.t1	Uncharacterized vacuolar membrane protein YGR125W	1.14232	-1.17558	1.15046	DOWN_aPinene
g227.t1	Nucleoporin NUP188	1.14503	-1.18514	1.15435	DOWN_aPinene
g4359.t1	hypothetical protein BON22_0234	1.16933	-1.24481	1.19081	DOWN_aPinene
g1577.t1	MFS transporter, Sugar Porter (CaMfs19)	1.17307	-1.19569	1.17871	DOWN_aPinene
g1183.t1	Serine/threonine-protein kinase GIN4	1.17863	-1.25076	1.19308	DOWN_aPinene
g440.t1	MFS transporter, The Drug:H+ Antiporter-1 (CaMfs99)	1.17996	-1.2288	1.19038	DOWN_aPinene
g3816.t1	MFS transporter, The Anion:Cation Symporter (CaMfs85 )	1.19385	-1.22664	1.19811	DOWN_aPinene
g265.t1	Protein PNS1	1.19725	-1.23163	1.20496	DOWN_aPinene
g3451.t1	Probable 26S proteasome regulatory subunit p27	1.2083	-1.24155	1.21229	DOWN_aPinene
g1306.t1	General amino-acid permease GAP2	1.21131	-1.24494	1.21786	DOWN_aPinene
g371.t1	Putative uridine kinase DAS2	1.22424	-1.30802	1.24552	DOWN_aPinene
g5577.t1	Protein GAT2	1.22474	-1.26612	1.23397	DOWN_aPinene
g2126.t1	Ribosomal RNA-processing protein 12	1.23369	-1.26693	1.24108	DOWN_aPinene
g5026.t1	54S ribosomal protein L32	1.25372	-1.33184	1.27285	DOWN_aPinene
g5719.t1	Stress protein DDR48	1.25757	-1.29049	1.26563	DOWN_aPinene
g4558.t1	hypothetical protein BON22_1494	1.2697	-1.30692	1.27598	DOWN_aPinene
g1263.t1	MFS transporter, The Monocarboxylate Transporter (CaMfs9)	1.27293	-1.32035	1.28519	DOWN_aPinene
g2721.t1	Transaminated amino acid decarboxylase	1.28342	-1.31205	1.28695	DOWN_aPinene
g4934.t1	Potassium-activated aldehyde dehydrogenase	1.29145	-1.32908	1.29816	DOWN_aPinene
g189.t1	Pre-rRNA-processing protein RIX1	1.29738	-1.33021	1.30503	DOWN_aPinene
g74.t1	MFS transporter, The Anion:Cation Symporter (CaMfs142)	1.30068	-1.3691	1.31888	DOWN_aPinene
g1549.t1	hypothetical protein CYBJADRAFT_174391	1.30092	-1.33959	1.305	DOWN_aPinene
g2378.t1	Proteasome-interacting protein CIC1	1.30522	-1.34762	1.31618	DOWN_aPinene
g5718.t1	MFS transporter, The Phosphate: H+ Symporter (CaMfs134)	1.30722	-1.34273	1.31398	DOWN_aPinene
g695.t1	Glycerophosphoinositol permease 1	1.30847	-1.34058	1.31533	DOWN_aPinene
g625.t1	Acyltransferase LovD	1.30952	-1.35868	1.31974	DOWN_aPinene
g4872.t1	Transcriptional regulator of yeast form adherence 6	1.31003	-1.33319	1.31412	DOWN_aPinene
g1226.t1	Aminopeptidase Y	1.31557	-1.38374	1.33859	DOWN_aPinene
g4596.t1	Methylmalonate-semialdehyde dehydrogenase	1.33591	-1.36904	1.34417	DOWN_aPinene
g2139.t1	Uncharacterized protein YGR111W	1.33967	-1.37775	1.34833	DOWN_aPinene
g2832.t1	G1/S-specific cyclin CLN2	1.35353	-1.384	1.36083	DOWN_aPinene
g4491.t1	Arrestin (or S-antigen)	1.35598	-1.41997	1.37243	DOWN_aPinene
g453.t1	1-phosphatidylinositol phosphodiesterase	1.37742	-1.41975	1.38708	DOWN_aPinene
g910.t1	Dicarboxylic amino acid permease	1.38089	-1.41372	1.38733	DOWN_aPinene
g4578.t1	MFS transporter, The Anion:Cation Symporter (CaMfs105)	1.38196	-1.41448	1.39061	DOWN_aPinene
g694.t1	MFS transporter, The Phosphate: H+ Symporter (CaMfs140)	1.39275	-1.42761	1.39983	DOWN_aPinene
g3251.t1	Inorganic phosphate transporter PHO84	1.39491	-1.4311	1.4011	DOWN_aPinene
g108.t1	Proline-specific permease	1.42649	-1.45835	1.43363	DOWN_aPinene
g2171.t1	Transcription factor CPH1	1.44461	-1.51889	1.46611	DOWN_aPinene
g3616.t1	Purine permease	1.45219	-1.45706	1.46459	DOWN_aPinene
g3611.t1	MFS transporter, The Fucose: H+ Symporter (CaMfs78)	1.45548	-1.47462	1.46532	DOWN_aPinene
g5675.t1	Cytochrome P450-DIT2	1.46536	-1.57837	1.48418	DOWN_aPinene
g5348.t1	hypothetical protein BON22_3147	1.46785	-1.56947	1.49347	DOWN_aPinene
g2823.t1	Thiamine transporter	1.47171	-1.53287	1.48868	DOWN_aPinene
g201.t1	Biotin synthase	1.48261	-1.52374	1.49218	DOWN_aPinene
g1571.t1	Aromatic amino acid aminotransferase 2	1.4892	-1.62312	1.52546	DOWN_aPinene
g693.t1	Essential for maintenance of the cell wall protein 1	1.51006	-1.55342	1.5192	DOWN_aPinene
g2141.t1	Ammonium transporter MEP2	1.51532	-1.54478	1.52264	DOWN_aPinene
g5724.t1	Flocculation protein FLO11	1.51829	-1.54628	1.52561	DOWN_aPinene
g1059.t1	Meiotically up-regulated gene 14 protein	1.55001	-1.5877	1.56044	DOWN_aPinene
g3525.t1	MFS transporter, The Anion:Cation Symporter (CaMfs71)	1.55304	-1.54756	1.55704	DOWN_aPinene
g1243.t1	Plasma membrane iron permease	1.5552	-1.57578	1.55912	DOWN_aPinene
g1344.t1	Nitrosoguanidine resistance protein SNG1	1.57119	-1.57459	1.57785	DOWN_aPinene
g1825.t1	hypothetical protein BON22_3109	1.57621	-1.60422	1.58315	DOWN_aPinene
g1398.t1	Laccase-2	1.58438	-1.58472	1.59741	DOWN_aPinene
g5739.t1	Flocculation protein FLO1	1.59261	-1.62539	1.60653	DOWN_aPinene
g3612.t1	MFS transporter, The Fucose: H+ Symporter (CaMfs79)	1.59281	-1.63337	1.60077	DOWN_aPinene
g4968.t1	MFS transporter, Sugar Porter (CaMfs109)	1.59402	-1.59311	1.5964	DOWN_aPinene
g5111.t1	Trans-aconitate 3-methyltransferase	1.59413	-1.63423	1.60307	DOWN_aPinene
g3783.t1	DNA polymerase alpha subunit B	1.60415	-1.62224	1.61406	DOWN_aPinene
g420.t1	Probable diacetyl reductase	1.63016	-1.66754	1.63937	DOWN_aPinene
g2109.t1	Nucleoporin NDC1	1.63045	-1.71921	1.64929	DOWN_aPinene
g908.t1	hypothetical protein CYBJADRAFT_17334	1.63967	-1.6484	1.64732	DOWN_aPinene
g3217.t1	Uncharacterized methyltransferase-like C25B8.10	1.64414	-1.64581	1.6489	DOWN_aPinene
g470.t1	Catabolic L-serine/threonine dehydratase	1.65055	-1.68835	1.66202	DOWN_aPinene
g3114.t1	Cysteine synthase 1	1.65191	-1.72668	1.66755	DOWN_aPinene
g4360.t1	hypothetical protein BON22_0233	1.65518	-1.67821	1.66178	DOWN_aPinene
g5283.t1	Flocculin type 3 repeat	1.65782	-1.74663	1.68059	DOWN_aPinene
g3316.t1	MFS transporter, The Monocarboxylate Transporter (CaMfs63)	1.66784	-1.71075	1.67702	DOWN_aPinene
g3720.t1	Yeast-form wall Protein 1	1.6852	-1.71378	1.69378	DOWN_aPinene
g2974.t1	Protein TMA108	1.69986	-1.74863	1.71189	DOWN_aPinene
g1869.t1	NADP-dependent 3-hydroxy acid dehydrogenase	1.71004	-1.79702	1.72696	DOWN_aPinene
g353.t1	Histidine phosphatase superfamily	1.71733	-1.74902	1.72631	DOWN_aPinene
g3546.t1	MFS transporter, The Monocarboxylate Transporter (CaMfs74)	1.71769	-1.74388	1.72967	DOWN_aPinene
g95.t1	Protein of unknown function (DUF3112)	1.72024	-1.76187	1.7313	DOWN_aPinene
g3362.t1	2-methylcitrate dehydratase	1.72431	-1.7613	1.73141	DOWN_aPinene
g1706.t1	rRNA-processing protein EFG1	1.78945	-1.74154	1.792	DOWN_aPinene
g1305.t1	General amino acid permease AGP2	1.80839	-1.88132	1.82534	DOWN_aPinene
g1111.t1	MFS transporter, Sugar Porter (CaMfs2)	1.81168	-1.84345	1.81859	DOWN_aPinene
g2143.t1	Carrier protein YMC1	1.81208	-1.78557	1.8235	DOWN_aPinene
g1442.t1	MFS transporter, The Monocarboxylate Transporter (CaMfs12)	1.82203	-1.8714	1.83537	DOWN_aPinene
g2747.t1	MFS transporter, The Anion:Cation Symporter (CaMfs48)	1.85768	-1.9053	1.87172	DOWN_aPinene
g5737.t1	Flocculation protein FLO1	1.87229	-1.8882	1.87787	DOWN_aPinene
g5531.t1	Sodium/potassium-transporting ATPase subunit alpha-1	1.87945	-1.91253	1.88488	DOWN_aPinene
g1283.t1	Uncharacterized aminotransferase C1771.03c	1.88764	-1.9107	1.90018	DOWN_aPinene
g4224.t1	Uncharacterized oxidoreductase C736.13	1.90166	-1.93383	1.91212	DOWN_aPinene
g4073.t1	GABA-specific permease	1.92979	-1.9759	1.9395	DOWN_aPinene
g2748.t1	Uncharacterized protein C11D3.15	2.16707	-2.19858	2.18671	DOWN_aPinene
g675.t1	MFS transporter, The Anion:Cation Symporter (CaMfs139)	2.21169	-2.38691	2.24922	DOWN_aPinene
g1011.t1	Aldehyde dehydrogenase 5	2.28981	-2.31855	2.30166	DOWN_aPinene
g5507.t1	MFS transporter, The Sialate:H+ Symporte (CaMfs125)	2.35424	-2.41746	2.38077	DOWN_aPinene
g3711.t1	Uncharacterized oxidoreductase YKL107W	2.36388	-2.43378	2.38052	DOWN_aPinene
g2921.t1	L-saccharopine oxidase	2.36923	-2.4056	2.38034	DOWN_aPinene
g2626.t1	MFS transporter, The Sialate:H+ Symporter (CaMfs43)	2.41475	-2.42042	2.44062	DOWN_aPinene
g4071.t1	GABA-specific permease	2.506	-2.58066	2.5379	DOWN_aPinene
g3363.t1	2-methylcitrate synthase	2.56139	-2.65246	2.58187	DOWN_aPinene
g4247.t1	Temperature shock-inducible protein 1	2.7749	-2.80688	2.78302	DOWN_aPinene
g3257.t1	Zinc finger protein RME1	3.00776	-2.97965	3.01408	DOWN_aPinene
g2920.t1	MFS transporter, The Anion:Cation Symporter (CaMfs54)	3.08658	-3.11096	3.10028	DOWN_aPinene
g2625.t1	MFS transporter, The Sialate:H+ Symporter (CaMfs42)	3.43392	-3.48987	3.44846	DOWN_aPinene
g811.t1	Acid phosphatase	3.50071	-3.51994	3.54504	DOWN_aPinene
g4298.t1	hypothetical protein BON22_5103	3.82997	-4.03634	3.92497	DOWN_aPinene
g4936.t1	Urea active transporter	4.6993	-4.7264	4.71348	DOWN_aPinene

## Sheet: GO enrichment upregulated
ontology	category	term	No. genes	P-value	Gene_ID
Biological process	GO:1901426	response to furfural	1	0.0142956	g776.t1
Biological process	GO:0006990	positive regulation of transcription from RNA polymerase II promoter involved in unfolded protein response	1	0.0200096	g4472.t1
Biological process	GO:0007165	signal transduction	9	0.0256569	g11.t1, g146.t1, g2104.t1, g2154.t1, g2746.t1, g3301.t1, g3831.t1, g4472.t1, g918.t1
Biological process	GO:0030968	endoplasmic reticulum unfolded protein response	2	0.0284681	g11.t1, g4472.t1
Biological process	GO:0043157	response to cation stress	1	0.0378841	g2746.t1
Biological process	GO:0071473	cellular response to cation stress	1	0.0378841	g2746.t1
Biological process	GO:0046618	drug export	1	0.0394953	g4970.t1
Biological process	GO:0006656	phosphatidylcholine biosynthetic process	7	3.98738e-12	g2347.t1, g2867.t1, g3027.t1, g3607.t1, g4187.t1, g4636.t1, g5240.t1
Biological process	GO:0006629	lipid metabolic process	26	2.35901e-11	g11.t1, g1298.t1, g1391.t1, g1845.t1, g2347.t1, g2661.t1, g2867.t1, g3027.t1, g3312.t1, g3320.t1, g3383.t1, g3423.t1, g3607.t1, g3704.t1, g3893.t1, g3908.t1, g3951.t1, g4187.t1, g4538.t1, g4566.t1, g4589.t1, g4636.t1, g5240.t1, g5417.t1, g583.t1, g918.t1
Biological process	GO:0046470	phosphatidylcholine metabolic process	7	2.56675e-11	g2347.t1, g2867.t1, g3027.t1, g3607.t1, g4187.t1, g4636.t1, g5240.t1
Biological process	GO:0008610	lipid biosynthetic process	17	3.50929e-09	g11.t1, g1298.t1, g2347.t1, g2867.t1, g3027.t1, g3312.t1, g3320.t1, g3607.t1, g3704.t1, g3893.t1, g3908.t1, g3951.t1, g4187.t1, g4538.t1, g4566.t1, g4636.t1, g5240.t1
Biological process	GO:0044255	cellular lipid metabolic process	21	1.37011e-08	g11.t1, g1298.t1, g1391.t1, g2347.t1, g2661.t1, g2867.t1, g3027.t1, g3312.t1, g3383.t1, g3423.t1, g3607.t1, g3704.t1, g3893.t1, g3908.t1, g3951.t1, g4187.t1, g4538.t1, g4566.t1, g4636.t1, g5240.t1, g918.t1
Biological process	GO:0008654	phospholipid biosynthetic process	11	1.804e-07	g11.t1, g1298.t1, g2347.t1, g2867.t1, g3027.t1, g3312.t1, g3607.t1, g3893.t1, g4187.t1, g4636.t1, g5240.t1
Biological process	GO:0097164	ammonium ion metabolic process	7	1.97717e-07	g2347.t1, g2867.t1, g3027.t1, g3607.t1, g4187.t1, g4636.t1, g5240.t1
Biological process	GO:0006644	phospholipid metabolic process	13	4.10744e-07	g11.t1, g1298.t1, g1391.t1, g2347.t1, g2661.t1, g2867.t1, g3027.t1, g3312.t1, g3607.t1, g3893.t1, g4187.t1, g4636.t1, g5240.t1
Biological process	GO:0046474	glycerophospholipid biosynthetic process	9	6.03261e-07	g1298.t1, g2347.t1, g2867.t1, g3027.t1, g3607.t1, g3893.t1, g4187.t1, g4636.t1, g5240.t1
Biological process	GO:0006646	phosphatidylethanolamine biosynthetic process	4	6.30758e-07	g1298.t1, g3027.t1, g3893.t1, g5240.t1
Biological process	GO:0045017	glycerolipid biosynthetic process	9	9.8384e-07	g1298.t1, g2347.t1, g2867.t1, g3027.t1, g3607.t1, g3893.t1, g4187.t1, g4636.t1, g5240.t1
Biological process	GO:0046486	glycerolipid metabolic process	11	2.26581e-06	g1298.t1, g1391.t1, g2347.t1, g2661.t1, g2867.t1, g3027.t1, g3607.t1, g3893.t1, g4187.t1, g4636.t1, g5240.t1
Biological process	GO:0006650	glycerophospholipid metabolic process	10	5.95167e-06	g1298.t1, g1391.t1, g2347.t1, g2867.t1, g3027.t1, g3607.t1, g3893.t1, g4187.t1, g4636.t1, g5240.t1
Biological process	GO:0046337	phosphatidylethanolamine metabolic process	4	8.73207e-06	g1298.t1, g3027.t1, g3893.t1, g5240.t1
Biological process	GO:0090407	organophosphate biosynthetic process	14	1.42203e-05	g11.t1, g1298.t1, g146.t1, g2347.t1, g2867.t1, g3027.t1, g3312.t1, g3574.t1, g3607.t1, g376.t1, g3893.t1, g4187.t1, g4636.t1, g5240.t1
Biological process	GO:0008202	steroid metabolic process	7	2.89676e-05	g3320.t1, g3383.t1, g3423.t1, g3704.t1, g3908.t1, g4566.t1, g4589.t1
Biological process	GO:0016125	sterol metabolic process	6	7.04551e-05	g3383.t1, g3423.t1, g3704.t1, g3908.t1, g4566.t1, g4589.t1
Biological process	GO:1902652	secondary alcohol metabolic process	5	0.000140001	g1956.t1, g3383.t1, g3704.t1, g3908.t1, g4566.t1
Biological process	GO:0019637	organophosphate metabolic process	16	0.000165191	g11.t1, g1298.t1, g1391.t1, g146.t1, g2347.t1, g2661.t1, g2867.t1, g3027.t1, g3312.t1, g3574.t1, g3607.t1, g376.t1, g3893.t1, g4187.t1, g4636.t1, g5240.t1
Biological process	GO:0006657	CDP-choline pathway	2	0.00038015	g4187.t1, g4636.t1
Biological process	GO:0006793	phosphorus metabolic process	21	0.000384491	g1199.t1, g11.t1, g1298.t1, g1391.t1, g146.t1, g2154.t1, g2347.t1, g2661.t1, g2746.t1, g2867.t1, g3027.t1, g3301.t1, g3312.t1, g3574.t1, g3607.t1, g3634.t1, g376.t1, g3893.t1, g4187.t1, g4636.t1, g5240.t1
Biological process	GO:0006869	lipid transport	6	0.000455453	g1199.t1, g1478.t1, g2104.t1, g2204.t1, g4184.t1, g4589.t1
Biological process	GO:0006796	phosphate-containing compound metabolic process	20	0.000529321	g11.t1, g1298.t1, g1391.t1, g146.t1, g2154.t1, g2347.t1, g2661.t1, g2746.t1, g2867.t1, g3027.t1, g3301.t1, g3312.t1, g3574.t1, g3607.t1, g3634.t1, g376.t1, g3893.t1, g4187.t1, g4636.t1, g5240.t1
Biological process	GO:0008204	ergosterol metabolic process	4	0.00072973	g3383.t1, g3704.t1, g3908.t1, g4566.t1
Biological process	GO:0016128	phytosteroid metabolic process	4	0.00072973	g3383.t1, g3704.t1, g3908.t1, g4566.t1
Biological process	GO:0044107	cellular alcohol metabolic process	4	0.00119578	g3383.t1, g3704.t1, g3908.t1, g4566.t1
Biological process	GO:0046500	S-adenosylmethionine metabolic process	2	0.00205866	g3364.t1, g3607.t1
Biological process	GO:0015918	sterol transport	3	0.00222615	g1478.t1, g2204.t1, g4589.t1
Biological process	GO:0015850	organic hydroxy compound transport	4	0.00312941	g1478.t1, g2204.t1, g2261.t1, g4589.t1
Biological process	GO:0034727	piecemeal microautophagy of the nucleus	3	0.00335198	g1985.t1, g3773.t1, g4589.t1
Biological process	GO:0044804	autophagy of nucleus	3	0.00335198	g1985.t1, g3773.t1, g4589.t1
Biological process	GO:0006694	steroid biosynthetic process	4	0.00447414	g3320.t1, g3704.t1, g3908.t1, g4566.t1
Biological process	GO:0006696	ergosterol biosynthetic process	3	0.00455891	g3704.t1, g3908.t1, g4566.t1
Biological process	GO:0016129	phytosteroid biosynthetic process	3	0.00455891	g3704.t1, g3908.t1, g4566.t1
Biological process	GO:0044108	cellular alcohol biosynthetic process	3	0.00455891	g3704.t1, g3908.t1, g4566.t1
Biological process	GO:0097384	cellular lipid biosynthetic process	3	0.00455891	g3704.t1, g3908.t1, g4566.t1
Biological process	GO:1902653	secondary alcohol biosynthetic process	3	0.00622488	g3704.t1, g3908.t1, g4566.t1
Biological process	GO:1901615	organic hydroxy compound metabolic process	7	0.00647117	g1956.t1, g3383.t1, g3423.t1, g3704.t1, g3908.t1, g4566.t1, g4589.t1
Biological process	GO:0050667	homocysteine metabolic process	2	0.00807434	g1458.t1, g502.t1
Biological process	GO:0016237	lysosomal microautophagy	3	0.00939618	g1985.t1, g3773.t1, g4589.t1
Biological process	GO:0051972	regulation of telomerase activity	2	0.00992366	g4971.t1, g5754.t1
Biological process	GO:0051974	negative regulation of telomerase activity	2	0.00992366	g4971.t1, g5754.t1
Biological process	GO:0006066	alcohol metabolic process	5	0.0127344	g1956.t1, g3383.t1, g3704.t1, g3908.t1, g4566.t1
Biological process	GO:0000096	sulfur amino acid metabolic process	4	0.0134187	g1458.t1, g3364.t1, g3607.t1, g502.t1
Biological process	GO:0016126	sterol biosynthetic process	3	0.0153176	g3704.t1, g3908.t1, g4566.t1
Biological process	GO:2000279	negative regulation of DNA biosynthetic process	2	0.0155856	g4971.t1, g5754.t1
Biological process	GO:0009190	cyclic nucleotide biosynthetic process	1	0.0161411	g146.t1
Biological process	GO:0006659	phosphatidylserine biosynthetic process	1	0.0161908	g1298.t1
Biological process	GO:0034478	phosphatidylglycerol catabolic process	1	0.0187089	g1391.t1
Biological process	GO:0019510	S-adenosylhomocysteine catabolic process	1	0.0190888	g3607.t1
Biological process	GO:0033353	S-adenosylmethionine cycle	1	0.0190888	g3607.t1
Biological process	GO:0046439	L-cysteine metabolic process	1	0.0190888	g3607.t1
Biological process	GO:0046498	S-adenosylhomocysteine metabolic process	1	0.0190888	g3607.t1
Biological process	GO:0035336	long-chain fatty-acyl-CoA metabolic process	1	0.019182	g1199.t1
Biological process	GO:0035337	fatty-acyl-CoA metabolic process	1	0.019182	g1199.t1
Biological process	GO:1905329	sphingoid long-chain base transport	1	0.019182	g1199.t1
Biological process	GO:0034208	steroid deacetylation	1	0.0194547	g3423.t1
Biological process	GO:0034210	sterol deacetylation	1	0.0194547	g3423.t1
Biological process	GO:0035459	cargo loading into vesicle	1	0.0194922	g3820.t1
Biological process	GO:0090110	cargo loading into COPII-coated vesicle	1	0.0194922	g3820.t1
Biological process	GO:0006169	adenosine salvage	1	0.0196826	g376.t1
Biological process	GO:0046085	adenosine metabolic process	1	0.0196826	g376.t1
Biological process	GO:0046086	adenosine biosynthetic process	1	0.0196826	g376.t1
Biological process	GO:0010635	regulation of mitochondrial fusion	1	0.0202825	g3027.t1
Biological process	GO:0010636	positive regulation of mitochondrial fusion	1	0.0202825	g3027.t1
Biological process	GO:0010954	positive regulation of protein processing	1	0.0202825	g3027.t1
Biological process	GO:0016540	protein autoprocessing	1	0.0202825	g3027.t1
Biological process	GO:0046165	alcohol biosynthetic process	3	0.0231856	g3704.t1, g3908.t1, g4566.t1
Biological process	GO:2000278	regulation of DNA biosynthetic process	2	0.0289142	g4971.t1, g5754.t1
Biological process	GO:0046503	glycerolipid catabolic process	2	0.0290971	g1391.t1, g2661.t1
Biological process	GO:0006730	one-carbon metabolic process	2	0.0336961	g3364.t1, g3607.t1
Biological process	GO:0015914	phospholipid transport	2	0.0337918	g2104.t1, g4589.t1
Biological process	GO:0046128	purine ribonucleoside metabolic process	2	0.0346529	g3607.t1, g376.t1
Biological process	GO:0006555	methionine metabolic process	3	0.0377755	g1458.t1, g3364.t1, g3607.t1
Biological process	GO:0006642	triglyceride mobilization	1	0.0384279	g2661.t1
Biological process	GO:0010674	negative regulation of transcription from RNA polymerase II promoter involved in meiotic cell cycle	1	0.0384681	g4472.t1
Biological process	GO:0044539	long-chain fatty acid import	1	0.0388132	g1199.t1
Biological process	GO:0010393	galacturonan metabolic process	1	0.0389128	g3410.t1
Biological process	GO:0045488	pectin metabolic process	1	0.0389128	g3410.t1
Biological process	GO:0045490	pectin catabolic process	1	0.0389128	g3410.t1
Biological process	GO:1903319	positive regulation of protein maturation	1	0.0391057	g3027.t1
Biological process	GO:0070613	regulation of protein processing	1	0.0395202	g3027.t1
Biological process	GO:0044209	AMP salvage	1	0.0395852	g376.t1
Biological process	GO:0006534	cysteine metabolic process	2	0.0422751	g3607.t1, g502.t1
Biological process	GO:0006639	acylglycerol metabolic process	2	0.0424054	g2661.t1, g3607.t1
Biological process	GO:0006641	triglyceride metabolic process	2	0.0424054	g2661.t1, g3607.t1
Biological process	GO:0042278	purine nucleoside metabolic process	2	0.0436637	g3607.t1, g376.t1
Biological process	GO:0006638	neutral lipid metabolic process	2	0.0469453	g2661.t1, g3607.t1
Cellular component	GO:0005811	lipid droplet	6	0.000231813	g1199.t1, g1391.t1, g2542.t1, g2661.t1, g3423.t1, g3704.t1
Cellular component	GO:0044432	endoplasmic reticulum part	17	0.000415057	g1815.t1, g2204.t1, g2867.t1, g3014.t1, g3383.t1, g3423.t1, g3820.t1, g3908.t1, g4021.t1, g4187.t1, g4538.t1, g4566.t1, g4589.t1, g4971.t1, g5405.t1, g5417.t1, g918.t1
Cellular component	GO:0005789	endoplasmic reticulum membrane	12	0.00281634	g2204.t1, g2867.t1, g3014.t1, g3383.t1, g3423.t1, g3820.t1, g4187.t1, g4566.t1, g4589.t1, g5405.t1, g5417.t1, g918.t1
Cellular component	GO:0032541	cortical endoplasmic reticulum	3	0.00284723	g2204.t1, g4589.t1, g918.t1
Cellular component	GO:0071782	endoplasmic reticulum tubular network	3	0.00344197	g2204.t1, g4589.t1, g918.t1
Cellular component	GO:0098827	endoplasmic reticulum subcompartment	3	0.00344197	g2204.t1, g4589.t1, g918.t1
Cellular component	GO:0044425	membrane part	37	0.0107323	g1003.t1, g1298.t1, g1391.t1, g1815.t1, g1985.t1, g2104.t1, g2204.t1, g2261.t1, g2347.t1, g2542.t1, g2661.t1, g2867.t1, g3014.t1, g3027.t1, g3383.t1, g3423.t1, g3515.t1, g3574.t1, g3773.t1, g3820.t1, g3882.t1, g3908.t1, g3951.t1, g4021.t1, g4141.t1, g4187.t1, g4444.t1, g4538.t1, g4566.t1, g4589.t1, g4970.t1, g4971.t1, g5217.t1, g5405.t1, g5417.t1, g583.t1, g918.t1
Cellular component	GO:0005783	endoplasmic reticulum	9	0.0109178	g11.t1, g2104.t1, g3383.t1, g3423.t1, g3704.t1, g3908.t1, g4566.t1, g5405.t1, g918.t1
Cellular component	GO:0016021	integral component of membrane	29	0.0170115	g1003.t1, g1298.t1, g1391.t1, g1815.t1, g2104.t1, g2204.t1, g2261.t1, g2347.t1, g2542.t1, g2661.t1, g2867.t1, g3014.t1, g3027.t1, g3383.t1, g3423.t1, g3515.t1, g3773.t1, g3882.t1, g3908.t1, g4021.t1, g4141.t1, g4187.t1, g4538.t1, g4566.t1, g4970.t1, g5217.t1, g5405.t1, g5417.t1, g583.t1
Cellular component	GO:0071942	XPC complex	1	0.0182695	g2311.t1
Cellular component	GO:0031224	intrinsic component of membrane	30	0.019014	g1003.t1, g1298.t1, g1391.t1, g1815.t1, g2104.t1, g2204.t1, g2261.t1, g2347.t1, g2542.t1, g2661.t1, g2867.t1, g3014.t1, g3027.t1, g3383.t1, g3423.t1, g3515.t1, g3773.t1, g3882.t1, g3908.t1, g4021.t1, g4141.t1, g4187.t1, g4444.t1, g4538.t1, g4566.t1, g4970.t1, g5217.t1, g5405.t1, g5417.t1, g583.t1
Cellular component	GO:0005756	mitochondrial proton-transporting ATP synthase, central stalk	1	0.0343845	g3574.t1
Cellular component	GO:0045269	proton-transporting ATP synthase, central stalk	1	0.0343845	g3574.t1
Cellular component	GO:0000111	nucleotide-excision repair factor 2 complex	1	0.0375057	g2311.t1
Molecular function	GO:0032934	sterol binding	3	0.000320214	g1478.t1, g2204.t1, g4589.t1
Molecular function	GO:0005496	steroid binding	3	0.000484939	g1478.t1, g2204.t1, g4589.t1
Molecular function	GO:0017169	CDP-alcohol phosphatidyltransferase activity	2	0.00168952	g1298.t1, g4187.t1
Molecular function	GO:0070567	cytidylyltransferase activity	2	0.00221299	g3893.t1, g4636.t1
Molecular function	GO:0008289	lipid binding	7	0.00247375	g11.t1, g1478.t1, g1985.t1, g2204.t1, g3773.t1, g4184.t1, g4589.t1
Molecular function	GO:0018456	aryl-alcohol dehydrogenase (NAD+) activity	2	0.00302317	g4241.t1, g756.t1
Molecular function	GO:0071617	lysophospholipid acyltransferase activity	2	0.00492283	g2347.t1, g2661.t1
Molecular function	GO:0004068	aspartate 1-decarboxylase activity	1	0.0113686	g286.t1
Molecular function	GO:0016628	oxidoreductase activity, acting on the CH-CH group of donors, NAD or NADP as acceptor	2	0.0148436	g2405.t1, g3908.t1
Molecular function	GO:0004016	adenylate cyclase activity	1	0.0161411	g146.t1
Molecular function	GO:0009975	cyclase activity	1	0.0161411	g146.t1
Molecular function	GO:0003882	CDP-diacylglycerol-serine O-phosphatidyltransferase activity	1	0.0161908	g1298.t1
Molecular function	GO:0004122	cystathionine beta-synthase activity	1	0.0162181	g502.t1
Molecular function	GO:0003871	5-methyltetrahydropteroyltriglutamate-homocysteine S-methyltransferase activity	1	0.0165921	g1458.t1
Molecular function	GO:0008705	methionine synthase activity	1	0.0165921	g1458.t1
Molecular function	GO:0042084	5-methyltetrahydrofolate-dependent methyltransferase activity	1	0.0165921	g1458.t1
Molecular function	GO:0042085	5-methyltetrahydropteroyltri-L-glutamate-dependent methyltransferase activity	1	0.0165921	g1458.t1
Molecular function	GO:1990165	single-strand break-containing DNA binding	1	0.0182695	g2311.t1
Molecular function	GO:0004478	methionine adenosyltransferase activity	1	0.0183822	g3364.t1
Molecular function	GO:0003838	sterol 24-C-methyltransferase activity	1	0.0186184	g3704.t1
Molecular function	GO:0034479	phosphatidylglycerol phospholipase C activity	1	0.0187089	g1391.t1
Molecular function	GO:0000247	C-8 sterol isomerase activity	1	0.0190163	g4566.t1
Molecular function	GO:0004013	adenosylhomocysteinase activity	1	0.0190888	g3607.t1
Molecular function	GO:0016802	trialkylsulfonium hydrolase activity	1	0.0190888	g3607.t1
Molecular function	GO:0047499	calcium-independent phospholipase A2 activity	1	0.0191811	g2661.t1
Molecular function	GO:0000246	delta24(24-1) sterol reductase activity	1	0.0193225	g3908.t1
Molecular function	GO:0004142	diacylglycerol cholinephosphotransferase activity	1	0.0193351	g4187.t1
Molecular function	GO:0034084	steryl deacetylase activity	1	0.0194547	g3423.t1
Molecular function	GO:0008839	4-hydroxy-tetrahydrodipicolinate reductase	1	0.0194797	g2405.t1
Molecular function	GO:0004608	phosphatidylethanolamine N-methyltransferase activity	1	0.0194878	g2867.t1
Molecular function	GO:0004103	choline kinase activity	1	0.0196213	g5240.t1
Molecular function	GO:0004305	ethanolamine kinase activity	1	0.0196213	g5240.t1
Molecular function	GO:0005365	myo-inositol transmembrane transporter activity	1	0.0196506	g2261.t1
Molecular function	GO:0004001	adenosine kinase activity	1	0.0196826	g376.t1
Molecular function	GO:0016837	carbon-oxygen lyase activity, acting on polysaccharides	1	0.0197034	g3410.t1
Molecular function	GO:0030570	pectate lyase activity	1	0.0197034	g3410.t1
Molecular function	GO:0004306	ethanolamine-phosphate cytidylyltransferase activity	1	0.0197097	g3893.t1
Molecular function	GO:0016747	transferase activity, transferring acyl groups other than amino-acyl groups	5	0.0197167	g1845.t1, g2347.t1, g2661.t1, g3383.t1, g5417.t1
Molecular function	GO:0004105	choline-phosphate cytidylyltransferase activity	1	0.0198394	g4636.t1
Molecular function	GO:0000010	trans-hexaprenyltranstransferase activity	1	0.0199272	g3951.t1
Molecular function	GO:0004772	sterol O-acyltransferase activity	1	0.020193	g3383.t1
Molecular function	GO:0034737	ergosterol O-acyltransferase activity	1	0.020193	g3383.t1
Molecular function	GO:0016772	transferase activity, transferring phosphorus-containing groups	11	0.0210396	g1298.t1, g1846.t1, g2154.t1, g2746.t1, g3301.t1, g376.t1, g3893.t1, g4187.t1, g4636.t1, g5240.t1, g918.t1
Molecular function	GO:0016780	phosphotransferase activity, for other substituted phosphate groups	2	0.0264684	g1298.t1, g4187.t1
Molecular function	GO:0005548	phospholipid transporter activity	2	0.026478	g2104.t1, g4589.t1
Molecular function	GO:0004620	phospholipase activity	2	0.0356133	g1391.t1, g2661.t1
Molecular function	GO:0005227	calcium activated cation channel activity	1	0.0365144	g4141.t1
Molecular function	GO:0022839	ion gated channel activity	1	0.0365144	g4141.t1
Molecular function	GO:0019825	oxygen binding	1	0.0372109	g874.t1
Molecular function	GO:0043892	methylglyoxal reductase (NADPH-dependent) activity	1	0.0381779	g3320.t1
Molecular function	GO:0016801	hydrolase activity, acting on ether bonds	1	0.0386424	g3607.t1
Molecular function	GO:0003959	NADPH dehydrogenase activity	1	0.0396685	g5546.t1
Molecular function	GO:0018548	pentaerythritol trinitrate reductase activity	1	0.0396685	g5546.t1
Molecular function	GO:0052690	trichloro-p-hydroquinone reductive dehalogenase activity	1	0.0396685	g5546.t1
Molecular function	GO:0004609	phosphatidylserine decarboxylase activity	1	0.0399745	g3027.t1
Molecular function	GO:0016616	oxidoreductase activity, acting on the CH-OH group of donors, NAD or NADP as acceptor	5	0.0428479	g1956.t1, g3320.t1, g4241.t1, g756.t1, g822.t1
Molecular function	GO:0016740	transferase activity	21	0.0446032	g1298.t1, g1458.t1, g1845.t1, g1846.t1, g2154.t1, g2347.t1, g2661.t1, g2746.t1, g2867.t1, g3301.t1, g3364.t1, g3383.t1, g3704.t1, g376.t1, g3893.t1, g3951.t1, g4187.t1, g4636.t1, g5240.t1, g5417.t1, g918.t1
Molecular function	GO:0016746	transferase activity, transferring acyl groups	5	0.0450561	g1845.t1, g2347.t1, g2661.t1, g3383.t1, g5417.t1
Molecular function	GO:0016773	phosphotransferase activity, alcohol group as acceptor	7	0.0463244	g1846.t1, g2154.t1, g2746.t1, g3301.t1, g376.t1, g5240.t1, g918.t1
Molecular function	GO:0016829	lyase activity	5	0.0481478	g146.t1, g286.t1, g3027.t1, g3410.t1, g502.t1
NA	GO:0044710	NA	45	3.25076e-06	g1199.t1, g11.t1, g1298.t1, g1391.t1, g1458.t1, g146.t1, g1845.t1, g1894.t1, g1956.t1, g1985.t1, g2347.t1, g2405.t1, g2661.t1, g2708.t1, g2867.t1, g286.t1, g3027.t1, g3312.t1, g3320.t1, g3364.t1, g3383.t1, g3423.t1, g3574.t1, g3607.t1, g3704.t1, g376.t1, g3893.t1, g3908.t1, g3951.t1, g4187.t1, g4241.t1, g4538.t1, g4566.t1, g4589.t1, g4636.t1, g4971.t1, g502.t1, g5240.t1, g5417.t1, g5546.t1, g583.…
NA	GO:0044711	NA	23	0.000153621	g11.t1, g1298.t1, g1458.t1, g146.t1, g2347.t1, g2405.t1, g2867.t1, g3027.t1, g3312.t1, g3320.t1, g3574.t1, g3607.t1, g3704.t1, g376.t1, g3893.t1, g3908.t1, g3951.t1, g4187.t1, g4538.t1, g4566.t1, g4636.t1, g502.t1, g5240.t1
NA	GO:0044699	NA	62	0.0013695	g1199.t1, g11.t1, g1298.t1, g1391.t1, g1458.t1, g146.t1, g1478.t1, g1845.t1, g1894.t1, g191.t1, g1956.t1, g1985.t1, g2104.t1, g2154.t1, g2204.t1, g2261.t1, g2347.t1, g2405.t1, g2661.t1, g2708.t1, g2746.t1, g2867.t1, g286.t1, g3027.t1, g32.t1, g3312.t1, g3320.t1, g3364.t1, g3383.t1, g3423.t1, g3515.t1, g3574.t1, g3607.t1, g3704.t1, g376.t1, g3773.t1, g3820.t1, g3831.t1, g3842.t1, g3893.t1, g3908.t…
NA	GO:0044763	NA	51	0.00264484	g1199.t1, g11.t1, g1298.t1, g1391.t1, g1458.t1, g146.t1, g1894.t1, g191.t1, g1956.t1, g1985.t1, g2104.t1, g2154.t1, g2204.t1, g2261.t1, g2347.t1, g2405.t1, g2661.t1, g2746.t1, g2867.t1, g286.t1, g3027.t1, g32.t1, g3312.t1, g3364.t1, g3383.t1, g3423.t1, g3515.t1, g3574.t1, g3607.t1, g3704.t1, g376.t1, g3773.t1, g3820.t1, g3831.t1, g3842.t1, g3893.t1, g3908.t1, g3951.t1, g4184.t1, g4187.t1, g4241.t…

## Sheet: GO enrichment downregulated
ontology	category	term	No. genes	P-value	Gene_ID
Biological process	GO:0032218	riboflavin transport	2	0.0015571	g1263.t1, g1442.t1
Biological process	GO:1903775	regulation of DNA double-strand break processing	1	0.023189	g1062.t1
Biological process	GO:1903222	quinolinic acid transmembrane transport	1	0.0234125	g4578.t1
Biological process	GO:0055085	transmembrane transport	38	4.56378e-14	g108.t1, g1111.t1, g1243.t1, g1263.t1, g1303.t1, g1305.t1, g1306.t1, g1442.t1, g1577.t1, g2143.t1, g2625.t1, g2626.t1, g2747.t1, g2823.t1, g2920.t1, g3251.t1, g3316.t1, g3525.t1, g3546.t1, g3611.t1, g3612.t1, g3616.t1, g3816.t1, g4071.t1, g4073.t1, g440.t1, g4578.t1, g4933.t1, g4936.t1, g4968.t1, g5507.t1, g5718.t1, g675.t1, g694.t1, g695.t1, g74.t1, g909.t1, g910.t1
Biological process	GO:0006820	anion transport	23	9.83704e-11	g108.t1, g1145.t1, g1243.t1, g1263.t1, g1306.t1, g1442.t1, g2143.t1, g2625.t1, g2626.t1, g3251.t1, g3525.t1, g3816.t1, g4071.t1, g4073.t1, g4578.t1, g4933.t1, g5507.t1, g5718.t1, g675.t1, g694.t1, g695.t1, g74.t1, g910.t1
Biological process	GO:0098656	anion transmembrane transport	16	4.06951e-10	g108.t1, g1243.t1, g1306.t1, g2143.t1, g2625.t1, g2626.t1, g3251.t1, g3816.t1, g4071.t1, g4073.t1, g4578.t1, g4933.t1, g5507.t1, g5718.t1, g675.t1, g910.t1
Biological process	GO:0034220	ion transmembrane transport	20	9.65649e-10	g108.t1, g1243.t1, g1263.t1, g1306.t1, g1442.t1, g2143.t1, g2625.t1, g2626.t1, g3251.t1, g3316.t1, g3546.t1, g3816.t1, g4071.t1, g4073.t1, g4578.t1, g4933.t1, g5507.t1, g5718.t1, g675.t1, g910.t1
Biological process	GO:0006811	ion transport	27	1.85233e-08	g108.t1, g1145.t1, g1243.t1, g1263.t1, g1306.t1, g1442.t1, g2141.t1, g2143.t1, g2625.t1, g2626.t1, g3251.t1, g3316.t1, g3525.t1, g3546.t1, g3816.t1, g4071.t1, g4073.t1, g4578.t1, g4933.t1, g4936.t1, g5507.t1, g5718.t1, g675.t1, g694.t1, g695.t1, g74.t1, g910.t1
Biological process	GO:0015711	organic anion transport	19	2.21815e-08	g108.t1, g1263.t1, g1306.t1, g1442.t1, g2143.t1, g2625.t1, g2626.t1, g3525.t1, g3816.t1, g4071.t1, g4073.t1, g4578.t1, g4933.t1, g5507.t1, g675.t1, g694.t1, g695.t1, g74.t1, g910.t1
Biological process	GO:1903825	organic acid transmembrane transport	13	3.20934e-08	g108.t1, g1306.t1, g2143.t1, g2625.t1, g2626.t1, g3816.t1, g4071.t1, g4073.t1, g4578.t1, g4933.t1, g5507.t1, g675.t1, g910.t1
Biological process	GO:1905039	carboxylic acid transmembrane transport	13	3.20934e-08	g108.t1, g1306.t1, g2143.t1, g2625.t1, g2626.t1, g3816.t1, g4071.t1, g4073.t1, g4578.t1, g4933.t1, g5507.t1, g675.t1, g910.t1
Biological process	GO:0015849	organic acid transport	15	1.16646e-07	g108.t1, g1306.t1, g2143.t1, g2625.t1, g2626.t1, g3525.t1, g3816.t1, g4071.t1, g4073.t1, g4578.t1, g4933.t1, g5507.t1, g675.t1, g74.t1, g910.t1
Biological process	GO:0046942	carboxylic acid transport	15	1.16646e-07	g108.t1, g1306.t1, g2143.t1, g2625.t1, g2626.t1, g3525.t1, g3816.t1, g4071.t1, g4073.t1, g4578.t1, g4933.t1, g5507.t1, g675.t1, g74.t1, g910.t1
Biological process	GO:0097080	plasma membrane selenite transport	5	3.43992e-07	g2625.t1, g2626.t1, g3251.t1, g5507.t1, g5718.t1
Biological process	GO:0006810	transport	48	1.56847e-05	g108.t1, g1111.t1, g1145.t1, g1243.t1, g1263.t1, g1303.t1, g1305.t1, g1306.t1, g1344.t1, g1442.t1, g1577.t1, g2109.t1, g2141.t1, g2143.t1, g2249.t1, g227.t1, g2316.t1, g2344.t1, g2625.t1, g2626.t1, g265.t1, g2747.t1, g2823.t1, g2920.t1, g2980.t1, g3251.t1, g3316.t1, g3525.t1, g3546.t1, g3611.t1, g3612.t1, g3616.t1, g3816.t1, g4071.t1, g4073.t1, g440.t1, g4578.t1, g4933.t1, g4936.t1, g4968.t1, g55…
Biological process	GO:0051234	establishment of localization	48	2.50184e-05	g108.t1, g1111.t1, g1145.t1, g1243.t1, g1263.t1, g1303.t1, g1305.t1, g1306.t1, g1344.t1, g1442.t1, g1577.t1, g2109.t1, g2141.t1, g2143.t1, g2249.t1, g227.t1, g2316.t1, g2344.t1, g2625.t1, g2626.t1, g265.t1, g2747.t1, g2823.t1, g2920.t1, g2980.t1, g3251.t1, g3316.t1, g3525.t1, g3546.t1, g3611.t1, g3612.t1, g3616.t1, g3816.t1, g4071.t1, g4073.t1, g440.t1, g4578.t1, g4933.t1, g4936.t1, g4968.t1, g55…
Biological process	GO:0006849	plasma membrane pyruvate transport	3	0.000120946	g2625.t1, g2626.t1, g5507.t1
Biological process	GO:0015727	lactate transport	3	0.000120946	g2625.t1, g2626.t1, g5507.t1
Biological process	GO:0035873	lactate transmembrane transport	3	0.000120946	g2625.t1, g2626.t1, g5507.t1
Biological process	GO:0035879	plasma membrane lactate transport	3	0.000120946	g2625.t1, g2626.t1, g5507.t1
Biological process	GO:0006865	amino acid transport	8	0.000162259	g108.t1, g1306.t1, g2143.t1, g4071.t1, g4073.t1, g4933.t1, g74.t1, g910.t1
Biological process	GO:0015718	monocarboxylic acid transport	7	0.000192431	g108.t1, g2625.t1, g2626.t1, g3525.t1, g4071.t1, g4073.t1, g5507.t1
Biological process	GO:0003333	amino acid transmembrane transport	7	0.00023312	g108.t1, g1306.t1, g2143.t1, g4071.t1, g4073.t1, g4933.t1, g910.t1
Biological process	GO:0051179	localization	48	0.000244163	g108.t1, g1111.t1, g1145.t1, g1243.t1, g1263.t1, g1303.t1, g1305.t1, g1306.t1, g1344.t1, g1442.t1, g1577.t1, g2109.t1, g2141.t1, g2143.t1, g2249.t1, g227.t1, g2316.t1, g2344.t1, g2625.t1, g2626.t1, g265.t1, g2747.t1, g2823.t1, g2920.t1, g2980.t1, g3251.t1, g3316.t1, g3525.t1, g3546.t1, g3611.t1, g3612.t1, g3616.t1, g3816.t1, g4071.t1, g4073.t1, g440.t1, g4578.t1, g4933.t1, g4936.t1, g4968.t1, g55…
Biological process	GO:0015812	gamma-aminobutyric acid transport	3	0.000380201	g108.t1, g4071.t1, g4073.t1
Biological process	GO:0015804	neutral amino acid transport	4	0.00040149	g108.t1, g2143.t1, g4933.t1, g74.t1
Biological process	GO:1901475	pyruvate transmembrane transport	3	0.000408446	g2625.t1, g2626.t1, g5507.t1
Biological process	GO:0090343	positive regulation of cell aging	2	0.000542396	g3251.t1, g5718.t1
Biological process	GO:1904726	regulation of replicative senescence	2	0.000542396	g3251.t1, g5718.t1
Biological process	GO:1904728	positive regulation of replicative senescence	2	0.000542396	g3251.t1, g5718.t1
Biological process	GO:0006848	pyruvate transport	3	0.000642656	g2625.t1, g2626.t1, g5507.t1
Biological process	GO:0006067	ethanol metabolic process	3	0.000899346	g1011.t1, g2721.t1, g4934.t1
Biological process	GO:0071702	organic substance transport	32	0.00105997	g108.t1, g1111.t1, g1263.t1, g1306.t1, g1344.t1, g1442.t1, g1577.t1, g2109.t1, g2143.t1, g227.t1, g2316.t1, g2344.t1, g2625.t1, g2626.t1, g2747.t1, g2823.t1, g2980.t1, g3525.t1, g3616.t1, g3816.t1, g4071.t1, g4073.t1, g4578.t1, g4933.t1, g4936.t1, g4968.t1, g5507.t1, g675.t1, g694.t1, g695.t1, g74.t1, g910.t1
Biological process	GO:0015847	putrescine transport	3	0.00126742	g4071.t1, g4073.t1, g4936.t1
Biological process	GO:0001407	glycerophosphodiester transmembrane transport	2	0.00154236	g694.t1, g695.t1
Biological process	GO:0006812	cation transport	11	0.00205897	g108.t1, g1243.t1, g2141.t1, g2143.t1, g3251.t1, g4071.t1, g4073.t1, g4933.t1, g4936.t1, g5718.t1, g74.t1
Biological process	GO:0034308	primary alcohol metabolic process	3	0.00224842	g1011.t1, g2721.t1, g4934.t1
Biological process	GO:0019413	acetate biosynthetic process	2	0.00313755	g1011.t1, g4934.t1
Biological process	GO:0042883	cysteine transport	2	0.00314137	g4933.t1, g74.t1
Biological process	GO:0015696	ammonium transport	4	0.00366088	g2141.t1, g4071.t1, g4073.t1, g4936.t1
Biological process	GO:0051180	vitamin transport	3	0.00368385	g1263.t1, g1442.t1, g2823.t1
Biological process	GO:0072348	sulfur compound transport	4	0.00411512	g1145.t1, g2823.t1, g4933.t1, g74.t1
Biological process	GO:0042710	biofilm formation	4	0.00526707	g2171.t1, g3720.t1, g4872.t1, g5183.t1
Biological process	GO:0044010	single-species biofilm formation	4	0.00526707	g2171.t1, g3720.t1, g4872.t1, g5183.t1
Biological process	GO:1901606	alpha-amino acid catabolic process	5	0.00606634	g1571.t1, g2721.t1, g2921.t1, g3138.t1, g470.t1
Biological process	GO:0015846	polyamine transport	3	0.00648673	g4071.t1, g4073.t1, g4936.t1
Biological process	GO:0044282	small molecule catabolic process	9	0.0066237	g1011.t1, g1571.t1, g2721.t1, g2921.t1, g3138.t1, g3362.t1, g4079.t1, g470.t1, g4936.t1
Biological process	GO:0000101	sulfur amino acid transport	2	0.00746847	g4933.t1, g74.t1
Biological process	GO:0015695	organic cation transport	3	0.00891141	g4071.t1, g4073.t1, g4936.t1
Biological process	GO:0009068	aspartate family amino acid catabolic process	3	0.0100419	g2721.t1, g2921.t1, g470.t1
Biological process	GO:0022613	ribonucleoprotein complex biogenesis	7	0.0104037	g1068.t1, g1639.t1, g2126.t1, g2316.t1, g2344.t1, g2522.t1, g2974.t1
Biological process	GO:0006828	manganese ion transport	2	0.0104385	g3251.t1, g5718.t1
Biological process	GO:0009063	cellular amino acid catabolic process	5	0.0117374	g1571.t1, g2721.t1, g2921.t1, g3138.t1, g470.t1
Biological process	GO:0006083	acetate metabolic process	2	0.0130774	g1011.t1, g4934.t1
Biological process	GO:0090342	regulation of cell aging	2	0.0137415	g3251.t1, g5718.t1
Biological process	GO:0043269	regulation of ion transport	3	0.0160993	g1305.t1, g1344.t1, g3391.t1
Biological process	GO:0031505	fungal-type cell wall organization	7	0.0161974	g2171.t1, g4247.t1, g440.t1, g5314.t1, g5675.t1, g693.t1, g898.t1
Biological process	GO:0015698	inorganic anion transport	3	0.0170311	g1145.t1, g3251.t1, g5718.t1
Biological process	GO:0043270	positive regulation of ion transport	2	0.0207848	g1305.t1, g3391.t1
Biological process	GO:0010509	polyamine homeostasis	1	0.0232041	g440.t1
Biological process	GO:0019679	propionate metabolic process, methylcitrate cycle	1	0.0232837	g3362.t1
Biological process	GO:0070154	mitochondrial lysyl-tRNA aminoacylation	1	0.0232887	g2980.t1
Biological process	GO:0061842	microtubule organizing center localization	1	0.0233001	g2109.t1
Biological process	GO:0070631	spindle pole body localization	1	0.0233001	g2109.t1
Biological process	GO:0070632	establishment of spindle pole body localization	1	0.0233001	g2109.t1
Biological process	GO:0071789	spindle pole body localization to nuclear envelope	1	0.0233001	g2109.t1
Biological process	GO:0071790	establishment of spindle pole body localization to nuclear envelope	1	0.0233001	g2109.t1
Biological process	GO:0006797	polyphosphate metabolic process	2	0.0251503	g3251.t1, g5718.t1
Biological process	GO:0042182	ketone catabolic process	2	0.0258322	g1571.t1, g4079.t1
Biological process	GO:0006817	phosphate ion transport	2	0.0259352	g3251.t1, g5718.t1
Biological process	GO:0042254	ribosome biogenesis	4	0.0265448	g1068.t1, g2126.t1, g2522.t1, g2974.t1
Biological process	GO:0071852	fungal-type cell wall organization or biogenesis	7	0.0274283	g2171.t1, g4247.t1, g440.t1, g5314.t1, g5675.t1, g693.t1, g898.t1
Biological process	GO:0016054	organic acid catabolic process	6	0.0284355	g1571.t1, g2721.t1, g2921.t1, g3138.t1, g3362.t1, g470.t1
Biological process	GO:0046395	carboxylic acid catabolic process	6	0.0284355	g1571.t1, g2721.t1, g2921.t1, g3138.t1, g3362.t1, g470.t1
Biological process	GO:0051704	multi-organism process	8	0.0289643	g2171.t1, g3720.t1, g453.t1, g4872.t1, g5183.t1, g625.t1, g694.t1, g695.t1
Biological process	GO:0006563	L-serine metabolic process	2	0.0294403	g3114.t1, g470.t1
Biological process	GO:0034762	regulation of transmembrane transport	2	0.029685	g1305.t1, g1554.t1
Biological process	GO:0070786	positive regulation of growth of unicellular organism as a thread of attached cells	2	0.0343566	g2171.t1, g3257.t1
Biological process	GO:0042938	dipeptide transport	2	0.0345028	g2747.t1, g3525.t1
Biological process	GO:0044406	adhesion of symbiont to host	2	0.0348065	g3720.t1, g5183.t1
Biological process	GO:0043436	oxoacid metabolic process	16	0.0352389	g1011.t1, g1303.t1, g1571.t1, g201.t1, g2721.t1, g2921.t1, g2980.t1, g3114.t1, g3138.t1, g3251.t1, g3362.t1, g3363.t1, g4596.t1, g470.t1, g4934.t1, g5718.t1
Biological process	GO:0006082	organic acid metabolic process	16	0.0365642	g1011.t1, g1303.t1, g1571.t1, g201.t1, g2721.t1, g2921.t1, g2980.t1, g3114.t1, g3138.t1, g3251.t1, g3362.t1, g3363.t1, g4596.t1, g470.t1, g4934.t1, g5718.t1
Biological process	GO:0015850	organic hydroxy compound transport	3	0.0391941	g2625.t1, g2626.t1, g5507.t1
Biological process	GO:0016031	tRNA import into mitochondrion	1	0.0424769	g2980.t1
Biological process	GO:0035927	RNA import into mitochondrion	1	0.0424769	g2980.t1
Biological process	GO:0000949	aromatic amino acid family catabolic process to alcohol via Ehrlich pathway	1	0.0431072	g2721.t1
Biological process	GO:0000950	branched-chain amino acid catabolic process to alcohol via Ehrlich pathway	1	0.0431072	g2721.t1
Biological process	GO:0000951	methionine catabolic process to 3-methylthiopropanol	1	0.0431072	g2721.t1
Biological process	GO:0009087	methionine catabolic process	1	0.0431072	g2721.t1
Biological process	GO:0006430	lysyl-tRNA aminoacylation	1	0.0439741	g2980.t1
Biological process	GO:0051523	cell growth mode switching, monopolar to bipolar	1	0.0448505	g1541.t1
Biological process	GO:0061389	regulation of direction of cell growth	1	0.0448505	g1541.t1
Biological process	GO:0006565	L-serine catabolic process	1	0.0449158	g470.t1
Biological process	GO:0030638	polyketide metabolic process	1	0.0456269	g625.t1
Biological process	GO:0030639	polyketide biosynthetic process	1	0.0456269	g625.t1
Biological process	GO:1990277	parasexual conjugation with cellular fusion	1	0.0460148	g2171.t1
Biological process	GO:0019541	propionate metabolic process	1	0.0460342	g3362.t1
Biological process	GO:0019543	propionate catabolic process	1	0.0460342	g3362.t1
Biological process	GO:0019626	short-chain fatty acid catabolic process	1	0.0460342	g3362.t1
Biological process	GO:0019629	propionate catabolic process, 2-methylcitrate cycle	1	0.0460342	g3362.t1
Biological process	GO:0045806	negative regulation of endocytosis	1	0.0461032	g1554.t1
Biological process	GO:0010133	proline catabolic process to glutamate	1	0.0461384	g3138.t1
Biological process	GO:0019859	thymine metabolic process	1	0.0461474	g4596.t1
Biological process	GO:0015840	urea transport	1	0.0461481	g4936.t1
Biological process	GO:0006863	purine nucleobase transport	1	0.046158	g3616.t1
Biological process	GO:0042906	xanthine transport	1	0.046158	g3616.t1
Biological process	GO:0015851	nucleobase transport	2	0.0461904	g2823.t1, g3616.t1
Biological process	GO:0061426	positive regulation of sulfite transport by positive regulation of transcription from RNA polymerase II promoter	1	0.0462371	g3391.t1
Biological process	GO:1900071	regulation of sulfite transport	1	0.0462371	g3391.t1
Biological process	GO:1900072	positive regulation of sulfite transport	1	0.0462371	g3391.t1
Biological process	GO:0006999	nuclear pore organization	2	0.0481967	g2109.t1, g227.t1
Biological process	GO:0071705	nitrogen compound transport	23	0.0487686	g108.t1, g1263.t1, g1306.t1, g1344.t1, g1442.t1, g2109.t1, g2141.t1, g2143.t1, g227.t1, g2316.t1, g2344.t1, g2747.t1, g2823.t1, g2980.t1, g3525.t1, g3616.t1, g4071.t1, g4073.t1, g4578.t1, g4933.t1, g4936.t1, g74.t1, g910.t1
Biological process	GO:0044764	multi-organism cellular process	4	0.0489396	g2171.t1, g3720.t1, g4872.t1, g5183.t1
Cellular component	GO:0031224	intrinsic component of membrane	51	1.36511e-07	g108.t1, g1111.t1, g1145.t1, g1243.t1, g1263.t1, g1303.t1, g1305.t1, g1306.t1, g1344.t1, g1442.t1, g1577.t1, g2109.t1, g2141.t1, g2143.t1, g2249.t1, g2625.t1, g2626.t1, g265.t1, g2747.t1, g2823.t1, g2920.t1, g3251.t1, g3316.t1, g3525.t1, g3546.t1, g3611.t1, g3612.t1, g3616.t1, g3711.t1, g3720.t1, g3816.t1, g4071.t1, g4073.t1, g4247.t1, g440.t1, g4578.t1, g4933.t1, g4936.t1, g4968.t1, g5183.t1, g5…
Cellular component	GO:0005886	plasma membrane	26	2.09111e-07	g108.t1, g1243.t1, g1263.t1, g1303.t1, g1306.t1, g1344.t1, g1442.t1, g1554.t1, g2141.t1, g2625.t1, g2626.t1, g265.t1, g2823.t1, g3525.t1, g3616.t1, g3816.t1, g440.t1, g4933.t1, g4936.t1, g5507.t1, g5531.t1, g694.t1, g695.t1, g74.t1, g898.t1, g910.t1
Cellular component	GO:0005887	integral component of plasma membrane	11	4.05323e-07	g1145.t1, g1243.t1, g1305.t1, g3251.t1, g3616.t1, g4071.t1, g4073.t1, g4578.t1, g4933.t1, g4936.t1, g5718.t1
Cellular component	GO:0031226	intrinsic component of plasma membrane	12	9.59627e-07	g1145.t1, g1243.t1, g1305.t1, g3251.t1, g3616.t1, g4071.t1, g4073.t1, g4578.t1, g4933.t1, g4936.t1, g5718.t1, g898.t1
Cellular component	GO:0016021	integral component of membrane	46	3.63603e-06	g108.t1, g1111.t1, g1145.t1, g1243.t1, g1263.t1, g1303.t1, g1305.t1, g1306.t1, g1344.t1, g1442.t1, g1577.t1, g2109.t1, g2141.t1, g2143.t1, g2249.t1, g2625.t1, g2626.t1, g265.t1, g2747.t1, g2823.t1, g2920.t1, g3251.t1, g3316.t1, g3525.t1, g3546.t1, g3611.t1, g3612.t1, g3616.t1, g3711.t1, g3816.t1, g4071.t1, g4073.t1, g440.t1, g4578.t1, g4933.t1, g4936.t1, g4968.t1, g5507.t1, g5531.t1, g5718.t1, g6…
Cellular component	GO:0044459	plasma membrane part	12	4.20436e-05	g1145.t1, g1243.t1, g1305.t1, g3251.t1, g3616.t1, g4071.t1, g4073.t1, g4578.t1, g4933.t1, g4936.t1, g5718.t1, g898.t1
Cellular component	GO:0044425	membrane part	51	0.000129881	g108.t1, g1111.t1, g1145.t1, g1243.t1, g1263.t1, g1303.t1, g1305.t1, g1306.t1, g1344.t1, g1442.t1, g1577.t1, g2109.t1, g2141.t1, g2143.t1, g2249.t1, g2625.t1, g2626.t1, g265.t1, g2747.t1, g2823.t1, g2920.t1, g3251.t1, g3316.t1, g3525.t1, g3546.t1, g3611.t1, g3612.t1, g3616.t1, g3711.t1, g3720.t1, g3816.t1, g4071.t1, g4073.t1, g4247.t1, g440.t1, g4578.t1, g4933.t1, g4936.t1, g4968.t1, g5183.t1, g5…
Cellular component	GO:0005576	extracellular region	10	0.000293171	g1398.t1, g2921.t1, g3720.t1, g4247.t1, g453.t1, g4967.t1, g5183.t1, g5314.t1, g811.t1, g898.t1
Cellular component	GO:0071627	integral component of fungal-type vacuolar membrane	4	0.000821505	g1263.t1, g1442.t1, g3316.t1, g3546.t1
Cellular component	GO:0071628	intrinsic component of fungal-type vacuolar membrane	4	0.000821505	g1263.t1, g1442.t1, g3316.t1, g3546.t1
Cellular component	GO:0031166	integral component of vacuolar membrane	4	0.00171899	g1263.t1, g1442.t1, g3316.t1, g3546.t1
Cellular component	GO:0031310	intrinsic component of vacuolar membrane	4	0.00237433	g1263.t1, g1442.t1, g3316.t1, g3546.t1
Cellular component	GO:0031225	anchored component of membrane	5	0.00843901	g3720.t1, g4247.t1, g5183.t1, g5314.t1, g898.t1
Cellular component	GO:0005618	cell wall	6	0.0182598	g1398.t1, g3720.t1, g4247.t1, g5183.t1, g5314.t1, g898.t1
Cellular component	GO:0030312	external encapsulating structure	6	0.0182598	g1398.t1, g3720.t1, g4247.t1, g5183.t1, g5314.t1, g898.t1
Cellular component	GO:0031464	Cul4A-RING E3 ubiquitin ligase complex	1	0.023189	g1062.t1
Cellular component	GO:0030445	yeast-form cell wall	2	0.0253422	g3720.t1, g5183.t1
Cellular component	GO:0030446	hyphal cell wall	2	0.0258881	g3720.t1, g5183.t1
Cellular component	GO:0009277	fungal-type cell wall	5	0.0260359	g3720.t1, g4247.t1, g5183.t1, g5314.t1, g898.t1
Cellular component	GO:0005854	nascent polypeptide-associated complex	1	0.0460391	g2974.t1
Cellular component	GO:0070762	nuclear pore transmembrane ring	1	0.0460503	g2109.t1
Molecular function	GO:0022857	transmembrane transporter activity	37	1.14202e-13	g108.t1, g1111.t1, g1145.t1, g1243.t1, g1263.t1, g1303.t1, g1305.t1, g1306.t1, g1577.t1, g2141.t1, g2143.t1, g2249.t1, g2625.t1, g2626.t1, g2747.t1, g2823.t1, g3251.t1, g3316.t1, g3525.t1, g3546.t1, g3616.t1, g3816.t1, g4071.t1, g4073.t1, g440.t1, g4578.t1, g4933.t1, g4936.t1, g4968.t1, g5507.t1, g5531.t1, g5718.t1, g675.t1, g694.t1, g695.t1, g74.t1, g910.t1
Molecular function	GO:0008509	anion transmembrane transporter activity	22	2.03614e-13	g108.t1, g1145.t1, g1305.t1, g1306.t1, g2143.t1, g2249.t1, g2625.t1, g2626.t1, g3251.t1, g3525.t1, g3816.t1, g4071.t1, g4073.t1, g4578.t1, g4933.t1, g5507.t1, g5718.t1, g675.t1, g694.t1, g695.t1, g74.t1, g910.t1
Molecular function	GO:0005215	transporter activity	39	1.08513e-12	g108.t1, g1111.t1, g1145.t1, g1243.t1, g1263.t1, g1303.t1, g1305.t1, g1306.t1, g1442.t1, g1577.t1, g2141.t1, g2143.t1, g2249.t1, g2625.t1, g2626.t1, g2747.t1, g2823.t1, g2920.t1, g3251.t1, g3316.t1, g3525.t1, g3546.t1, g3616.t1, g3816.t1, g4071.t1, g4073.t1, g440.t1, g4578.t1, g4933.t1, g4936.t1, g4968.t1, g5507.t1, g5531.t1, g5718.t1, g675.t1, g694.t1, g695.t1, g74.t1, g910.t1
Molecular function	GO:0008514	organic anion transmembrane transporter activity	19	2.06089e-11	g108.t1, g1305.t1, g1306.t1, g2143.t1, g2249.t1, g2625.t1, g2626.t1, g3525.t1, g3816.t1, g4071.t1, g4073.t1, g4578.t1, g4933.t1, g5507.t1, g675.t1, g694.t1, g695.t1, g74.t1, g910.t1
Molecular function	GO:0015075	ion transmembrane transporter activity	27	6.70466e-11	g108.t1, g1145.t1, g1243.t1, g1305.t1, g1306.t1, g1577.t1, g2141.t1, g2143.t1, g2249.t1, g2625.t1, g2626.t1, g3251.t1, g3525.t1, g3816.t1, g4071.t1, g4073.t1, g4578.t1, g4933.t1, g4936.t1, g5507.t1, g5531.t1, g5718.t1, g675.t1, g694.t1, g695.t1, g74.t1, g910.t1
Molecular function	GO:0015293	symporter activity	13	4.19493e-10	g1111.t1, g1577.t1, g2625.t1, g2626.t1, g3251.t1, g3316.t1, g3546.t1, g4071.t1, g4073.t1, g4936.t1, g4968.t1, g5507.t1, g5718.t1
Molecular function	GO:0046943	carboxylic acid transmembrane transporter activity	17	4.87591e-10	g108.t1, g1305.t1, g1306.t1, g2143.t1, g2249.t1, g2625.t1, g2626.t1, g3525.t1, g3816.t1, g4071.t1, g4073.t1, g4578.t1, g4933.t1, g5507.t1, g675.t1, g74.t1, g910.t1
Molecular function	GO:0005342	organic acid transmembrane transporter activity	17	5.62806e-10	g108.t1, g1305.t1, g1306.t1, g2143.t1, g2249.t1, g2625.t1, g2626.t1, g3525.t1, g3816.t1, g4071.t1, g4073.t1, g4578.t1, g4933.t1, g5507.t1, g675.t1, g74.t1, g910.t1
Molecular function	GO:0015291	secondary active transmembrane transporter activity	15	1.13224e-08	g1111.t1, g1145.t1, g1577.t1, g2625.t1, g2626.t1, g3251.t1, g3316.t1, g3546.t1, g4071.t1, g4073.t1, g4933.t1, g4936.t1, g4968.t1, g5507.t1, g5718.t1
Molecular function	GO:0097079	selenite:proton symporter activity	5	1.31272e-07	g2625.t1, g2626.t1, g3251.t1, g5507.t1, g5718.t1
Molecular function	GO:0015295	solute:proton symporter activity	8	4.69268e-07	g1577.t1, g2625.t1, g2626.t1, g3251.t1, g4071.t1, g4073.t1, g5507.t1, g5718.t1
Molecular function	GO:0022804	active transmembrane transporter activity	16	1.05369e-06	g1111.t1, g1145.t1, g1577.t1, g2625.t1, g2626.t1, g3251.t1, g3316.t1, g3546.t1, g4071.t1, g4073.t1, g4933.t1, g4936.t1, g4968.t1, g5507.t1, g5531.t1, g5718.t1
Molecular function	GO:0015294	solute:cation symporter activity	8	1.92128e-06	g1577.t1, g2625.t1, g2626.t1, g3251.t1, g4071.t1, g4073.t1, g5507.t1, g5718.t1
Molecular function	GO:0008324	cation transmembrane transporter activity	16	4.24188e-06	g108.t1, g1243.t1, g1577.t1, g2141.t1, g2143.t1, g2625.t1, g2626.t1, g3251.t1, g4071.t1, g4073.t1, g4933.t1, g4936.t1, g5507.t1, g5531.t1, g5718.t1, g74.t1
Molecular function	GO:0015171	amino acid transmembrane transporter activity	9	1.2805e-05	g108.t1, g1305.t1, g1306.t1, g2143.t1, g4071.t1, g4073.t1, g4933.t1, g74.t1, g910.t1
Molecular function	GO:0015355	secondary active monocarboxylate transmembrane transporter activity	3	0.000120946	g2625.t1, g2626.t1, g5507.t1
Molecular function	GO:0008028	monocarboxylic acid transmembrane transporter activity	6	0.000203858	g2625.t1, g2626.t1, g3525.t1, g4071.t1, g4073.t1, g5507.t1
Molecular function	GO:0015203	polyamine transmembrane transporter activity	4	0.000514665	g4071.t1, g4073.t1, g440.t1, g4936.t1
Molecular function	GO:0015179	L-amino acid transmembrane transporter activity	5	0.000724187	g108.t1, g2143.t1, g4071.t1, g4073.t1, g4933.t1
Molecular function	GO:0015175	neutral amino acid transmembrane transporter activity	4	0.000788548	g108.t1, g2143.t1, g4933.t1, g74.t1
Molecular function	GO:0015489	putrescine transmembrane transporter activity	3	0.000898645	g4071.t1, g4073.t1, g4936.t1
Molecular function	GO:1901682	sulfur compound transmembrane transporter activity	4	0.000972674	g1145.t1, g2823.t1, g4933.t1, g74.t1
Molecular function	GO:0001406	glycerophosphodiester transmembrane transporter activity	2	0.00154236	g694.t1, g695.t1
Molecular function	GO:0032217	riboflavin transmembrane transporter activity	2	0.0015571	g1263.t1, g1442.t1
Molecular function	GO:0015144	carbohydrate transmembrane transporter activity	4	0.002254	g1577.t1, g2625.t1, g2626.t1, g5507.t1
Molecular function	GO:0046873	metal ion transmembrane transporter activity	6	0.00282141	g1243.t1, g3251.t1, g4071.t1, g4073.t1, g5531.t1, g5718.t1
Molecular function	GO:0015081	sodium ion transmembrane transporter activity	3	0.00289389	g4071.t1, g4073.t1, g5531.t1
Molecular function	GO:0019152	acetoin dehydrogenase activity	2	0.00313216	g4079.t1, g420.t1
Molecular function	GO:0005384	manganese ion transmembrane transporter activity	2	0.00314363	g3251.t1, g5718.t1
Molecular function	GO:0008519	ammonium transmembrane transporter activity	4	0.00366102	g2141.t1, g4071.t1, g4073.t1, g4936.t1
Molecular function	GO:0004030	aldehyde dehydrogenase [NAD(P)+] activity	2	0.00513661	g1011.t1, g4934.t1
Molecular function	GO:0005280	amino acid:proton symporter activity	2	0.00727822	g4071.t1, g4073.t1
Molecular function	GO:0005416	amino acid:cation symporter activity	2	0.00727822	g4071.t1, g4073.t1
Molecular function	GO:0015185	gamma-aminobutyric acid transmembrane transporter activity	2	0.00727822	g4071.t1, g4073.t1
Molecular function	GO:0015370	solute:sodium symporter activity	2	0.00727822	g4071.t1, g4073.t1
Molecular function	GO:0015495	gamma-aminobutyric acid:proton symporter activity	2	0.00727822	g4071.t1, g4073.t1
Molecular function	GO:0000099	sulfur amino acid transmembrane transporter activity	2	0.00746847	g4933.t1, g74.t1
Molecular function	GO:0015101	organic cation transmembrane transporter activity	3	0.0089118	g4071.t1, g4073.t1, g4936.t1
Molecular function	GO:0003993	acid phosphatase activity	2	0.010226	g353.t1, g811.t1
Molecular function	GO:0005315	inorganic phosphate transmembrane transporter activity	2	0.0105274	g3251.t1, g5718.t1
Molecular function	GO:0004029	aldehyde dehydrogenase (NAD) activity	2	0.012466	g1011.t1, g4934.t1
Molecular function	GO:0016620	oxidoreductase activity, acting on the aldehyde or oxo group of donors, NAD or NADP as acceptor	3	0.0130617	g1011.t1, g4596.t1, g4934.t1
Molecular function	GO:0019842	vitamin binding	5	0.017401	g1283.t1, g1571.t1, g2721.t1, g3114.t1, g470.t1
Molecular function	GO:0004076	biotin synthase activity	1	0.0185622	g201.t1
Molecular function	GO:0046915	transition metal ion transmembrane transporter activity	3	0.0215033	g1243.t1, g3251.t1, g5718.t1
Molecular function	GO:0004436	phosphatidylinositol diacylglycerol-lyase activity	1	0.0230225	g453.t1
Molecular function	GO:0050440	2-methylcitrate synthase activity	1	0.0232824	g3363.t1
Molecular function	GO:0047547	2-methylcitrate dehydratase activity	1	0.0232837	g3362.t1
Molecular function	GO:0052587	diacetyl reductase ((R)-acetoin forming) activity	1	0.0232859	g420.t1
Molecular function	GO:0004657	proline dehydrogenase activity	1	0.0232986	g3138.t1
Molecular function	GO:0005391	sodium:potassium-exchanging ATPase activity	1	0.0233272	g5531.t1
Molecular function	GO:0046547	trans-aconitate 3-methyltransferase activity	1	0.0233319	g5111.t1
Molecular function	GO:0016903	oxidoreductase activity, acting on the aldehyde or oxo group of donors	3	0.024562	g1011.t1, g4596.t1, g4934.t1
Molecular function	GO:0030170	pyridoxal phosphate binding	4	0.0264407	g1283.t1, g1571.t1, g3114.t1, g470.t1
Molecular function	GO:0070279	vitamin B6 binding	4	0.0264407	g1283.t1, g1571.t1, g3114.t1, g470.t1
Molecular function	GO:0015605	organophosphate ester transmembrane transporter activity	2	0.0271912	g694.t1, g695.t1
Molecular function	GO:0022890	inorganic cation transmembrane transporter activity	6	0.0337254	g1243.t1, g3251.t1, g4071.t1, g4073.t1, g5531.t1, g5718.t1
Molecular function	GO:1990593	nascent polypeptide-associated complex binding	1	0.0397069	g2974.t1
Molecular function	GO:0047433	branched-chain-2-oxoacid decarboxylase activity	1	0.0431072	g2721.t1
Molecular function	GO:0050177	phenylpyruvate decarboxylase activity	1	0.0431072	g2721.t1
Molecular function	GO:0004824	lysine-tRNA ligase activity	1	0.0439741	g2980.t1
Molecular function	GO:0009044	xylan 1,4-beta-xylosidase activity	1	0.0447928	g4967.t1
Molecular function	GO:0097599	xylanase activity	1	0.0447928	g4967.t1
Molecular function	GO:0003941	L-serine ammonia-lyase activity	1	0.0449158	g470.t1
Molecular function	GO:0052716	hydroquinone:oxygen oxidoreductase activity	1	0.04511	g1398.t1
Molecular function	GO:0015193	L-proline transmembrane transporter activity	1	0.0457909	g108.t1
Molecular function	GO:0004108	citrate (Si)-synthase activity	1	0.0460329	g3363.t1
Molecular function	GO:0036440	citrate synthase activity	1	0.0460329	g3363.t1
Molecular function	GO:0008556	potassium-transporting ATPase activity	1	0.0460439	g5531.t1
Molecular function	GO:0000102	L-methionine secondary active transmembrane transporter activity	1	0.0460971	g4933.t1
Molecular function	GO:0005294	neutral L-amino acid secondary active transmembrane transporter activity	1	0.0460971	g4933.t1
Molecular function	GO:1901680	sulfur-containing amino acid secondary active transmembrane transporter activity	1	0.0460971	g4933.t1
Molecular function	GO:0033229	cysteine transmembrane transporter activity	1	0.0461196	g74.t1
Molecular function	GO:0004491	methylmalonate-semialdehyde dehydrogenase (acylating) activity	1	0.0461474	g4596.t1
Molecular function	GO:0018478	malonate-semialdehyde dehydrogenase (acetylating) activity	1	0.0461474	g4596.t1
Molecular function	GO:0015204	urea transmembrane transporter activity	1	0.0461481	g4936.t1
Molecular function	GO:0005345	purine nucleobase transmembrane transporter activity	1	0.046158	g3616.t1
Molecular function	GO:0042907	xanthine transmembrane transporter activity	1	0.046158	g3616.t1
NA	GO:0022891	NA	34	6.44074e-14	g108.t1, g1111.t1, g1145.t1, g1243.t1, g1303.t1, g1305.t1, g1306.t1, g1577.t1, g2141.t1, g2143.t1, g2249.t1, g2625.t1, g2626.t1, g2747.t1, g2823.t1, g3251.t1, g3525.t1, g3616.t1, g3816.t1, g4071.t1, g4073.t1, g440.t1, g4578.t1, g4933.t1, g4936.t1, g4968.t1, g5507.t1, g5531.t1, g5718.t1, g675.t1, g694.t1, g695.t1, g74.t1, g910.t1
NA	GO:0022892	NA	34	5.19113e-12	g108.t1, g1111.t1, g1145.t1, g1243.t1, g1303.t1, g1305.t1, g1306.t1, g1577.t1, g2141.t1, g2143.t1, g2249.t1, g2625.t1, g2626.t1, g2747.t1, g2823.t1, g3251.t1, g3525.t1, g3616.t1, g3816.t1, g4071.t1, g4073.t1, g440.t1, g4578.t1, g4933.t1, g4936.t1, g4968.t1, g5507.t1, g5531.t1, g5718.t1, g675.t1, g694.t1, g695.t1, g74.t1, g910.t1
NA	GO:0044765	NA	29	2.37243e-06	g108.t1, g1111.t1, g1145.t1, g1263.t1, g1306.t1, g1442.t1, g1577.t1, g2143.t1, g227.t1, g2625.t1, g2626.t1, g2823.t1, g2980.t1, g3525.t1, g3616.t1, g3816.t1, g4071.t1, g4073.t1, g440.t1, g4578.t1, g4933.t1, g4936.t1, g4968.t1, g5507.t1, g675.t1, g694.t1, g695.t1, g74.t1, g910.t1
NA	GO:1902578	NA	29	7.18688e-06	g108.t1, g1111.t1, g1145.t1, g1263.t1, g1306.t1, g1442.t1, g1577.t1, g2143.t1, g227.t1, g2625.t1, g2626.t1, g2823.t1, g2980.t1, g3525.t1, g3616.t1, g3816.t1, g4071.t1, g4073.t1, g440.t1, g4578.t1, g4933.t1, g4936.t1, g4968.t1, g5507.t1, g675.t1, g694.t1, g695.t1, g74.t1, g910.t1
NA	GO:1901476	NA	4	0.002254	g1577.t1, g2625.t1, g2626.t1, g5507.t1
NA	GO:0051183	NA	3	0.0055106	g1263.t1, g1442.t1, g2823.t1
NA	GO:0042936	NA	2	0.0345028	g2747.t1, g3525.t1
NA	GO:0070283	NA	1	0.0414487	g201.t1

## Sheet: KEGG Pathway enrichment upregul
Organism code_ID	Term	No. genes	P-Value	Corrected P-Value	Gene_ID	Hyperlink
sce00564	Glycerophospholipid metabolism	9	8.20482e-09	5.57928e-07	g2661.t1|g3893.t1|g4636.t1|g3027.t1|g1298.t1|g5240.t1|g2867.t1|g1391.t1|g4187.t1	http://www.genome.jp/kegg-bin/show_pathway?sce00564/sce:YGR157W%09red/sce:YPL206C%09red/sce:YLR133W%09red/sce:YNL130C%09red/sce:YNL169C%09red/sce:YKR089C%09red/sce:YGR202C%09red/sce:YER026C%09red/sce:YGR007W%09red
sce00100	Steroid biosynthesis	5	9.45798e-06	0.000321571	g3704.t1|g3383.t1|g3908.t1|g2661.t1|g4566.t1	http://www.genome.jp/kegg-bin/show_pathway?sce00100/sce:YKR089C%09red/sce:YMR202W%09red/sce:YGL012W%09red/sce:YML008C%09red/sce:YNR019W%09red
sce01100	Metabolic pathways	23	7.31432e-05	0.00165791	g3893.t1|g1458.t1|g3704.t1|g1199.t1|g3027.t1|g1956.t1|g1298.t1|g2867.t1|g4636.t1|g2661.t1|g3908.t1|g3364.t1|g822.t1|g3574.t1|g756.t1|g4566.t1|g5240.t1|g3607.t1|g5417.t1|g918.t1|g502.t1|g376.t1|g4187.t1	http://www.genome.jp/kegg-bin/show_pathway?sce01100/sce:YML008C%09red/sce:YNL130C%09red/sce:YGL012W%09red/sce:YGR202C%09red/sce:YOR171C%09red/sce:YER026C%09red/sce:YGR007W%09red/sce:YMR226C%09red/sce:YJR105W%09red/sce:YHL003C%09red/sce:YGR155W%09red/sce:YMR202W%09red/sce:YNL169C%09red/sce:YPL271W%09red/sce:YER043C%09red/sce:YOR317W%09red/sce:YER091C%09red/sce:YKR089C%09red/sce:YLR133W%09red/sce:Y…
sce00270	Cysteine and methionine metabolism	4	0.00294574	0.0359753	g3607.t1|g502.t1|g1458.t1|g3364.t1	http://www.genome.jp/kegg-bin/show_pathway?sce00270/sce:YER043C%09red/sce:YER091C%09red/sce:YGR155W%09red/sce:YDR502C%09red
sce00071	Fatty acid degradation	3	0.00317429	0.0359753	g822.t1|g1199.t1|g756.t1	http://www.genome.jp/kegg-bin/show_pathway?sce00071/sce:YMR083W%09red/sce:YDL168W%09red/sce:YOR317W%09red
sce00590	Arachidonic acid metabolism	2	0.00373055	0.0362396	g2661.t1|g2708.t1	http://www.genome.jp/kegg-bin/show_pathway?sce00590/sce:YKR089C%09red/sce:YIR037W%09red
sce00565	Ether lipid metabolism	2	0.00628212	0.0474649	g2661.t1|g4187.t1	http://www.genome.jp/kegg-bin/show_pathway?sce00565/sce:YKR089C%09red/sce:YNL130C%09red
sce01110	Biosynthesis of secondary metabolites	10	0.00907842	0.0617333	g822.t1|g1298.t1|g756.t1|g3027.t1|g3951.t1|g2867.t1|g1458.t1|g2661.t1|g3364.t1|g3704.t1	http://www.genome.jp/kegg-bin/show_pathway?sce01110/sce:YGR157W%09red/sce:YKR089C%09red/sce:YML008C%09red/sce:YBR003W%09red/sce:YNL169C%09red/sce:YMR083W%09red/sce:YDL168W%09red/sce:YER026C%09red/sce:YER091C%09red/sce:YDR502C%09red
sce00260	Glycine, serine and threonine metabolism	3	0.0128234	0.079272	g1956.t1|g1298.t1|g502.t1	http://www.genome.jp/kegg-bin/show_pathway?sce00260/sce:YER026C%09red/sce:YMR226C%09red/sce:YGR155W%09red
sce00600	Sphingolipid metabolism	2	0.0196782	0.102932	g5417.t1|g918.t1	http://www.genome.jp/kegg-bin/show_pathway?sce00600/sce:YOR171C%09red/sce:YHL003C%09red
sce00350	Tyrosine metabolism	2	0.0196782	0.102932	g822.t1|g756.t1	http://www.genome.jp/kegg-bin/show_pathway?sce00350/sce:YMR083W%09red/sce:YDL168W%09red
sce01212	Fatty acid metabolism	2	0.0421796	0.204872	g1199.t1|g4538.t1	http://www.genome.jp/kegg-bin/show_pathway?sce01212/sce:YOR317W%09red/sce:YGL055W%09red
sce02010	ABC transporters	1	0.0921348	0.254059	g4970.t1	http://www.genome.jp/kegg-bin/show_pathway?sce02010/sce:YOR153W%09red
sce01130	Biosynthesis of antibiotics	6	0.0948971	0.254059	g822.t1|g756.t1|g4566.t1|g3908.t1|g3704.t1|g502.t1	http://www.genome.jp/kegg-bin/show_pathway?sce01130/sce:YMR202W%09red/sce:YML008C%09red/sce:YMR083W%09red/sce:YDL168W%09red/sce:YGL012W%09red/sce:YGR155W%09red
sce00061	Fatty acid biosynthesis	1	0.152756	0.254059	g1199.t1	http://www.genome.jp/kegg-bin/show_pathway?sce00061/sce:YOR317W%09red
sce01040	Biosynthesis of unsaturated fatty acids	1	0.152756	0.254059	g4538.t1	http://www.genome.jp/kegg-bin/show_pathway?sce01040/sce:YGL055W%09red
sce00450	Selenocompound metabolism	1	0.164391	0.254059	g1458.t1	http://www.genome.jp/kegg-bin/show_pathway?sce00450/sce:YER091C%09red
sce00010	Glycolysis / Gluconeogenesis	2	0.198511	0.287207	g822.t1|g756.t1	http://www.genome.jp/kegg-bin/show_pathway?sce00010/sce:YMR083W%09red/sce:YDL168W%09red
sce00900	Terpenoid backbone biosynthesis	1	0.24153	0.342167	g3951.t1	http://www.genome.jp/kegg-bin/show_pathway?sce00900/sce:YBR003W%09red
sce01230	Biosynthesis of amino acids	3	0.248671	0.345094	g502.t1|g1458.t1|g3364.t1	http://www.genome.jp/kegg-bin/show_pathway?sce01230/sce:YER091C%09red/sce:YGR155W%09red/sce:YDR502C%09red
sce04130	SNARE interactions in vesicular transport	1	0.262246	0.349661	g3773.t1	http://www.genome.jp/kegg-bin/show_pathway?sce04130/sce:YGL212W%09red
sce04144	Endocytosis	2	0.274647	0.359154	g5416.t1|g191.t1	http://www.genome.jp/kegg-bin/show_pathway?sce04144/sce:YLR337C%09red/sce:YHL002W%09red
sce00480	Glutathione metabolism	1	0.292276	0.374995	g2708.t1	http://www.genome.jp/kegg-bin/show_pathway?sce00480/sce:YIR037W%09red
sce00561	Glycerolipid metabolism	1	0.311621	0.392411	g2661.t1	http://www.genome.jp/kegg-bin/show_pathway?sce00561/sce:YKR089C%09red
sce00680	Methane metabolism	1	0.330443	0.408548	g756.t1	http://www.genome.jp/kegg-bin/show_pathway?sce00680/sce:YDL168W%09red
sce04141	Protein processing in endoplasmic reticulum	2	0.340615	0.413603	g3820.t1|g4971.t1	http://www.genome.jp/kegg-bin/show_pathway?sce04141/sce:YHR098C%09red/sce:YGR048W%09red
sce04213	Longevity regulating pathway - multiple species	1	0.392401	0.463576	g146.t1	http://www.genome.jp/kegg-bin/show_pathway?sce04213/sce:YJL005W%09red
sce00230	Purine metabolism	2	0.399886	0.463576	g376.t1|g146.t1	http://www.genome.jp/kegg-bin/show_pathway?sce00230/sce:YJR105W%09red/sce:YJL005W%09red
sce03420	Nucleotide excision repair	1	0.409038	0.463576	g2311.t1	http://www.genome.jp/kegg-bin/show_pathway?sce03420/sce:YER162C%09red
sce04146	Peroxisome	1	0.417186	0.46506	g1199.t1	http://www.genome.jp/kegg-bin/show_pathway?sce04146/sce:YOR317W%09red
sce04139	Regulation of mitophagy - yeast	1	0.440972	0.483646	g4021.t1	http://www.genome.jp/kegg-bin/show_pathway?sce04139/sce:YGL219C%09red

## Sheet: KEGG Pathway enrichment downreg
Organism code_ID	Term	No. genes	P-Value	Corrected P-Value	Gene_ID	Hyperlink
sce00330	Arginine and proline metabolism	5	6.00523e-05	0.0039034	g1283.t1|g4934.t1|g3138.t1|g4596.t1|g1011.t1	http://www.genome.jp/kegg-bin/show_pathway?sce00330/sce:YLR142W%09red/sce:YER073W%09red/sce:YLR438W%09red/sce:YOR374W%09red
sce00380	Tryptophan metabolism	4	0.00035933	0.0056126	g4596.t1|g4934.t1|g1011.t1|g5675.t1	http://www.genome.jp/kegg-bin/show_pathway?sce00380/sce:YER073W%09red/sce:YDR402C%09red/sce:YOR374W%09red
sce00071	Fatty acid degradation	4	0.000518086	0.0056126	g4596.t1|g4934.t1|g1011.t1|g5675.t1	http://www.genome.jp/kegg-bin/show_pathway?sce00071/sce:YER073W%09red/sce:YDR402C%09red/sce:YOR374W%09red
sce00280	Valine, leucine and isoleucine degradation	3	0.00219103	0.0142366	g4934.t1|g4596.t1|g1011.t1	http://www.genome.jp/kegg-bin/show_pathway?sce00280/sce:YER073W%09red/sce:YOR374W%09red
sce00410	beta-Alanine metabolism	3	0.00219103	0.0142366	g4934.t1|g4596.t1|g1011.t1	http://www.genome.jp/kegg-bin/show_pathway?sce00410/sce:YER073W%09red/sce:YOR374W%09red
sce00340	Histidine metabolism	3	0.00262829	0.0142366	g4934.t1|g4596.t1|g1011.t1	http://www.genome.jp/kegg-bin/show_pathway?sce00340/sce:YER073W%09red/sce:YOR374W%09red
sce00310	Lysine degradation	3	0.00311575	0.014466	g4934.t1|g4596.t1|g1011.t1	http://www.genome.jp/kegg-bin/show_pathway?sce00310/sce:YER073W%09red/sce:YOR374W%09red
sce00040	Pentose and glucuronate interconversions	3	0.00311575	0.014466	g4934.t1|g4596.t1|g1011.t1	http://www.genome.jp/kegg-bin/show_pathway?sce00040/sce:YER073W%09red/sce:YOR374W%09red
sce00561	Glycerolipid metabolism	3	0.0122095	0.0496012	g4934.t1|g4596.t1|g1011.t1	http://www.genome.jp/kegg-bin/show_pathway?sce00561/sce:YER073W%09red/sce:YOR374W%09red
sce01130	Biosynthesis of antibiotics	9	0.0158823	0.0595158	g470.t1|g4596.t1|g1011.t1|g1571.t1|g3363.t1|g1283.t1|g4934.t1|g3114.t1|g3138.t1	http://www.genome.jp/kegg-bin/show_pathway?sce01130/sce:YPR001W%09red/sce:YHR137W%09red/sce:YLR142W%09red/sce:YLR438W%09red/sce:YER073W%09red/sce:YGR012W%09red/sce:YOR374W%09red/sce:YCL064C%09red
sce00360	Phenylalanine metabolism	2	0.0192668	0.0626172	g1571.t1|g2721.t1	http://www.genome.jp/kegg-bin/show_pathway?sce00360/sce:YHR137W%09red/sce:YDR380W%09red
sce00260	Glycine, serine and threonine metabolism	3	0.0219288	0.067875	g470.t1|g4079.t1|g1869.t1	http://www.genome.jp/kegg-bin/show_pathway?sce00260/sce:YMR226C%09red/sce:YCL064C%09red
sce00620	Pyruvate metabolism	3	0.0328128	0.0969468	g4934.t1|g4596.t1|g1011.t1	http://www.genome.jp/kegg-bin/show_pathway?sce00620/sce:YER073W%09red/sce:YOR374W%09red
sce01110	Biosynthesis of secondary metabolites	9	0.0715774	0.193856	g470.t1|g4596.t1|g1011.t1|g1571.t1|g3363.t1|g1283.t1|g4934.t1|g3114.t1|g3138.t1	http://www.genome.jp/kegg-bin/show_pathway?sce01110/sce:YPR001W%09red/sce:YHR137W%09red/sce:YLR142W%09red/sce:YLR438W%09red/sce:YER073W%09red/sce:YGR012W%09red/sce:YOR374W%09red/sce:YCL064C%09red
sce04113	Meiosis - yeast	5	0.0758233	0.197141	g1303.t1|g3257.t1|g2832.t1|g1111.t1|g4968.t1	http://www.genome.jp/kegg-bin/show_pathway?sce04113/sce:YMR011W%09red/sce:YAL040C%09red/sce:YJL214W%09red/sce:YGR044C%09red
sce00010	Glycolysis / Gluconeogenesis	3	0.0821253	0.205313	g4934.t1|g4596.t1|g1011.t1	http://www.genome.jp/kegg-bin/show_pathway?sce00010/sce:YER073W%09red/sce:YOR374W%09red
sce00780	Biotin metabolism	1	0.111697	0.24201	g201.t1	http://www.genome.jp/kegg-bin/show_pathway?sce00780/sce:YGR286C%09red
sce00240	Pyrimidine metabolism	3	0.134651	0.26012	g4079.t1|g3783.t1|g1869.t1	http://www.genome.jp/kegg-bin/show_pathway?sce00240/sce:YBL035C%09red/sce:YMR226C%09red
sce00650	Butanoate metabolism	1	0.155697	0.26012	g420.t1	http://www.genome.jp/kegg-bin/show_pathway?sce00650/sce:YAL061W%09red
sce00270	Cysteine and methionine metabolism	2	0.156072	0.26012	g3114.t1|g470.t1	http://www.genome.jp/kegg-bin/show_pathway?sce00270/sce:YGR012W%09red/sce:YCL064C%09red
sce00290	Valine, leucine and isoleucine biosynthesis	1	0.197536	0.298601	g470.t1	http://www.genome.jp/kegg-bin/show_pathway?sce00290/sce:YCL064C%09red
sce00640	Propanoate metabolism	1	0.21102	0.311735	g3362.t1	http://www.genome.jp/kegg-bin/show_pathway?sce00640/sce:YPR002W%09red
sce00350	Tyrosine metabolism	1	0.224281	0.316918	g1571.t1	http://www.genome.jp/kegg-bin/show_pathway?sce00350/sce:YHR137W%09red
sce00920	Sulfur metabolism	1	0.23732	0.328208	g3114.t1	http://www.genome.jp/kegg-bin/show_pathway?sce00920/sce:YGR012W%09red
sce00400	Phenylalanine, tyrosine and tryptophan biosynthesis	1	0.262751	0.355808	g1571.t1	http://www.genome.jp/kegg-bin/show_pathway?sce00400/sce:YHR137W%09red
sce01100	Metabolic pathways	14	0.306119	0.390152	g470.t1|g4596.t1|g3783.t1|g1011.t1|g1571.t1|g1869.t1|g2721.t1|g3363.t1|g1283.t1|g4934.t1|g201.t1|g4079.t1|g3114.t1|g3138.t1	http://www.genome.jp/kegg-bin/show_pathway?sce01100/sce:YPR001W%09red/sce:YMR226C%09red/sce:YGR012W%09red/sce:YLR142W%09red/sce:YLR438W%09red/sce:YHR137W%09red/sce:YDR380W%09red/sce:YBL035C%09red/sce:YER073W%09red/sce:YGR286C%09red/sce:YOR374W%09red/sce:YCL064C%09red
sce01200	Carbon metabolism	3	0.312831	0.391039	g3363.t1|g470.t1|g3114.t1	http://www.genome.jp/kegg-bin/show_pathway?sce01200/sce:YPR001W%09red/sce:YGR012W%09red/sce:YCL064C%09red
sce00480	Glutathione metabolism	1	0.345319	0.423504	g2748.t1	http://www.genome.jp/kegg-bin/show_pathway?sce00480/sce:YKL215C%09red
sce01230	Biosynthesis of amino acids	3	0.354394	0.426586	g3363.t1|g470.t1|g3114.t1	http://www.genome.jp/kegg-bin/show_pathway?sce01230/sce:YPR001W%09red/sce:YGR012W%09red/sce:YCL064C%09red
sce00630	Glyoxylate and dicarboxylate metabolism	1	0.367179	0.427384	g3363.t1	http://www.genome.jp/kegg-bin/show_pathway?sce00630/sce:YPR001W%09red
sce04111	Cell cycle - yeast	3	0.368208	0.427384	g5480.t1|g2832.t1|g1183.t1	http://www.genome.jp/kegg-bin/show_pathway?sce04111/sce:YDR507C%09red/sce:YDL127W%09red/sce:YAL040C%09red
sce03030	DNA replication	1	0.418715	0.477482	g3783.t1	http://www.genome.jp/kegg-bin/show_pathway?sce03030/sce:YBL035C%09red
sce00020	Citrate cycle (TCA cycle)	1	0.428512	0.480229	g3363.t1	http://www.genome.jp/kegg-bin/show_pathway?sce00020/sce:YPR001W%09red
sce01210	2-Oxocarboxylic acid metabolism	1	0.456932	0.49501	g3363.t1	http://www.genome.jp/kegg-bin/show_pathway?sce01210/sce:YPR001W%09red
