# Supplementary material for: An Overview of Genes From Cyberlindnera americana, a Symbiont Yeast Isolated From the Gut of the Bark Beetle Dendroctonus rhizophagus (Curculionidae: Scolytinae), Involved in the Detoxification Process Using Genome and Transcriptome Data
Source: Front Microbiol. 2019 Sep 27;10:2180. doi: 10.3389/fmicb.2019.02180 (PMC6777644; doi:10.3389/fmicb.2019.02180)
Supplement: TABLE S5 — Results of comparison among the genomes of C. americana, C. jadinii, C. tropicalis, and C. lusitaniae. [file Table_5.xlsx]

## Sheet: Number of genes
		Cytochrome p450	Glutathione S-transferase	Multicopper-containing oxidases	Flavin-containing monooxygenase	Carboxylesterase	Aldo-keto reductase	MFS	ABC	MATE
	Cyberlindnera americana	5	3	1	6	5	21	145	20	6
	Cyberlindnera jadinii	5	4	0	6	0	15	124	23	6
	Clavispora lusitaniae	8	3	1	2	0	10	86	17	4
	Candida tropicalis	13	5	0	4	0	12	114	26	4

## Sheet: Accession Number C. jadinii
Cytochrome p450	Glutathione S transferase	Multicopper-containing oxidases	Flavin-containing monooxygenase	Carboxylesterase	Aldo-keto reductase	MFS	ABC	MATE
XP_020068160.1	XP_020068067.1	-	XP_020070307.1	-	XP_020068592.1	XP_020067616.1	XP_020068113.1	XP_020067763.1
XP_020068903.1	XP_020071830.1		XP_020071506.1		XP_020068631.1	XP_020067635.1	XP_020068179.1	XP_020069868.1
XP_020070074.1	XP_020073354.1		XP_020071792.1		XP_020068855.1	XP_020067648.1	XP_020068425.1	XP_020071098.1
XP_020071106.1	XP_020073355.1		XP_020071847.1		XP_020069388.1	XP_020067682.1	XP_020068427.1	XP_020071110.1
XP_020073520.1			XP_020071848.1		XP_020069728.1	XP_020067684.1	XP_020068721.1	XP_020073380.1
			XP_020072262.1		XP_020070072.1	XP_020067705.1	XP_020068998.1	XP_020073439.1
					XP_020070396.1	XP_020067723.1	XP_020069233.1
					XP_020070729.1	XP_020067736.1	XP_020069515.1
					XP_020071230.1	XP_020067902.1	XP_020070368.1
					XP_020071462.1	XP_020067917.1	XP_020072078.1
					XP_020071816.1	XP_020067992.1	XP_020072697.1
					XP_020071976.1	XP_020068066.1	XP_020068502.1
					XP_020072323.1	XP_020068109.1	XP_020069922.1
					XP_020072761.1	XP_020068136.1	XP_020071594.1
					XP_020073536.1	XP_020068161.1	XP_020071812.1
						XP_020068224.1	XP_020071933.1
						XP_020068307.1	XP_020072139.1
						XP_020068308.1	XP_020068423.1
						XP_020068313.1	XP_020068180.1
						XP_020068388.1	XP_020068428.1
						XP_020068389.1	XP_020069109.1
						XP_020068391.1	XP_020070621.1
						XP_020068393.1	XP_020068503.1
						XP_020068494.1
						XP_020068499.1
						XP_020068504.1
						XP_020068508.1
						XP_020068543.1
						XP_020068608.1
						XP_020068647.1
						XP_020068711.1
						XP_020068741.1
						XP_020068827.1
						XP_020068874.1
						XP_020068909.1
						XP_020068934.1
						XP_020068935.1
						XP_020068972.1
						XP_020069079.1
						XP_020069104.1
						XP_020069151.1
						XP_020069159.1
						XP_020069263.1
						XP_020069268.1
						XP_020069269.1
						XP_020069354.1
						XP_020069382.1
						XP_020069441.1
						XP_020069469.1
						XP_020069500.1
						XP_020069557.1
						XP_020069642.1
						XP_020069643.1
						XP_020069676.1
						XP_020069696.1
						XP_020069701.1
						XP_020069774.1
						XP_020069826.1
						XP_020069855.1
						XP_020069943.1
						XP_020069944.1
						XP_020069947.1
						XP_020069967.1
						XP_020069987.1
						XP_020070160.1
						XP_020070165.1
						XP_020070205.1
						XP_020070206.1
						XP_020070207.1
						XP_020070263.1
						XP_020070272.1
						XP_020070288.1
						XP_020070544.1
						XP_020070629.1
						XP_020070752.1
						XP_020070764.1
						XP_020070790.1
						XP_020070843.1
						XP_020070844.1
						XP_020070852.1
						XP_020070869.1
						XP_020070874.1
						XP_020070887.1
						XP_020070915.1
						XP_020070925.1
						XP_020071038.1
						XP_020071094.1
						XP_020071152.1
						XP_020071176.1
						XP_020071185.1
						XP_020071255.1
						XP_020071446.1
						XP_020071456.1
						XP_020071468.1
						XP_020071539.1
						XP_020071589.1
						XP_020071590.1
						XP_020071592.1
						XP_020071662.1
						XP_020071707.1
						XP_020071769.1
						XP_020071808.1
						XP_020071813.1
						XP_020071914.1
						XP_020071987.1
						XP_020072019.1
						XP_020072062.1
						XP_020072088.1
						XP_020072234.1
						XP_020072304.1
						XP_020072615.1
						XP_020072673.1
						XP_020072691.1
						XP_020072719.1
						XP_020072875.1
						XP_020072909.1
						XP_020073059.1
						XP_020073390.1
						XP_020073488.1
						XP_020073496.1
						XP_020073509.1
						XP_020073548.1
						XP_020073583.1
						XP_020073641.1

## Sheet: Accession Number C. lusitaniae
Cytochrome p450	Glutathione S transferase	Multicopper-containing oxidases	Flavin-containing monooxygenase	Carboxylesterase	Aldo-keto reductase	MFS	ABC	MATE
XP_002614836.1	XP_002616525.1	XP_002618950.1	XP_002616132.1	-	XP_002615711.1	XP_002614122.1	XP_002618720.1	XP_002616024.1
XP_002614916.1	XP_002617706.1		XP_002617695.1		XP_002616351.1	XP_002614124.1	XP_002614209.1	XP_002618813.1
XP_002615031.1	XP_002617711.1				XP_002617524.1	XP_002614163.1	XP_002615509.1	XP_002619164.1
XP_002615364.1					XP_002617901.1	XP_002614247.1	XP_002619844.1	XP_002619810.1
XP_002616743.1					XP_002619059.1	XP_002614339.1	XP_002616296.1
XP_002616857.1					XP_002619321.1	XP_002614469.1	XP_002617474.1
XP_002616862.1					XP_002619357.1	XP_002614498.1	XP_002617511.1
XP_002617258.1					XP_002619382.1	XP_002614504.1	XP_002617669.1
					XP_002619813.1	XP_002614619.1	XP_002618542.1
					XP_002619976.1	XP_002614633.1	XP_002617779.1
						XP_002614689.1	XP_002618304.1
						XP_002614701.1	XP_002615308.1
						XP_002614832.1	XP_002616571.1
						XP_002614849.1	XP_002616782.1
						XP_002614850.1	XP_002618306.1
						XP_002614895.1	XP_002616366.1
						XP_002615139.1	XP_002617616.1
						XP_002615153.1
						XP_002615250.1
						XP_002615372.1
						XP_002615428.1
						XP_002615580.1
						XP_002615910.1
						XP_002616063.1
						XP_002616067.1
						XP_002616155.1
						XP_002616273.1
						XP_002616318.1
						XP_002616420.1
						XP_002616478.1
						XP_002616588.1
						XP_002616630.1
						XP_002616678.1
						XP_002616708.1
						XP_002616715.1
						XP_002616730.1
						XP_002616737.1
						XP_002616761.1
						XP_002616835.1
						XP_002616861.1
						XP_002617066.1
						XP_002617072.1
						XP_002617246.1
						XP_002617338.1
						XP_002617404.1
						XP_002617473.1
						XP_002617485.1
						XP_002617722.1
						XP_002617815.1
						XP_002617851.1
						XP_002617871.1
						XP_002618045.1
						XP_002618065.1
						XP_002618211.1
						XP_002618454.1
						XP_002618456.1
						XP_002618479.1
						XP_002618498.1
						XP_002618760.1
						XP_002618791.1
						XP_002618819.1
						XP_002618822.1
						XP_002618838.1
						XP_002618859.1
						XP_002618940.1
						XP_002619013.1
						XP_002619145.1
						XP_002619219.1
						XP_002619258.1
						XP_002619260.1
						XP_002619261.1
						XP_002619262.1
						XP_002619328.1
						XP_002619348.1
						XP_002619372.1
						XP_002619403.1
						XP_002619650.1
						XP_002619731.1
						XP_002619791.1
						XP_002619861.1
						XP_002619990.1
						XP_002619991.1
						XP_002620019.1
						XP_002620020.1
						XP_002620041.1
						XP_002620048.1

## Sheet: Accession Number C. tropicalis
Cytochrome p450	Glutathione S transferase	Multicopper-containing oxidases	Flavin-containing monooxygenase	Carboxylesterase	Aldo-keto reductase	MFS	ABC	MATE
XP_002545733.1	XP_002545503.1	-	XP_002546907.1	-	XP_002546465.1	XP_002545261.1	XP_002545505.1	XP_002546303.1
XP_002546278.1	XP_002545555.1		XP_002547981.1		XP_002546500.1	XP_002545296.1	XP_002545857.1	XP_002546838.1
XP_002546279.1	XP_002545829.1		XP_002548149.1		XP_002546515.1	XP_002545297.1	XP_002545877.1	XP_002550090.1
XP_002548428.1	XP_002546114.1		XP_002550122.1		XP_002547505.1	XP_002545359.1	XP_002546117.1	XP_002550850.1
XP_002548817.1	XP_002548169.1				XP_002547577.1	XP_002545494.1	XP_002546261.1
XP_002548818.1					XP_002548976.1	XP_002545520.1	XP_002546493.1
XP_002548823.1					XP_002550127.1	XP_002545548.1	XP_002546900.1
XP_002549463.1					XP_002550385.1	XP_002545575.1	XP_002547775.1
XP_002549633.1					XP_002550446.1	XP_002545587.1	XP_002547793.1
XP_002550137.1					XP_002550841.1	XP_002545604.1	XP_002548040.1
XP_002550661.1					XP_002551318.1	XP_002545732.1	XP_002548229.1
XP_002550685.1					XP_002551367.1	XP_002545745.1	XP_002548279.1
XP_002550985.1						XP_002545773.1	XP_002548309.1
						XP_002545777.1	XP_002548312.1
						XP_002545881.1	XP_002548469.1
						XP_002545906.1	XP_002548737.1
						XP_002545933.1	XP_002548907.1
						XP_002545960.1	XP_002548912.1
						XP_002545971.1	XP_002549144.1
						XP_002545991.1	XP_002549229.1
						XP_002545992.1	XP_002549705.1
						XP_002546014.1	XP_002550300.1
						XP_002546080.1	XP_002550724.1
						XP_002546170.1	XP_002550725.1
						XP_002546186.1	XP_002551200.1
						XP_002546194.1	XP_002551416.1
						XP_002546254.1
						XP_002546396.1
						XP_002546412.1
						XP_002546445.1
						XP_002546475.1
						XP_002546603.1
						XP_002546606.1
						XP_002546620.1
						XP_002546622.1
						XP_002546690.1
						XP_002546723.1
						XP_002546734.1
						XP_002546859.1
						XP_002546860.1
						XP_002547016.1
						XP_002547067.1
						XP_002547068.1
						XP_002547329.1
						XP_002547341.1
						XP_002547499.1
						XP_002547574.1
						XP_002547602.1
						XP_002547817.1
						XP_002547818.1
						XP_002547919.1
						XP_002548041.1
						XP_002548055.1
						XP_002548115.1
						XP_002548209.1
						XP_002548217.1
						XP_002548230.1
						XP_002548289.1
						XP_002548306.1
						XP_002548331.1
						XP_002548355.1
						XP_002548440.1
						XP_002548526.1
						XP_002548536.1
						XP_002548549.1
						XP_002548587.1
						XP_002548763.1
						XP_002548934.1
						XP_002548981.1
						XP_002549021.1
						XP_002549038.1
						XP_002549204.1
						XP_002549275.1
						XP_002549305.1
						XP_002549432.1
						XP_002549433.1
						XP_002549641.1
						XP_002549661.1
						XP_002549663.1
						XP_002549714.1
						XP_002549755.1
						XP_002549802.1
						XP_002549834.1
						XP_002549836.1
						XP_002549892.1
						XP_002549943.1
						XP_002550006.1
						XP_002550038.1
						XP_002550259.1
						XP_002550283.1
						XP_002550286.1
						XP_002550317.1
						XP_002550611.1
						XP_002550629.1
						XP_002550669.1
						XP_002550679.1
						XP_002550687.1
						XP_002550713.1
						XP_002550714.1
						XP_002550754.1
						XP_002550862.1
						XP_002551046.1
						XP_002551047.1
						XP_002551049.1
						XP_002551082.1
						XP_002551118.1
						XP_002551143.1
						XP_002551209.1
						XP_002551261.1
						XP_002551262.1
						XP_002551264.1
						XP_002551271.1
						XP_002551364.1
						XP_002551411.1

## Sheet: ABC_MFS
Comparison of ABC and MFS transporters from Table modified of Coleman and Mylonakis, 2009
Classification		Fungus	ABC	MFS
Oomycetes		Phytophthora infestans	160	102
		Phytophthora ramorum	185	113
		Phytophthora sojae	190	109
Chytridiomycota		Batrachochytrium dendrobatidis	52	23
Zygomycota		Rhizopus oryzae	44	111
Basidiomycota		Ustilago maydis	38	91
		Puccina graminis	26	35
		Cryptococcus neoformans JEC21	29	192
		Cryptococcus neoformans H99	32	159
		Coprinus cinereus	47	95
		Phanerochaete chrysosporium	56	113
Ascomycota	Taphrinomycotina	Schizosaccharomyces pombe	9	58
	Saccharomycotina	Saccharomyces cerevisiae	24	85
		*Cyberlindnera americana	20	145
		*Cyberlindnera jadinii	23	124
		*Clavispora lusitaniae	17	86
		*Candida tropicalis	26	114
		Candida albicans SC5314	21	85
	Eurotiomycetes	Aspergillus nidulans	45	356
		Aspergillus fumigatus	45	275
		Penicillium chrysogenum	51	416
		Coccidioides posadasii C735	30	146
		Paracoccidioides brasiliensis Pb18	28	103
		Histoplasma capsulatum	33	86
		Microsporum gypseum	45	178
	Dothideomycetes	Stagonospora nodorum	46	301
	Leotiomycetes	Sclerotinia sclerotiorum	44	169
		Botrytis cinerea	51	204
	Sordariomycetes	Magnaporthe grisea	50	251
		Chaetomium globosum	41	155
		Neurospora crassa	31	141
		Gibberella zeae	56	335

## Sheet: CYP
Comparison of CYP from Table modified of Chen et al., 2014
Classification		Fungus	Cyp
Ascomycota	Dothideomycetes	Zymoseptoria tritici	78
		Leptosphaeria maculans	65
	Eurotiales	Aspergillus flavus	153
		Emericella nidulans	119
		Penicillium chrysogenum	96
		Aspergillus fumigatus	76
		Monascus ruber	41
	Onygenales	Ajellomyces capsulatus	40
		Paracoccidioides brasiliensis	36
	Leotiomycetes	Botryotinia fuckeliana	122
	Orbiliomycetes	Arthrobotrys oligospora	34
	Pezizomycetes	Tuber melanosporum	26
	Sordariomycetes	Magnaporthe oryzae	135
		Hypocrea jecorina	72
		Neurospora crassa	41
	Saccharomycotina	Yarrowia lipolytica	17
		*Candida tropicalis	13
		Candida dubliniensis	10
		Lodderomyces elongisporus	10
		Scheffersomyces stipitis	10
		Candida albicans	9
		Debaryomyces hansenii	9
		Meyerozyma guilliermondii	9
		*Clavispora lusitaniae	8
		*Cyberlindnera jadinii	5
		*Cyberlindnera americana	5
		Kluyveromyces lactis	5
		Ogataea parapolymorpha	5
		Komagataella pastoris	4
		Candida glabrata	3
		Eremothecium gossypii	3
		Lachancea thermotolerans	3
		Naumovozyma castellii	3
		Saccharomyces cerevisiae	3
		Tetrapisispora phaffii	3
		Torulaspora delbrueckii	3
		Zygosaccharomyces rouxii	3
		Eremothecium cymbalariae	1
	Taphrinomycotina	Schizosaccharomyces japonicus	2
		Schizosaccharomyces pombe	2
Basidiomycota	Agaricomycotina	Postia placenta	94
		Laccaria bicolor	77
		Cryptococcus gattii	5
	Pucciniomycotina	Melampsora larici-populina	25
		Puccinia graminis f. sp. tritici	18
	Ustilaginomycotina	Ustilago maydis	17
		Sporisorium reilianum	13
Chytridiomycota	Chytridiomycetes	Batrachochytrium dendrobatidis	9
Zygomycota	Mucoromycotina	Rhizopus oryzae	49
