# Supplementary material for: An Overview of Genes From Cyberlindnera americana, a Symbiont Yeast Isolated From the Gut of the Bark Beetle Dendroctonus rhizophagus (Curculionidae: Scolytinae), Involved in the Detoxification Process Using Genome and Transcriptome Data
Source: Front Microbiol. 2019 Sep 27;10:2180. doi: 10.3389/fmicb.2019.02180 (PMC6777644; doi:10.3389/fmicb.2019.02180)
Supplement: DATA SHEET S1 — Gene prediction of C. americana. [file Data_Sheet_1.fasta]

>g1.t1
atggattctttcataacaaacgatgtgttcacgcggcttgcatgggctcagtattcctctttacaaccacctaaagaga
tggttagatttcaagatgatattaacagtttgattacaactacaaaattaaatacatgtactcttgtacacgctttatattatttgaatcaacttgtt
aagaaagattcattatctaataagaagaatattgatgatctttatgaacttttaatcgttttaatgatggttgctaataaggctattgatgactcaag
ttacacattgaaaacatgggacaatctaacaataatgacaactgcaatgcttaaaaaagaggagctttcagtattaaaaaaaattgattatgatttat
ttttaaaagagcaaagttattcacaattttgcaatacactacaaacaagggcttattcgaacggaattttaaatgtctttttctctccgccagtttct
caacagctacaacctgttcttttacagccaattttaacattaccttcattaacatcaacaaatgcttcaccattctttgatgctaaattcccattaac
accaacttcaccagtggttgatttattaccatctttgaaaaagagaagtctcgaatcagattttatcttgcctccaaagagatcacgcttagaggtta
tgccaatgccaatgccaatgccaatgatgccaatagcaatgctacaacaaccacaacaaccacaacaacaaccaaaatctttcaagagcattgatcat
cagaattgtacttgttgttgtttaacgaatatgactaatgtttattataattcattaaaagggaaactatga
>g2.t1
atgccgacggatacagttgatagtcagcccctaaggcgtgctgttatggaatctatcactttaccaagcagagttgata
actctctctctataatatcagaacctgtaccagatgcttctatgctttcgtgtgggtgtgtaatatctgaaagattagcacgcaatttaacacggcag
gatgaaactatggaatgtccgacttgtcatgctaaggattgctctctgctacacccagttgatcagcttcgaagactttatcaatcattgcaattgaa
ccctgaagacgataatagattttctgatctatcaccaattacaagtaccactggtagcactacaaagaaggaatccttgatgtcactgttttactcca
ttgctaatactgtcaatcaagaggaaaatttccaagaagagatgaccaataagaaaccgatgaaggagatatcaaggagctcatcatcggtatctgat
acaactatggcactgattttaccatccaaacaaagcacaaactccacatcgtcgatattaacgaggcctgttgcctcggggaattcaagctcactgaa
caccccgagttatttaactcagcaaacaaggacagagccctcgtatcaagaacacaaggaatatttatatgtcaaatgctttccaacttacaggcgtc
attatcagttcagtacccactccaagttcctgaaagccaaatcaaagacttttattcagagcaagatatccccatcgtgtaaatattttgttttattg
aggccaaagaagtgggaagtctatgagattgataccgactcttccaaaccaccggttttatactgttgtggtaagtcgaatggagagtttggtcataa
cttcgagaatttacagaaaccaccaatggacgaaataagaaatggcaatataaactcctcagatttcttgaaaaagctatctgactgggagcatcttt
attgttcaatctcagattccttgttggtcatatccggtacaaatggaatcttcagagtcttcgatatgactctaaaaggcagaccgatctatctctac
tcgtcgaacttcccaattaggtgcatcgacatatcaccaaactctcagttaatagcatatggaatcaccggtaaggatagagtcagtggcacagaaca
agcactcatcgtgatgcacaagctgaccttcaacggtgagatactgttcaaagttgaccccgtgactataacgttcccatacagggaccccatcaata
ccgtgtctttctctaatgattcaaactacttatcatgctcgactgctatggagtcaagattcttaacagtcttagtcaaagatgccgatggaccaaag
ctggttatgaaatcgatgagatctctagatacttcgctagagagcgagggtatcaccgatataaagatgtttgataacaacaggtatatgtgtgtcac
gtcggtggcattcggtgcaccaccaattgtaattgataacagcattgccttgaccaatggtctccagacggtggcacagccaaagatgctgttgaaat
tggatgaagttggcacaaacattcacggctgtgccgtgtctcccagaaatgatagcattgctctactggaccggaatggaactgtctacctgatggcc
acaagtatgaagatggaccaagagaacaagagagtgctgatagttgatcaagtgagccacgctttcagagcaagagaaagtgccagtatgatcttcag
taaagacggccatagactatacattgttgatagaaaaggtattctttacgttaatgactttgcagcaggcactccgcaaaacccagaaatcacaaggt
gcaagcctctaattagagattaa
>g3.t1
atgatgacaagtgcactaccaccccaatactcaccggagtctcaacagcaagacacacatcagcagtaccagcatcgtc
cttcagccggagacattggtgaaggattaactgtgcattctaacattggtgatgatatccgagtcaacgctattgccccatcagcctcatcgcaaacg
ttgcgcaggggcccttgggcacctgaggaagaccgtaagctcattgaatcgatcaacttattcggaccaacaaattgggtcagaatttcacaatctct
gggtacaagaacaccaaagcagtgcagagaaaggtaccatcaaaacctcaagccttcactgaacagaaacccgatttcgcctgaagaaggaagactca
tagaggagctcgttgcaaagcatggtaaaagatgggccgagattgctagacacttgaatggaagatcagataatgccataaagaactggtggaacggt
ggtacaaatagaagaagaagagcatcgagccaagccatcctaacagaccaccagcatgatcaatacatacagccactcacagactaccatatacctca
ccaacaattaatgtcatatccaccaccaccatcgggtccacaccctcattacgctccacagcacatgtcacagcaacaaccagcatttaatactgcta
tcttccagtctccattaccacagcagcaaccacagagactcccaatacagcaacagcagcagcagcagcagccaatggtttctcttccaccacaccag
ccacttccaccaaccacaattccacagcaacagcaagtattaccacccttaacgatgtcacgtccttcaagtataacacaagagatattcacacagca
cacgggtgtgaagaggtttttggaagagcagcaccagcctgctcgtcgccactctgcacagacgatcttgacctctactggtggctcgtcgagtccgt
tttcccgtggtggttctagccgtaatagttctatttcgtttgactggaatagtagcgcaactatcaactctcagggagactcaagaagatcctcgctg
gctcacgaactattccctaacgctttagggaaccagtcaaagagacaaaactcttactgctcttctacttatttatcaccaaatattcaatctcaaag
aggctcaacttctggaattgtgcctcttcacatgacaataacaccaccaactgctgccatttctcagtcaaatgaaaagccactcttcaagtcggaat
tctcgtttaataataaagaaggtgttaaactacctcctccaagttctattccactgaatcctgcttttacaccaagtgcaatgctaaaccgtgtaact
tcagattctaaaaaagacgaagaagagctggagtcatctgaaagcgaaaaaggcgttatgaacatttcaaatttattaacttaa
>g4.t1
atgtctcttgaaaaaattgtttgtgtcttctgtggatcttcctttggtaacgatcctcagtacgctgagtctgcagccg
agctcggtcttcttttagccaagaagaactggggtttggtttacggtggtggtactactggtctcatgggtgccgttgctaaggcatgcgctggtaat
ggtggttacgttcacggtatcatcccagatgctttggtttctaaagagcgtgatgatgatgttgagaaatggaacgatgatatcaaggcctccgttga
taaccacaagggttctaccccattgtccgttgagtacggtaagactaccattgttccagacatgcacactagaaagagaatgatgggtgaagaatgcc
aggcatttgttgctcttccaggtggatacggtactttggaagagttgatggaggttattacctggtcccagcttggtatccacggtaagccaattgtc
ttgtacaacatggatggcttctacgacccattgcttgagtttgtcaacacttctatcaaggccggtttcatcagtgaaaagaacggtgagatcatcaa
ggtcggtaccaccgctaaggaagtcttggacttgattgagaactatgaagttccagaaggtagatacaacttgcagtgggataacttgggtaacaaga
accctgcatccaagtaa
>g5.t1
atgctttacctcattggtcttggtttgtcttacgagtccgatatcaccgtgcgtggtttggagattgtcaagcgttgta
agcgtgtctacttggaggcatatacctccatcctcatggcagctgaccaagaatctcttgagaagttctatggtcgtgaagtaatactcgctgatcgt
gagctcgtcgagggtggttcagacatcatcttggagaatgctcaggaggatgatattgcatttttggtcgttggtgatccatttggtgctacaacaca
cacagacttgatcattagagccagagagctcggcattaaagttgaaaacatccacaatgcctctgtcatgaacgcagtcggtgcatgtggtctgcagt
tgtataactttggtcaaactgtatcattggtattcttcacagaaaactggagaccagactccttctatgataagatcatggaaaacagaaagataggt
ttacatacattggttttgcttgatatcaaggtcaaggaacagagcattgaaaacatggctagaggcagattaatctatgagccaccaagatatatgga
cattgccactgctgcatcacagttattagagattgaagaaaaacgtaatgagaaatgttatacaccaaacacaccagcagttgctatttctcgtttgg
gtgccccaacacagagcttcaaggctgccactttaaaagacttggccaactatgacgctggtggtccattgcactctttgatcattctcggaagacaa
gtacatgacctcgagttggagtacttgtaccactacgttgacaacaaggactcatataagcaagccgttgttgaagatcaagagttcttcaagccacc
accatacgttccaccaccagaggagttctccgatgatgagtga
>g6.t1
atgacagttattacaagaagatgggctaaagtagttgagtatttagttccaatcggtgttttgtgcctgcttatttatg
gctcatggacatacggctattatatctgctggagggaagtcaaaaagtaccactcaccagcgactgctaaagggttgataatcggtgaagtgctactt
gttgtattaatatatacaatatggttccaaattctctggcttgggcctggaaaacagccaaaaatcccattatatcgtctacggcccgaccccgagga
caaggctgacgactacgaaacaatagagccaccagaggtattttcctgcgacatccaagggttcccattatggtgtacgcaatgccaaagtataaaat
ccgagaggacacaccattcttctcggcagggttactgtgttcctaagtttgatcactattgtacgttccttggtgcagtgattggtaaaaggaactat
cgcctctttgttcagttttgcatttggtttctactgttttttgtgtatgtaattgtctccacggcagtattcacacgtggatatattggccagaatgg
gaatcttaatgggaatgttatcgcactttatattctctctgggttttggttcatcatggtgtatgccatgtctggtcagcacctctactacatctggc
gtaatgtatgctctattgacgacattgagaagaagaacaacaagagaagtggcactccggtagacaagtactacagtgttacacagaacggagtcagg
tatatcctaagagttaacccatacaatgagaatgtccatgataaaggcctgtctatgaactgggtcgaggcaatgggacacaacccgattttctggat
aattccctggggctcttcagtgacagaaccttcatccaagtctcagagatacgaggatatcctgggtgagtacctggagccaccttcccagaaatggc
tctccaccgctagggagaggatcgagtcacgtgactttgtatacgaagagctgctaccccagtga
>g7.t1
atggcaaagatggcgtcaaatgagcagaacgagcagtcatggctcctgcctacgtcccagcgggacctgcagtacgact
ctttggagccaccggcgtactacccaaagaagaagtcattgacacagagggggtgggtctatgcttggtgttgtgctgttcttgttgctctagcggcc
ctcatagggcttaacgtgtggtgggtgacccaacgctccgaggagctcatcagcaagtcggtggaggttgagatttacaacgtgtcgctagcgggcgt
ctcaacgaagggcgtggatgtccgtgttcacggcatggcgctggtggactacgactccatcgagagcgagtacttcaagaatgtgatgaggctgggag
gcggcatcttcagatctgccgctgtgaagatggacgctgttgacttggagacagacattgacggcgagaaggtcagaattggatctgtagacgttcct
gacatgaaggtgaacatcgcaaacggccagtcaacgccggtcgacatggtgatctctatccacccagacactgctaagttgctagggctggtgaaaag
gatactcacgcacccagaagacctgctgaaagtctacgggacagttgcgctgaagatcgcacttggagggatccctataggccgctttgacatcgatt
tcgagcagataatcaagccaaataagtacttcgagatcgacccggaagacgttgaaatcaagaatgcgtccttaagcccaagagacgacacatcaggg
tacgacgcagcgtttcttcttgcgatcccaaaccctgttaagcagaagatgatctcgttccaagtcccagagcttcattggaatgtgtttgtcaacga
ctgtgatggcttgccagccattccagttttagacgaggcagaagtgataacatctctgcctcttaaactgtcatctctggacgagacactatctgcga
acatcacagcatcagtgtcacagctcaatgataaactaaaccgtccatgtaaagacgggacatccacccccttgggtaatgctgttagagagttcatg
gataacggcacgttgtctttgcgcgtacaaaacattgggggctctgatgagtatccaagcttcttgaatgagattctgatgagcaatgctttggactt
cacataccatccgactgctaatgggtcccagttaatccataacacttcattagataacttaggatttgagtttctcgatggtgatttcgggagcccag
tgattagtggcgaggttaacgttttcattgagctaccatttccgggcctcgaggacagtgtgagtgtcaagtctgctagaggcgttccacagttatac
cacgaaggcatcaactttggtgaagtcgagctaaatgaatggcattcgtgtgagaatacatttgcttatgaaaacggagttagctatctacacgctaa
gatcgtcttgaagcaggagaccgttgtcattacggacgctggtgtgtttgcgactgttgtgaatgaagtgctatggggcagtggatccaaggtattgg
tcaagtccgacctcgactgtattgtgcagacgttgattggagatttggaaatcgatggcatctacgttgaaaacgagtcagatattaaaatgggctca
ttgtttagatcccaatga
>g8.t1
atgcttaagacttctcttgtgcgctctgctgtgaggggacaggtgagacagaactcctcctccacagctgcgcttgctt
ataagcttcttagaaacaagccacgtcctcctctcccaactctcgaggcaccaaaatggacagctgaaggtgcagtggcatccatcctatacgaggcc
ccatccgacatcaagaccccacagaagcagcacgtgctcaactgtttggtccagaacgagccgggtgtcttgtccctcgtctccggtaccctcgctgc
ccgtggcttcaacattgactccctcgttgtctccaacaccgaggtcaaggatctctccagaatgaccattgtcctcaaggagaaggacgctgtcattg
aacaggccagaagacagatcgagggcttggtcccagtctacgctgtcttggactacaccaacgctgagatcatcaagagagagctcctcctcgcaaga
atctctctcttgggcccagagtactttgaagacttgcttaagcaccacggtgttaacgagtccactgtctcctctgactccaagaaccacccaaagaa
catgactgtctctgagatcctcagacttaaacacgagtacctcagtgccgtccaacagattgttgaccaattcggtggtaagattgtcgacatctctg
agagatcctgtatcgtcgagctcagtgctaagccatcaagaatctcctccttcctcaccttgatgcacccattcggtattcttgaggctgccagatca
ggtatgatggctcttacaagaaccccactcgcttcttctgagccagatgagatcatcgcagaggccgagaccattgatgtttccgctttgccaccagg
ttaa
>g9.t1
atgctcgaagccattgcgattctcgacgccgatgccaattgcctgataacaaggacgtacaccgaggacctgcttccct
tcgacgagatgatgcggtccttcaagacactcataggcgaagatagtactcaggtacccatactgagcgatgaggctgtccactacatttacattaag
aacaacgatatcatactgctggcaattgcatactatgagcacacaaatgtgatgacggtgctgacgttcctgtacaaattcaatgacatcctaatgtc
ctacttcaagacacaatcactgaaccgagacctgatagttgataactttaacttgatctacgaattgctcgacgagatcatggacttcggtatcccgc
agctgacagatacgcagatattgaaagatgttattaagctagagctgaatgaaagctcgatggaccccgaggactcatctgatgagataaactcatct
atcttgaaaaccacaaccaacgcaatctcatggaggccgaccggaatctactataagagaaacgagttcttcgttgatgttgttgagaaaattgcact
gaccgtcaactcaaactataaaatcgtaacacatgagattcacggtgctctgaacgttcagtgctatctctcgggtatgccaattttgaagcttggct
tgaacaaactgctaacagaggacaacaacaagttcttcaacaagctccatttacaccaatgcgtggagctgcccaagttctcgagcgacaagctcatt
tcatttgtaccaccagacggacgatttgagctttgtaactataccctatctgtgaggtcgccaccgctattggagatcttagagcactctttcaacgt
gatagataacaaatacctacgctgtatgattaagatacacaccaatctaaagatgagagcatttatgcaaaatttgattatcaagatccccataaatc
tggaaaagtacaacgttgatttcaaggtcacaccgaagtttaaaacaagacaaggaagggttttctataagtttgacgagaatgttataatgtggacg
attgattcattaggaggagatagaacttgttcgatgatatcacagttttcactaataaacgaaacatcaaacatccagccaaagctcggcatggaccc
tccaccgagaatcacgaagccgcaatttgcaaagatcaagaaaaccgtggaggaggacgacgatataaaagttcagtccaagaaagacattcacatcg
aatttgagctgcccgatataacgctgagctctctaaaggtggaatacttaaagataacagaagacctactgaactacactgcgttcccatgggtaagg
tacaagacgctaaacgggaactacgtatacagactatga
>g10.t1
atgtttgttcgacaattgaacagatcgtttgccactcaatggcacagagtggtcaaatactcgacgatatcgacacagg
gaacgatttcgagcactccaccggtgcaatcagcttcatcaaaagaggaaatagccagctgtgatgatccacttgcacacctagagaaagctcgactg
ctatttgctaatgagcatggactgttcaacaagatagacatcatatcacagcagctgaaaaccccagacacacctattagaattggactcatcggcag
taaaccaacacttctaaataccttactagcagacccatttgcgtctgaacaaacatggtaccagcaatttatacaaagatcaacaagtgaaaataacc
ttattaagtactcccagtcctttgaaacctcaaataacgaatacaacgttccgtctccgtacctcgatcagcagcacaagaactttgaatttttagaa
ctggctaaagacatggatggtaccgatggctgtcatctctacgtttccttccaggatacagctccgctggagctctccaggtggcctgtctatgactt
taaggatatcaccaccgaggacgtccacgacgttgtactcacgaacaatgagatctcgtctcaggtgtcgtaccaggctatgagcttactcattgagt
ccccgaagaatgcttctatttatacagagctttattccaagtctaaaataaccagcttcattggctacttagatagaatcagcgactccaatgttatg
attcaaaagctctatagctgcgtactgaaaaacttatcagagcaaaaccacatacactcaatgacacttgaagagcttcgcttgagggatcttaagat
ccgcaagtacatctccaactgggaccaggcatcccaccatgagttccagacgaagttcaagcctttcgtcactgagtacgagcagagagaactgccat
ggtggaagttgtactaccgtgttgatgacgttcaggagatctttgcgcagatgcttcatagtgggcttttaaatgactctttcaagaactatagctat
gttaaaggccagattgactcattcacaagtttccagaacgaggaattctcgtttgaggagactttaaaagagctggatcaaaatgagctaacaactct
gaagagaatggtaattcaaaatgatttagtggacttacaaaacaaggctgtcagtatgataatgacgaacttcgttggagttcagctgcctctattgc
ttgtgagtattccaggctacgtcatctatgacttctcgatgtactcaatgattggcttagcgtccctcggtacggtcatcgggttcaacaacatctca
aagcagtggtacaagcttgtatcccaattcaaacaggacctctttgagaaagtcagattgggcttgctacaggttaaccagagcctttatgacgactg
gagcattaagtacgaaattgagaaaaagcagattacaaatagacacaacctcattgaagctttaaaacgtgatttggggttataa
>g11.t1
atggggctcctcaacgaagtgcaaactgtggggcaggagatgagctaccgtgaattatcacatgccactccaccagctg
tgctgtctcccttatcacatgaacctgaaatctactcaactcctctggcacaggttgaaaatgaagacgaaatccttgccatcgatgcactcagccaa
atgaagaacagcggacagtctaccccgaggttaggtcgtctagaggttgcaaaggaagaccaagacattattcaggataacgaagaggagtactttga
cgtcagcaacgactctgaatccgtgcaaagcgactcgtcttcacagagatcgtcgtctacacggctaaggctttacaataaaatgagaaaccacccga
tagtcaacactgctgttcaggcatacaaagaacacaagccggccatcaagtacggtgttgagatggttgaacaggctgcgttgccagttgttacgatt
tatgcaaaccacaagcgtaagagaaggctaaggaaggccaatgctatgtttcccgatgatgctaaagttgatatcccgtcatcatcgttttcactaca
ctcatcaaagaggcagaagctcccgtcgatatcagaggcattggcagttaatatgaactggaacgagctgagtgttaacatgtcgattgagtctaaaa
agagaatgcagacttgcctacagctattaatgctagcaaataagcaactgtcttcaaaagtcgtacatctgcaagacgtgatatcgaaggaacaagac
ttcttatctaaagaacaggccaagatggacgaagacgaagtcttccatgatgccaacgatggatctgcgctggagattaagcaggaaatcgttggtac
tataaagaaagttgttacttttatatcaaagtatgctggtacctcgctgcccgagcctcagagaacagacgtcagagaagagctactacggctcccat
caaagtggtcaagcagtgcttcaagctcgatgctgggctacaacacaaatgcgaaagttttagtcctagcaaacgagtcattagaaatggtacgctct
gtcatgtcaacctttgatgatactttaaagatggctgatctttgggtcaagcagaaacaggaaaagcagttggccaagcaggcaattataaatagctc
actacaaagacaaagcataagtacagcagtgccggtactgaaagacacatctacagatgataaagagctcattgaggactctgaagttttatga
>g12.t1
atgaactacctcaagaaggcaatttggggcccagacccaaaagaacagaactcacgtcaattagagaaaagtatcaggg
aactcacggacttgaagaggaaaaccgaaacgttgatcaaacagagtgcaaagaagaatgatattaagagtgtgaaaatctacgctcgtgaattatat
agcatcaagaaacagcacacaaggctatataaatctaaagcccaattggagagtgttgggatgcaaattgaagagagttttggattactgaaactaca
acaaaacatgcagaagtcctcaacgataatgcacgaggttaatagcttggttcaccttccacagttgactggtactatgcgtgagttagagcaagagt
tggtcaagagtggaatcatcaatgagatggttggtgataccgttgatatgatggacgagatggaagacgaagaagaagatgaagaaatcgaagaagaa
gtcaacaagattgtatctgagtttaccactgagaagcttaacaaagtcaatgccctgccacacacaaaactggaaaccccaccagagccagagcctgt
caatgaggaagaggacgtattaaacgagatgagggaaagactgaaagctttgcaaagctga
>g13.t1
atgtatatcataaggcttttgttgatttggtttgtccatctccaactcaccacttcagatgagttacaagactttattg
gtgatgatagagagctcgccgttttgagcttggagatggaagacgtcttcaactacttcgagccagagatgttgatggcacaggtagaccctgaagag
tatgctgagtacgacagtatgttgccggacgagattaacgctgagcttgagcggctccatgactcgctcgagagggtgtacaatgtgttgttggcgtt
tgcacgtgtgttggtaagcatgacaacagttgactttgtccagctagctgaagacttgaagaagaatgattccttgacagagcggatgttcaaggacc
acttcatcaataccaacgtcttgtctgctcaggtttacacgtatgcccatcacggtgatagtacgggtgcagaggaaaaccaaggagacgaagacacc
gaagatcaagctgtcaccgatgcgcttcttgcattcttgagtggtgaatcatgggagatttattcccaagacaatgctttggagaatgaccaagaggg
gggcagcagcgaagagggcagcgagggtgatgaagatgacgacagcggttctggtgaatcccatgaaaatgaagaccaggactctggcggtttaggtc
cttaccaggaaagtgaggaatccgactctgccgttgaatactgggacatcggggatgagtacaaagtacttatggacttgcttgataatggcattgaa
gacatggacgtgatccagaagatgggaatcctcacacttatcaagtccatagtgaagaagatcaggtcgtttataaagaaaatcaagaaaaagatcgt
tctcatcttgaaaattatcaagctaaaagtctatgtgaagaaaacccgtgttattatatgccttaaaataatgtacttgattgagaagatcaagagac
ttgtaaagttgatcaagcagttgcttatcaagatcatcaaattcctcatcaaggaattgccatttgaagtcttatgggagatcaaagtggtaatcaga
ttccttgtcagaatactctcagacattctatgggaggtagaaattcttttgttggagatactgcttaaaacagcaaagttgttgaagctattgaaaag
cgtcccgatagagattgtttattacttcaaaatcacgctactccagatgttgagcatgctcaaagagacggtatcggataaactccaagttcagcgta
tggagtactacagtaaagtttggtcgggctacgaacatgaagatttagggactcctggaacctataaagctagccctgaagataacgaggacggtgaa
ccggttcctgctcaagatgaacacgacgttacagcattttcagctagcagcatttgggattacgacggtactcccgacatagtgttcggcgagagcag
ggaagtgttaattccagaggagttcttggacatttttggtgatgttttcaccatggaggagattgatgagtatctcaaaggcgaggactcttttacgt
ttaactttgtctggccagaggaggaatctccccatcttcaaagcgccactgatgagaacgatgaagatgttgatacgggaatggagtttactgcaact
gtagtggattggaataccaaccgattgaatagtactgatgagtacgataactatacagctgaaacaactaccgaggagcctattatcaatgatggtcc
aaaggaggaagcgaaggaggaagcctttgatgattctcacaaagacaaaggtatctcgttgaatagctcactgatggagctagaagaaagttataata
aatcagataatagtaccgaagaattgccaaccagttttggaaacatagctggacttgatgcaaggattttcttcgctgcagttgctattattataggc
tactttatgtccgttctcttcaactga
>g14.t1
atgagctactccatgatactaagcagtgtgcagaggcaggtacggcacacgtccacgggctcgctgcctacgatctatg
cgctctccactcatctaacgaggtctgcaattggtgttatcagaatctcaggacctaactccaagagcatattacagaagcttacaccgaagaagagg
ctcccagaggcacgagtagcgagtgtacggagactttacagcccaaatgacaacaaattgctcgatgaagctctcacgatatacttcccagagccaaa
gacatacactggtgaggaccttgttgagcttcatgtacacggtggtgtcgctgttattcagtctgttttaaaggctattgagtcattgcactcgcctg
agatgagagtgaggtatgcagaagcaggtgagttctccaggaggtcgttccaaaatggcagatttgatctcacagagattgaaggtatcagagagctc
attgatgcggagacagaaagtgcacgagttgcagcagtcaacagtgctactggtcaaaacaagaagctgttcaagtcgtggagacagagactcgtgaa
ggatgttgcgcttctcactgcgattattgacttcgctgaggatacagagattgaagacatagagaagatctataacaccgtcgccacagatatcgaat
ccctacaagttgagatggaacagttcttagagagaggtgctagatctgaagttttgctaaagggaatcaaagtcattttgcttggcccaccgaatgct
ggtaaatcttccattctaaacaaactggcaagttctgaagccgcaattgtgagtgatattgccgggacaacaagagatgtcattaacgtaccattgga
catcaagggatataaagtcgtggttggtgatactgctggtatcagggacttggataaggctgacaggatagaggctgagggtatcaaaagagcaaaga
tgtactcagagcaaggcgatatggtgttggtggttctccctgttgatgatctcgtgatcgacaatgaactaagatcccaccttacagagctcaagaaa
acaaaggacatcgttgtgattttgaacaagtgcgatctacttcaaaaagacgtttcaagcgtgatatctgagctttctgaagagttatctttaccttc
atcgtcttttgttcctgtgtcgtgtctgaactcaactggtattgaagaactcagtaacatcctggtctctgagttcaaggatatctcacaaacacaat
ccactgatccaattatcttgacaaccagagttagagacattttgattcacgacgttttgcacgggtttgaagagtttagaatctacaaagatttggat
gatgttgtcattgccacagagggcctgcaacagtccattgaaggtattggtaagattactggtgaaaccgttggtgttgaggaggtcttaggcgtggt
cttttcaagcttttgtgttggaaagtaa
>g15.t1
atggcgatgcatgggctcggtaagcgtgtggggatcctcgacgctgatgtgtttggcccatcgctgccgacgatgatga
agttatcaggcgaaccaaggatatcacctgacggtaagctgctaccgttgactaactatggcgtacagacaatgtcgatggggtacatgatcaagcca
gataatcctattgtatggagaggtctcatggtgatgaaggctatacagcagctgctgttcgatgtgaaatgggacgatttggatgttttagtgattga
catgcctcctggtaccggtgacacccaattgagcattggccagcagctgaaagtggacggtgctgtcatagtgtctacaccacaggatgttgcactga
tcgatgctgttaaaggtatttcgatgttcgagaagatgaagatcccaatactgggactagtgcaaaacatgagctactacgtatgttccaactgtcac
catgaggctcatatattcggtacagacggtgctaaaaaagtcgctggagagaaaggtctggtcattttggggtccatcccactaagcgaagagatctg
cttacacagtgatagtggaaagccagttgtattggaggagaatagcccgtgccgttcccactactttgaccttgccaaaaaggtactggagtcgattt
ag
>g16.t1
atgcaattatcgacccgtgctcttttcgctgcatggcttgttgggctggcattagcaagtgattctccgatggccccac
ggtctggtattgtcatgtttcagtctttgaatgatgagacagagttgtcttaccaaacagaacctcaagagttgcaagaactaaatatgaccgacgtt
gagaaagggtttccatccagaacagaacagacctccgcacctaacgtcctatcattagatgagcctgctaagcccattgacacaccaaagccatctgt
gaccgagcaattggttgtaccagattcaccggatgcacatgtttcatccgattccattcccccttctggaccagccaccattacatcaacaagaacct
ctacacataccatttctttttctgccactatagcccagcaatatcctaccactgttgttattcacactgtgcacacagtaaccgtcactcacagtgat
agttctacacctccacaacctaccgacactgtgctcaacacagtgatatccactgaaacagtaccacccacgagagcagagtcacagactttatcagc
attcattatgccatcccaagaagtcatgccactttacccaccacagtcattgaccacggcagcttcagacatgacgggagaaccagcaacagagcaat
cacgtacacctgatgttctgagtcagggagaggttggttctgttattacgggctctggcgatccacaatctcaagaggacgatataattcaaaccacc
gggaaggttcgtcatttaattagtttaaaggatcttcaaaaaatgtttcaggaccagcttctgaaatttaaagaagaaaactttagagctgatacgac
accactgtcgtcagaatcactgccagccactactacgactgtgacacctacgcctatttcaactcctctaattaaatcaggtcctatggacttcggtt
cgcaagacccaattatggagaccgacctggataggatcatctccaaggtgttgccagatgtagatgaagagacaagaaacatggtaagaaaagtcttg
ggttccattttgaagattgacaactcacaatccgaagcagttgcagagaatcacaccccagaagtctacagaatatcaacggatcaagttacagaaca
agaacaatctaaggagtctgctgatgatggcaaaatgaactggatgagaccatccttagcctcagccagttttgattcagggcctaatgaacagacct
cttcacctgtaacttcaacaggtttaaccgagaaagatcaatctaaggtagagaagtacttttcattattgaacttgggaaggttgaaagaacttcca
gaggacgccatcaatgatcttcttgattttatccgtgctggtgacaagcaccagtttgtcgatgactttaggcaaagacctttccttaagaaaattgg
attggatgtgacaaatgtcgacgaattcacggacaccagagttgactccgattccaagtctaatgacgtagagtctaaggtattggatatcacagact
ttgatacgcttgaagagcaggttacccagtacctcagtgagcatcctctccgtcttgattcatcacctagaaaagcaggacttcgagaagcaatagag
aagggtaatatcacagaagtggaaaacgttgaagttaatgattccacggtggaggccaatggggttttgagagacgggcttagaaggttgacaacatt
gccaaatgactccaaccggagaccagacaagggcccaaaggaaagcacggagtcatatgaaaggactaatgctgattcctccgaagcagaaactgatg
actatcagccactagatggtgcgaagtttacttccaagatggggaaaaaaccaaagatgaaaaagatctctgaaaatgggtttgaagaagatattgag
ttttatgagccagaggcggatttgtttcaggatcagaagaacaagaagtcttcatctaaaaaggccaataagggtgatataacatcaaataatcataa
cattgcagatgaaaagtcaaaggagctgaataagaggaaaaaaccactgggatcagcatctcatgatgatgtatccattaaggcatttagcaataaca
gtacatcggtgcatgacgagtttttagatatggtgaaaactacaaagtctacagatgactccaagggacattccaggactgctacaagctcagtgggt
gattatctcgaaaaggtcaagaagaacccctcttctttattcccaagctttggctcagattccaaatcagattctctgtcaaagaagaagaaaaccag
ttctgatgggctatttgatttcacatccaacgggccaccaaggcctagcccttatacactggtcctcttctctgactcgctcgagatttacattgtga
tactcgccatctgtggtgtcctggtttga
>g17.t1
atgtctctgtgggttgataagagccgtccacacaacctgtccgcgctggactaccacccggatgtctctaagcgtctta
aagctttggcttcgtctggtgacttaccacatctgcttgtgtatggcccatcaggagcaggtaagaagacgcgtgtattggcacttttacaccaactg
ttcggccctggtgtcgagaagatgaaaatcgacgtacgcacattccaattgaactcgagaaagcttgagttcaacgttgtttcgtcgccttaccacct
ggagatcacaccttctgatttaggaaactcggatagggtagtcatacaagacctcttgaaagaagttgcccagactgagcaggttgacttctccggca
gccatagattcaaagttgttatcatcaacgaggccgactccttgtcgagagacgcacaggctgcgctgcgtcgtaccatggagaagtactctagaaac
atcaggctgattctcatttcaaacacaacgagtaacatcattgctcctatcaagtcgagaaccctacttatacgaactgctgcaccaagcgttgacga
gatcgttcaagtccttgagaaggtagcacagagacagaacgcaccagtcgtggccaatgaagccgagagatatgaggtgctatcaaacatcgccagag
cctctaacagaaatctccgtcgtgctttgttgctgctggaagccatgtctatgcagaacgaaaccataggcaagtcgacaccaatgatctcgctcgac
tgggagggtgttattaagaagctagcaatggacatcaagaaagaccgttcggtttctcagatcgccaaatcgagaaccgtcgtgtacgagctcatctc
tcactgtatcccaccaagaacaatcctgaagaacttatcgtttgaactgatgcacatggtctcagcgaacacacagattgaaattgcacagctggctt
cagtctttgatgagagattaagcctgggttctaaggcaatcttccaccttgaaggtttcattgcgaagagcatggttgccattgaaaaagtccattga
>g18.t1
atgttcgctggtatcaactttctcaagaactctttaacgagaacacaattacccacccagcagctcgctgtcagaaaag
cccagaagggacgtgtcccagtacgtgtaggaggctcaacaaagggtaacacccttgcattcggtacatacggtcttcgtctcaagagtgaaggtacc
cgtctcaaagccatccagctcaaagaagctgataacatcatcatgaagttcatgagagccaacggtggtaagctctggcgtcgtctctccactgcaat
tccagttgccatcaagggtaacgagacaagaatgggtaagggtaagggtgccattgaccactggatggcccgtgtcccaacaggtaaagtgctgttcg
agtgtgctggtgagaacctccacgagaaggtcgctagagaggccttgagaagagctgccgacaagctaccaggtaactacgaattcatcacaaaggac
tctcctgtcagagtatcaccaagatccttcaaggaagttgaagagcctgtgaaccacttcgaagaggttgcaaagaacccatcaaaggactggctcaa
caagcagcgtgctcaggaggagatcttcaagacctacagaggacgctaa
>g19.t1
atgaataagctgcttcctctcagacggttcatccgtttgaatcacacgaaggtctgtgggaagacctataagacagatg
agtggaccaacgtgacaccttcgatcctaggactgacatccagatccctgcacttaaagcctaaccacccaattggtattctccgtgatttgatcgag
aagaggttccatggcctcggctataccttctacaatgagttcaagccagttgtcacaacgtatgaaaacttcgactcgctgggattcccaaaggacca
ccctggtagatccaagacggatacctactacatcaacaaggacacactgctcaggacacacacctccgcacacgagaaggagtgtttcaacaagtgtg
aaactgctggttacttcatatctgcggatgtgtatagaagagatgagattgaccgtacgcattacccagccttccaccagatggaaggtggccgtatc
tggaagcgtgacgactacccaactcaggaagctctggaagagcagttggagaaggacattgcggccattccagctgtggatatcatcgttgatgatcc
aaacccaccatttgacgttaagacaaaccctaagcaggactacatgacagaccgtgagaccgagttggttgctaagcacttgaagagaacgatcgagc
ttgttgtcaatgaagtcttcaatgaagctaagaaggctgcaaaactcgctggtagcgatgaagcatacttgaatgagccattgaaagtgagatgggtc
gaggcctacttcccatggactgctccaagttgggaaattgaagtctggtggaaaggcgagtggctggaatgctgtggctgtggtgtcactagagagca
agtcttaacaaatgctggaatgaccaacacgattagttgggcttttggtattgggttggacagaatcgcaatgctgctctatggaattccagatatca
gactgttctggacattggatgaaagattccataaccagtttgagcagggtaagatcaccaatttcaagccttactccaagtacccaggaaccgttcgt
gatgttgcattctgggtcccatcagtcgacgagaaagtccacatcaacgatttgatggagattgttcgtgacattggtggtgatctcgtggaatctgt
tacattgattgacgagtttacacatcctaaaacaggaaggaactcacagtgttacagaattaactatcaatccatggacagaaacatcaccaatgatg
aagtgaacgaattgcaggaacaagttcgttcaactgttgaggagaatttcaacgtggagttgcgttga
>g20.t1
atgttcagaggtcttttgagagtacagagagttccattaagttctaccagaacttctttcgctagagcttcagtcgctc
cagtttcccgttccatcagattctattccgaagaggcaaagaaagaggaatcaaagtcagagaagaccgagacagagccggaagcagagaaggatgag
cttactttgtgcaaggagcagttggatgctgccaagaaggagacctctcagatgaaggaccactacttgcgtgccattgctgacttccgtaacttgca
agactccacccaacgtgagatcaagaagtctaaagagcttgctctcaagtcctttgcccgtgatttgctcgaggttgccgacactttcgatattgcct
tgaagactcttgtgaaggaagagaccacagatgcctcaaataagatcaaagagctcgatgacttggtcgaaggtgttcagcttacacagaacatgttc
ttaaacacactcaaacgtcacggtttggagcaaatcgaagccatgggtgagaagttcgatccaaatgtccacgaggccactttcgaagtcccacagcc
tgacaaggaggccggtactgtcttcttcgttcagcagccaggttactacctcaacaagcgtgtcttgcgtccagctaaggttggtatcgttcagggtt
aa
>g21.t1
atggagacaagatcggtggccgttttgtatggctcagagacggggaatgcacacgattacgcagagacgttgaccggtg
tgctggaaaggtaccatttctctgttaaatgctgttcgctcgatgagtttgatttgaaagaactcgtcacgacgaggattctcattgtgatgtgctcg
actactggccagggtgagttcccgaagaatgctaggaagttttggaaattcatgctaaagaagaaactaccgcatgatctcttgaatcatttggtctt
tacaacgtttggtttgggagatagctcatacccaaagttcaattgggcagtgaggaaattgcataatcgtctcactcagctgggagctgtagagttct
ctaagagagcagaaggtgacgagcagagcgtccagggtatcgatggctactacgttgagttccaacgtctcttactggaaaatcttttgaagatgttc
ccgttaccaataggtctagagccgatctcggaggatgtattgccaaatccaaagaacaaagttgttgttgatatgaggagaccaaagaggcttacagc
tgataagatcaaagatattgcattggccagggagcacgacggtgatttgatcagagcgagagtcacggtgaataagcgtataactgacgagacacatt
tccaagatgttcgtcacattcaactgagttgtgaggataatgagcttttataccagccaggtgacaccgtttcactatacccttcgaatgaccctcgt
gaggttgatgctcttatcgagatgcaaggatggacagacatagctgaaaggatggtttctgttgatggagtactacctcaattggacggtggttatat
aaagacaatgacactgagatctttgttcacacaccacctggatataaaggctattccaaggagatcttttttcacgttactaaagcactttgctagtg
atgaaagagaaaggacaaagctagcagaatttgcatcttacaaagaccctgaagagctttacaactatgcaaatagaccaaggaggtcgattttagag
gtcattcaagaattcttcagtgttaagatcccattggagtacgtctttgatcttttcccagtcattaagccgagactcttctcaattgcatcatcacc
acataaccatctcattgagctaacagtagccattgttcagtataaaacggctatacgtcgtattcgccgtggtctctgtacttcatggatcaaaactt
tagaagaaggtactcagattgttattaaattgaataataacaacttgaaactaccatctttggagaggccaatcatcatgatagccccgggaacaggc
attgcgccaatgcgttcattaattcttgatcgtctctcaaaaggctgtaataaggaccaacttgtattgtttgcaggttttagatatcatgataaaga
ttatttatatggagaagaatggtcaaacttggctttaaatggccaactaacactaaagactgctttctccagggaaaatggtggttatgttcaggatt
ccttatatctagagcagtcttcaataattgagttgctaactcacaaagatgcgaccatctttatatgtggatcgtcaggcaaaatgccaaatcaggtg
agaatgacctttgagatgatcttacaagacacaaagggattgactccagaacaatcaaagcagtatttgatggaattagagcaaaatggtagatacat
ccaagagacctggtga
>g22.t1
atggttgggtttaggagattaagttctcgctcggggatccagcttgtttgctttgtgctctttgtgctgttccagtttc
acttctttgaaagctacgaacctgaggcttcgtcatcggtctttattgatgctgacggtgattcagtgccaaccccgtaccagtcgttcttaaaatcg
cacaacgagggtgttccacagtccttccagcagagatgctcttcatactttgacgggctgtacaagcagaatccgtcgtggggaaatggtgacttcaa
cgggctgccatactctcgaggaatctttgattccgagaaaaaatgggtagatcttcaattgactaactggaagaagagccttggtgataacgtctcac
caggtgagaaggataagaaagcagagaacgagcagatggaaaagattttcagagttgagtaccataaacgagtgaaagagtcacgtgaaacagaacag
agtctcgttgaatcagctactcatcttagagtgtacggtgcctgcttccttgaccagtacggccaccagaacctcgacgataagaacaaggagaagac
ctgtaacgacattgagaagagaattttccagtggctcaccggtagaagcccaatgttcaagcgttgggatggcacaaagatgaacaagcttccgatca
tgtcagagtacgttgagggacaaatcgtctatccagacgacacaaaggaactgccaccggtgtcctcatgctacatgaagaacctgagagactctttc
aatggtcgtggtctcgttatatctgcagcagatcagcacgtggagcaattagtgtccctctttgctatactgagagccactggtaatactctaccaat
tcaagttgttcactctggtgacttgtcagacgactcacagaagatcttagtccaggcagctcgttcagttaagctgaacttgaagcacactgataact
tagaggctgttctgagattacgtaatctcaccatcccgtacaatgatgatatcctggattctgaagttgagctgctattcccaccacaagagttatgg
tttgttgatgtttccaatgccatctctaaggagttccgttcaaagttccacacttatgctaacaaactattggcgtacttcttttcctcattccagca
cacggtactaatcgataccgataccgttccagttgccaacattgacgaacaaattttgaaatcgccattctatgaccagcatagagcattcttcttca
aagaccgtgagttatacgtccaaaataaggagtcggatgttagattcttcagcaagttgttgccaacaaagattgataacgcactattcggtgtgcca
gagctcaccgagaagacccttggtaacagattcttcaggtacaaattccagcatttacaggagtcaggagttgtggcaattgataaaaagagacactt
cacaggtgttttatcaaccttacaattacagatttggtctccagcagcaacgattgtgtggggtgataaagagttgttttggctgggtatgtcgatgg
ccggtgacgaagattactatatgaaccattgggcagccggaagtgctggtttcgtaacaccacaagagcaacgtcttcctggtgaaaaagatgattca
aaaagaaaaaaattaataggtaaggaagtttgttcaactcatcctgctcacatgtctccatgggataactcaactttattatggtacaattcaggttt
caacttctgtaagaagtcagaagcagccgtaaattatgattttaaaagaggaagatattctaatgtcttcaatgatattaataagtttagagatttct
atgagggttaccacaggatagaagctgtcattgtgccaaagcacggtgagttctttagaaaatctacaacaggtgaaaaccaaagaggttggttccac
gctagtgagtgtaaacacttcctcttttgtgcttatgataaagttggtggtgtcgatgacccggtaagtaatggactcttggtggaatttgatgaaat
cacaaggaaaacctataacttctacggttcttgtgcccaatacgcaccggaaatatttggtattcaagtttga
>g23.t1
atggtcgagatcaaactgaagaagcaccaaaagccgaaggccaatgccacgcagaacccctacgctaacatgaacgcca
atgggctgggccccagcgcagtgcccggggcactgccttcgcttgatcagaaagaccgagccaagatgggtaaatcgatgcagaggagaatttccgtc
cactacaccgacgggccacagatcagaggaatagctcccaagggcagccaggcacctgccttgccgacggagctgctaagccagtaccaggctagtga
aagtaagatccccgagccaaaggaatcagttgatccacagtccctagcgtccttaaggaaggtctctggtagacccccggcccacacaagcagacagc
attccgcagttgatctacatgacccgcaggtgtaccaaatgctcggagacgcgtcatttgatgctgacagctttatatccacgagattagcagatgcc
accgcatctgacattgagaagttcaacaaccagctgagcagtctgaactctaaagtacaaaatgacatcaagatctctgcgtctcagacgtttgacaa
gttgaagggtgtgtctaatgagctgaacaataccaccacggagctgaagttcctcagaaatgccattaatgagctttccgacatcacaagccagatga
aggaatctgctgagaagcgtgtccagctggagctggatcaccaagctgagctgaccaagacatcatctaagcgtaagcagatgtcgcgtgcaaaggat
cgtagctcaatcctcgttttagagaagatgtgggccaccgagatgaactctctgtttaagcacgttgaaggtgcacagaagtacatcgccattgttcc
aggccgtcacatcatcgccgagagtggccgttggtatgagctgaacgctgcgactttcaaggtgctacagcctgcccatgtgttcttgctgaatgatc
tgatcctggtagccacgagaaagcgtaagacacagaagaagcaactggacaataagaaccagctggttgcagaccagtgctggcccctgcgtgaggtt
cagatcacagagctgaacgttgttggtggcgagagacagacttactctgtaagcattacctataacagtctgagctacgtctaccaaacggacagact
ggaccactataggaagatcatggatggctacaagaaagctcgcgacgagcttcgtgatatcatcgagcaggacagcattaagcagaagcagcttcgtg
atagcttgaatcttgtgctaacagaaggtggatcatcacagcctggaactccatcgaggatgagctttaacagaaacagtcagactattctccaggat
ctaagcatgaggatgcacagcagatccaggagcactgacaataacaacggcctgaggtcgctgaagaagattgatgatcaggttgaagagattgacgt
tttgatattccatgagaatttcaatgaggcattagagagactagaagatctagaggatttattagcatcttccaacgcgaaagaggatgatgagttga
ttttgaataacgtcgttcagctgaagatatccaataagaaagatataatcctgaaaacaattattgagaacttgaaatcgcatgaactgcaaattcat
gacttgagactgaacgttgagattctactgaaattaaagcaaaatgacattgcaattacgttgttcttaaacaatagaaatcagtacataaactcgct
aattaacaaagtcaccgaggagaaggacctcaacgggaaaaccaagatagctgattacattactgctatcacagttgttaagttccagaacctgaaac
tgacagttgagatgtttaaagagttctttaacggtcagtcgttgtcgtttctcattgactggtgtattaacgaagtgaaaaaccacatagtttcgcta
cagaagacactaaacaatgtcaagctgactcagcagcagctggagaactgcatccttgcgatccatcgtcaggtgctacagctcaagcagatcggttt
gaacgttgagtatctcatggacgagttctacaaaaccattgattcgaactga
>g24.t1
atgtcactctcgacggacgagctaaactacttgatctggaggtacttccaggagacgggcctggaggtgtctgccttgg
cactgctagacgaaaccaccgttgctgactttgatgagaggtttaaacaaagtgtcccaatcggttcactagtgaacttggtgcagaagggtattctt
tactcggacgttgaccaaatggtgaggcccaacggtgacgtcttgacaagggaagagtaccaagagaacttcaacttgttccatgccttgggaacaga
ccaggctatcaatgggagtataacaccaaacaaaggtcgtttcacagagaatcacctagcagacgacagttctgagctttcagaggtcccagtatcga
agagcagcgagaaggacgttaacatggaaccatcacagcgtgaatcgtcgccagagtttatcaaagtccttgaaacaataacaacgtttggcccaaca
acaacggcactgtggagcccatcatcaccgctaacgtacgcatttggcctcacggggtcacgtgctaagatctctctgctctcgcaaggcagttcaga
agcacagcagctgagcattagccatccacaggtatttggacctgagggtaaagagcccgatatcacagctctagcttggtctccaaacggccagttct
tggtgactgcaattgaatcaggtgagatgcgtctgtggaccacagagggtcgtctgcgtaatgtcatgtttttacaccaagcaccagtgataatggtg
aggtggagccaatctggtgatcatatcttgtcgacagactcagagaacgtcacaatactgtgggactcatcctcgggacatgtcttacagcattacga
cacgctgaagcatgttgactccgttctaccttctacaacctcagtgatagcaccaccgcctgagtcgcgtgtattgggaacagactcttgctggatcg
atgatagtaagtttattgttcctggtctccatggctctgccttggtttgcagttctcgtgatcgccagcctttgggcaccctctttggacatactaaa
ccactatcaattatcgactttaacactgagtactcccttctattaactgcatccgacgaccgtacaattcgtatctggaatggagcatcttttaataa
cacacaagtcctcatgggccactcccagccaatcacatttgcaggatggatctctcgtgacttcattgtaagttgtgccctggatgccagtgtcagag
tatggaacattggcaatgctaaacaagttgatattgctgtgactgatggtattccaattctgtgtggaactatatcatcagataagacgaagatcgct
gtggggacacaggaaggacttgtgatgatattcacggttgatttacataacgaaagaccactgaagaagtcaggtgaataccagcctgcggtctccgt
tgaagaagtcccaaataatgtcattacaagtttaacttggagctcggattctacgaagatcatcgttggatactctcagtcagagagtgttgtattaa
aagctatttaa
>g25.t1
atgaatatgcacttggcccttaataatgccaacagggtcgccatcattgccaaccactcggacggtgccaagtttatat
acccatcatcaacagcaaaggatcagcaccagaaatcacacagcaagacagacacggagcctgagtcgagatcgacatcgcccgaggacggatcggca
gcttccaagttcataaaaccacagatgtacagacaattcaaagttgttgatgatgcgttcttagaaaacatactggagctgctagaagaaccaacacc
tacaaaacctccacgcaacaacctgtcgacgtcgttatcattagcactatcgtatatcaataaggtgcaaaacctggacacctctatgaaggccagaa
ttttgatggttaacatctctccagacgagcatctgaagtacatccccatcatgaactgtatcttcgcagcacagaagatgaaagtcccaattaacgtg
tgccagctcgcaagcgatgccactttcctacaacaggcctcagatgccacctcaggtgtttatttaaagatcaaagacttggatggtcttgtacagta
ttttgctacggctttcttcattgacccttcattgcgaaacattctcatcaagccaacttctggaaacatcgacttcagagcttcttgcttcacaactg
gtaaagtcgttgatatcggctacgtttgctcggtgtgtctctgtattttaagtgcagttcccgagaatgaaaagtgcccagcttgtgacagtgaattt
gattctcatgtcatcatgaagttgaagagaaaaccagcagttggtaagagaaaggctaaaaagagaaaattggatggctcaacaccaacaccgggcgc
agtgagtacaccagctactcctggtactacgcctggtactcctgcccagtag
>g26.t1
atgtttgtgccgaaggatcaaccgaaggatcagccgttaaagaacgaagaacaatcaccacaaaccgttacagatgaca
agttcacacgatttactaaactgacgatagaggagtttacaaaacaaaaagaatcgttgccagaggttggtgaattgcccatcccagatgatttcata
ttcccggagacatttacagactggagagcatatgtcatgtcaaatgagccctcacttgctatcatctcaaacatggacgtcgaattgacactcaaact
gattatttattcaacaaggtggctctctgctaacacaccgaaacagatatgtccctggatttactcgttgctggtgaaggtacctgaagtactaaccc
acaccgatgtatctgtggtacgagacctcgcagtgagagctaagaaactgcatgatagagatgagctaccacaaaacaccaggattctgtgtgccact
atcctagcaatcttaaatttcttactaattctgcttagagctggtgtctccggtctcacctgtgctttcaagctcttaaaggaaggacataatgtcac
gatcatcggtcgtcatattccaggagacatagacatcgagtatacttctccgtttgccggtgccaattggtcctcgtttgcaaagcctgatgagaaat
ggtcccaggacattgacatgattgggtatcatatcttgatggacatggctaagaccaatccaaacactggtatcttcgttattccacatcaccaatat
gtcactaaggagcaattggataaggacggaaacgtcgtttatccatggtacaaagaccttatggagaatttccgcatcttggatcagagtgaattacc
aagagagggaaattttgttgctggttatacttacgataccgtgacgatctccactaacatctatctccactatttacttcaacagatctacacactcg
gtggtgttttaaagagaaattcgatcaagcacattaacgaggcatatgaccttcactcttctggctcaaaagctgatcttctcatcaattgtaccggt
ctcggtgctcgcttccttggtggtgttgaagataaagacatgtatccaattagaggacagatcttatgggtgcgcaacactgcgaccaagcaagtcgc
ttgtaaagtggagggcaactacctcggtgagtccttctatatgtttcctagaaaagaaggtggtgccatcattggtggtacacagtgggcaaatgatt
ggtcctcacagccagatccaggcttaacaaagcgtattgtggagcgtgcaaagaagtacgtcccagagatggttgaccctaagcttggaaaccctaca
gacattgaaatcttcaaagaaaacgttggtcatagacctgcaagaaaaggtggtgttcgtgttcaaagagaaggaaatatcatccataactatggtat
cgctggtgctggttaccaggcttcttggggtctcgctgctgaggtttgtaagttggttaaagaggttaaggctaagttgtaa
>g27.t1
atgtcaattgttaacatgggccccgggcctttaggctctgataatcctcgtcttttgtatatggacgttggtgttccag
cagtgtgctatgctaaacctcgtaggcctataacaatggagaatgtttgcataaatttagatgataagccagatttctatacaaaggaagagattata
aagggaacggtgaacctgaagttatcaaaggatgataagatcaaatctatctcagttttcctcgaaggatggtgtaaaacagaaggaatagctcagca
cccagaatccactcctcaagatgattggctagcatttgttgagagacatcgtcttgtgtatgatgagcttacggttttcccaccttcaaatgtacttc
aggtaaagaagtccgatacaacttttaaagtgccaaagggtaaataccagtacccttttaagttcaaactaccagaatttgctgagtgtggagttggt
agtactggacctcatcatcagtatcccttgcctttgacttaccatatgaaatacatctcaacagaagttgacattgaatatcgcatatgtgtcactgt
ggaaagaacggggtttctatcacgagactggcttatatccgagccgatttattacttaccactgggtccaactccatcagaggcacgtcgtttgaaac
gtgacatcatgacaataacatccaataaagtcacactgacgatacctaagcatgaccaggtatcttcggagaagccattaccaccagaagatttaaaa
tatgtggagttttatcttggctgtttagcaccttctaagttggttcctggtgcaacaccgaacttcagattgttcctcctatcgaataaacagcttac
agggaaaatatcactacaaaatctgttccttgggctaagatcaagctttaaattcagagcacagtcacttggacatggtggaattagagagattccac
atgatgtgaatttctactcactgaaacagtccgttcagctagacctcacagagctacaatcagcccatcagtttgagcagcttccgtttgtcagtaat
ggagaagtcttggagtacacaattgaaatcacaaatttactaaaaaactcggtctctgcaattaacgttgagccaactttccaaacgtgtgcattcgg
tgtgtctcacagaatcaaactctccgcttctttcaaaacctacaacgctgggtttccgactttgaaacggtctgaaacgtattctcgtgctgttgagg
ttactactcgtactatgcttgatggctggagtacagatgatgaaattgtacacgaacaactacctgtttataaaagagtaatgtctccagcaccaagg
ttctcttcaagggaaccttcgccaacataa
>g28.t1
atgtcacaatttttacgcaaaaacattaatatcatctcctcaacgtccaggccaacaacaagtgataagcgtcccgtta
cttctaatagcgatctttcttgtatcggcgaattacacgttacaacaacaaatgggtcgagtggtattcctggtactttatcgtcgctgttgtttgaa
aattacagcttgatgcccaagcagactgatccaaatgaatcatctccaagttttcttacagctttcgaaaactgttcttcaattccaaatgccacagg
tagttcctcttcaactttattgcgtgcctcgcatatctcttcaaataccattcaaaatgacaatgacaatgaccacagggtcttaacgtctttctccc
accccccagggtccaatgagtctctcaaccaaacagtaatcagtacgataaaatctgctggatgggacttcttgaaaaccttgtaccgtttagtaacg
agaagacgagatcccttacctgatttggagagacaaccacttattccaagggatacaggtgaagatgtaatagactggtatacctggttaacacagaa
tccaagagcttattatacaattggtgcaattcttattacgatcttggttatcatcatgattattactggcgatccaactttattatatttgattggga
aaggaatcatctgttattcctttggacatagattatcttctacgttatttggagatcaattttgcccagttcttaaatcagcttga
>g29.t1
atgtcatactcagtagccacaggccttcctactccgcagccttatccaaagctctcttccaatgtacttgatttgttct
ctttaaagggcaaggtcgcatcgatcacgggatcatctcgtggtattggtcttgccattgccaaagcatatgcccaggcaggtgcggatgttgcgatc
tggtacaattcgtctccagcagatgacttggctgcagagatttcccagaagtatggggtcaggtgtaaggcatacaaagtttcacttacagatttcaa
atcaatcgatggtgccatcaatcagatggtggaggatttcggaacaattgatatattcgtttcaaatgccggtgtggcttggtcaggtggcagtatcc
ttgaccagccggatgataccgtctggaactcggttatggacatcgaccttaattcaatctatcacatttctcgttccatcggtaaagtgttcaaggag
aagggaaaaggaagttatatcttaactgcctcaatgtctgcacacatagtcaacattccacagttccagtcaggctataatgctgcaaaagctgctgt
tttacactttgcaagatcccttgcagtggaatgggcaccgttcgccagagtcaacactgtgagtcctggatacatagcaaccgaattaacaaactttg
cagaccctgaactgaagaagcaatggtgggcacagaccccaatgggcagagagggtttaccgcaagagctcgttggtgcatatttgtacttggcttct
gatgcctctacttttgcgactggctcagacttgagagttgacggtggttacactatcatttaa
>g30.t1
atggcaaaggtaacaacaagaggtgtatcggtgaagacacatagaaagtttgacgagagtgaggaggaaccaattcctg
ttgttgaagaagtatctgatgatgaatccgaggaagatgaaagtgattccgatgatgcaccagaggaagaaagtatcagcgctggtcaagctgctctt
caacgaagactcttagaagagaagcagtcggacaagcaacgtaaagatgagttgaaagagaagagaagattacaacagcttaaattcaatgagcaagc
tgaacttaagaaagccaaacaacaagaattagagaagaagcatttattggaactgaagaaagcagaggaaattcaaaagatgaaagaggccaagcttg
cagcaaagaaagaagaggaggaaatgctgatgcttgaacttgctaaacagaatgagagggaagataaaacacgaagattgaaagagaaaagaattaga
gaatttggaacaaagaaactggaaggtggtataaaagttaaggtgttacctacaaagaacaagcctatgaagatagtaaagaaggactcgctcttgaa
caagagaaagagaaaacttaacaaaagggtctga
>g31.t1
atgtcagagtttccagaaccattcagccatgcggagatgaaggagcacaagataccattggagtatcgtgatcgttgtg
cacgcttacttgtcccactaaagaagtgtcgtcaagagagcctctacatgccctggagttgttcagaagaaagacacagttatgagaagtgccagtac
ttggatttcaagagaagagttaaagagttggaagagttgaaagcagctcaacagccatga
>g32.t1
atggctgctgttatgaacaactcacatagggagaaagtgaggcttccatccatctctgctttaacatcccttcaacctt
tacgagaatctaccacttctcaatctagaaatgacaacttaccagctttgtctagaataactggcctcccgccttcaccggtatcgcaagggcctgct
aaagtctctccgcaaccgtcagatccacttattactttaagagctgctgccgatatctttgcaaatgagaatcatcttccttccagaaacacatttcc
accccctgaaacacttaacaatccacaatcagcctctactacccctggaaaattaactgctaagtccccttcgacatctcctaaacaacagcttgtgc
ccaccccaatcttgaatcctatgccgaccttcactgctcaacctatttatcaggctcaaagctttgctccaccacatccatacccaccagttttctat
aacagctacacaactgtaccttctgttcagcacgttgatacttcagcacctagaagacaacctaaacagtatcaccagcagagacaacctttgtctag
gatgaaggttcgttccacacaagcttgtcagagatgtggaatcacagaaacaccagagtggcgtaaaggtcctaatggagctcgcactctttgtaatg
cctgtggacttttccatgccaaggtcctaaaacgtgaaggaccagaggcagctgcatatgttataatgagcacttcttccagaagaagacaaccaagt
cagagaagaggacatacaccaacttctcaagctccacagcaggtacagcctcaacactctcagcctttaccaccacatcctgcacagcacattcagat
gattccaatgactggtccaatgatcccacagaactctccacctatgatggttcaacaacactggcaacctcagtatcatttacaacacccacagccac
caggcacaactatccagtacatgcctgggcctccaccacctcatctacaaggatatccacagcaaggtccacctctatgtgggcttccaccaaatcaa
agtggacgtggatga
>g33.t1
atgagtaaatcgataaaagtagcgacagacgatatatggaagaaccgtgtggagaaagtgaatgctgagctgtttacgc
taacatatggtgctgttgtagcacagcttgtgcgtgatttcaaaggtgactatcagaaagtgaatcagcagttagagaagatgggctataacattggt
atacgattgattgaggacttcttagcaaagacagggactggccgttgtcaatcttttaaagaaacagcagaggttgtgtcaaaagttggatttaagat
tttcttaaatatctccccaacggtgaccaattggtcaccagatggtaaggagttcagtttaatattggacgagaacccattggccgagtttgttgagt
tgccagatgatgaaagggcatcaaaggaattgtggtattctaacgtccttgtgggtgttctgaaaggtgcactggagatggtacagctcgatgttgat
gtgaagtttattagtgatgtgctaagaggagatgaggctactgaactaagattacaactgatccaagtactaaaagatgagatgccagccggcgagga
ctga
>g34.t1
atgttggtatcactgaattgttccgaggaagttcatttacttgttggtgtatcgccattggcctatgtgcggacacaag
gcatcattgctagcggtgccacagccattgttattacacatactgatgatttgtctaaggtgcctcagggacttttaaaattagaacaatcaaagaaa
gttaccatccttaaacgtaaatttgacgttgaggttgatctgatgacccttggtagggagaaagttggaggatttgtggatcgagtctatgtcaatct
cccagctgtcaatgaggagctgaagcataagatctttgaaaaatgccagatctatagaatacccattaacaccacagaacgtccacagttatcttcat
tcacactcttggccacatacaccgatggtgacttcaagcttggtataacgacatctggtaaaggctgcagattggcaaacagaatcaaaagagaaatt
gtatcgaatctaccgaagaacatcggtcaggtttgccaaactgtgggatcgttaagagagaagatccaacaggatgatagagaacaactatctataaa
gttcaaatcagaatatgaaaaactcttggaagcagaatctggtgaacatgaagatgatgcagtacagacatctcagtttaacacctttgtctctgaat
tcgaaatgacagagtctcaaaagagactgaaaagatcaagatggttatcgcaggttgttgagtattatccattctctcaattagcgactttatccata
gatagtctctctgaggcatatacagcatccagcacagaaggccaagaatccactacagaaccagcttcaaagaagcaaaagtctacgtcagttgactc
aacatcatctcctcagccttctttaactgtgtcaagcactgagctaaagacagaatcagctacaaagggaaagatctcgcttgtaggatcaggaccag
gctcggtatctctcttgacgattggtgctcttcacgagatcaattcagctgacattgtccttgctgataagcttgtgccacaacaggtgattgacctc
attccaacaaagactgagaagttcattgctcgtaaattcccaggaaatgctgaagcagcacaaaatgaattattggagttgggacttaaatcattacg
ccagggtaagaaagtcgttagattgaaacaaggtgatccatacatctttggtcgtggtggtgaagaatacctctacttcaaagagaatggattcgaac
caagtgttttaccaggtataacatctgcgttatcatccactgtcagttcattgatcccagctacacaaagagacgttgctgaccaagttttgatttgt
acaggtacaggaagacgtggtgtcttaccaaaccttccagagtacgttgatactcgtactaccgttttcctcatgtctctccatagaatccaagatct
tgtaccagcgttgatcgctaaaggttgggatccaaaagtgcctgctgcaatcgttgaaagatcttcatgtccagatcaacgtatcactagaaccaagt
tggaataccttgtggaagctgtggaagagattggatcacgtccaccgggtctcttggtgctgggtaaggcgtgtgaggcattgactggacctgttgaa
gagaaatggagagttgaagaaggttataccgttacagaaggcgatatcactagttcacttcagttattacagtcttga
>g35.t1
atggatgagaagaagttgagtatcgagcatcttgaagatgcctctagaatcaccacagggacagactctaagtctgaca
aaccgttcacttcggcgttcggtgctattgaggagatggatgaagaggccattaaccaggttgcccaagatgctaatgaaggtgagcacgagttaacc
gttagagaagccatcaagctttataaatctgcgatcttttggtcaatgctcatgtctgctacaatcattatggagggctatgataacattttgatgtc
atcgttctttgcatatccatcattcaaagatagatttggctccccagtggatggtgatacctcagatcttgagcttacctcatcgtggcaagttgctt
taaactgtggtgcttcagcgggtggtatcattggtaacttgttgaatggtcctctcactgccagatttggtcacagaagagtcatcttagtttctttg
agtttgatggcagctttcattttcctaccattctttgctcgtaacgttggtgacttgatggctggtcaagtcctttgtggtttaacctggggtatctt
tgcagttatgggtccatcgtattcctccgaagttatgccattggcattgagaggttatttggctgcttatgtcaatctgtgttgggccactggccaat
tcatcgctgctggtgttttacaagcttatgttaacaacaccacacagtggtcttacagagttccatttgctattcaatgggtttggattctacctttg
ttcaccttaactgtgctttgtcctgattctccaacttggttagttcaaaagggtagaatcgaagatgctgttaaggcagttaaaagactctcccataa
atcaatccacgaccacgctgagaacagagttgccatgttgatccgtaccgatgaattggaaaaggaacaaaaggcaaatgccaatgcaaatgaaagag
gtattgctgcttacttggaatgtttcaaaggaaccgatagaagaagaactgaaatcgcatgtgttgcatttgctggtcaagtgctttccggttcaacg
tttgcttattccccttcttatttcttctcacaggcaggtttagattcttctgatacttataaactgaacttgggcaccactggtattgcttggtcagg
tacagtgtgctcatggttcttacttagaagattcggtagaagaactatctatgttacaggtttctctattttaactgctgctttgttactcattggta
ttcttgcttgtccaacgcaaacgtcgggaataaagtgggcccaagctgctatcacgatgttatgggttgctacctatgccatgactattggtccattg
gctttcacaatcgttggtgagatgtcatctacaagacttagatctcagtccattgcgcttgcgagaggtgcatattccgttgtttcattggtctctaa
catcgttgagccatatatgattaacccaggtgaaggtaatttgaaaggtaaaactgcctttatttggcttggtactgctgtgagtgttcttgtgtggg
catatttcagacttccagaaactcgtgatagatcctttgctgagcttgatgttatgtttgagaagaagcttccagcaagacagttcagcaaatacgta
tttgactgggacgaagagattaataacaaagggaagagcgttgaagcctga
>g36.t1
atggctgaacgtaaccaacatgagagacttgttgtctctgatacgagattcgccatgggtatgtgggagagtaaagatg
gtgttaatgttcattgggcccaagattctttcaagacagaagttcaaccagatggctctctatataacctcgctgccaccacgttccttccaagtcgt
ggtgctcaattgaactgtccaacggtatctacaaagatctcttctccgttagaaggtgtcattggagttgagcattaccatcactggtcaaaatatgc
caactctaaagaaccacggttcgaattgaagaccaaggagatcgatacaaaggcattctctgttaccgcagatgataaagtcgcaaaattaactgttt
ccggtgatgtttctgcaactgtccaaaaggaaaaatggggtgttgactttaagcataaggataagcttctcacaaagcttggttttagatctgttggg
tgggtcaatgatactcgttataaaaatccagacggctctcatagatcatacaccacagcccaattgcatgtcactaatggtgaaaagttctttggctt
aggtgaaagatttggtccctatgttaaaaatggtcaaagagttgaaatgtggaacgaagacggtggtacttcatctgagtacacctataagaacgttc
cattctttatgtcctctcgtggttacggtgtcttcattgactcctcttcggatgttgtcctggaaatccaatcagagagaaccacaagagttaacatt
gtcgttccaggtgaaggcttaagatactatataatcaacggtccaaacccaaagacgatcttggatagatatgctcagttgacgggataccctgccct
tccaccaacctggacttttggtctttggctgactacctcatttactaccgattatgatatcaagactgtttcttccttcctgcaaggtatgaaagata
gagatatcccattaagaactttccatttcgattgcttctggatgaaaggtttccaatggtgtgactttgaatttgatccagatatgttcccagatcca
aagaagatgctttctgatttgaaaaaacaatttggtatcaaagtttgtgtttggatcaactcttacattgcacaagaatcatctttgttcaaagaagc
agatgctaaaggttatctgattaagaacactgatggatcttcgttccaaacagatatgtggcaagccggtatgggtatcgttgactacactaacccag
aggcttggaagtggtaccaagatcacttggcaagactgattgatatgggtgtcgattgtttcaagaccgattttggtgaaagaattccatgttataat
gtcaaataccacaacggtaaagatccaatcgcaatgcataactactacacgttcctttacaacaagtgtgtctttgagatcttggagaagaagttggg
taagaacgaagcatgtctctttgcaagatctgcaacagctggaagtcaacagttccctgtccattggggtggtgattgtgagtctaccttcgaggcta
tggccgagactatcagaggtggtttgtcccttggtctctgtggatttggcttctggtctcacgacatttccggtttcgaaggttatgaattgccagac
ccatccttgtataagagatgggttcaatttggactcctgtcatcccattccagattgcatggttccgcaacttacagggtcccatggaactttgatga
tgagtcctctgtggtccttgctgctttcaccaagttgaagatctcattgatgccatacatctacaatttggcgatcgaggctcataagacagccgtcc
cagtcactagagctatgttgttggagttctttgatgacattccagccgtcactgctgatgcgcaatatatgcttggtgacaagctccttgttgcacca
attgtctccaaggataacgatgttacttactaccttccaaagggtaaatggtacggctatttggatggtatcgttagggaatccaccggtgagtatct
aactgaaacccattccttcatgactttgccattgcttgtcagaccaaacagtgtattcgtcacttctggtcttgatgctccaaatgacaagccagact
atgactacacggatgatgtcttggttaacttgtacgcacttgaagatggtgaacaaaccgttgaaatccccgatgctgactccttaggcaagtttaaa
gcatcagttgttgtcactaaattaggtaaggatgttaaagtcgagtacaaaggttctttcaagaaacttgctgtcagagttttaggtcaggaaggtgg
tgaagctaaggacaagttcggtaatgctgtttatgtgtcttctggtaagactatctctatcactttgtag
>g37.t1
atggcaaagagaacattaggactgggaaaagctgccaagcagcgtaagaaacagaaatccgagggagctcctgtagaag
gagaatccaagccaaaagacgagtctccagccccagcaggaaacgagatccatgttgaacttgatgatgaggtggatccagacgatgagttggcccag
ttgaagggactgtgggatacatacgttgcctcaaatagagaaaatgaaattgtcctgaacggtgttatccatgagtgcgatagactattgagaaacca
acaagaaggtacaaagttcccagctgagttccatgctatgtatgctatagcattggctgagctggctatattccacacggaggacgagggtgaatcag
ttcaacaatactttgatgctgctttggagcgtattgatttgggatcagagatttacccggactcaatcgagttgggattcgcaaaggctagaatcatt
ataagtagaatcccattagaatacatctctcagtgggacgttgacaccaagaaggacgagaatacagtgaacgttgctaagcttcttgatagtgcctt
caagtgctatgaagatgccgaggcagcagtgaaaatgttacaaaattatacactcttaggcaacgacgtctttgagatctttaatgcattagacgatt
tactcgacatcatcaagaacttcggccaagaggatgcacttgccgagggacttgacagtgatgacgaaggtgaagatgacggtcaggctgttgagttg
tccaaaaaacacccactttataaagtgcaaagcagtgataagtacttcaattggttagttgagcacggctcagactttggtgatttcattacaattga
atataaagacttgttggagaagaagccggaggacttaacaaacaaggaaaagaagtccttagctttcttcaaaaatgtttcaagtaaaattggacaac
tcctcctccaagctgcagagaagccttcaagcattttcacttccattacttatgattctgatgttgaagatgatgcagagattgaaggttacaacgcc
gagaaagcacagaaagaggctatcaaatacaccaagaaagccgtagagttctttgagagagccgaagatgaagaagatccacaaacttgggtcgccgt
cgctgaggcaatcatcgacttaggtaacttattcgactatgagagcaaagaacaagaagaagcatatgccactgctgaaaagagattgagaagagcaa
acaacactactaatggtaagtaccaaaagatcttggataacctcttggagaaggatgaatga
>g38.t1
atggaagaagctaagaaagaaaaagccaagtacgaagaggagggcctctcccctacggccatggcgatgtcgagtctcc
agtgcccctcccctccgccaatcctgaacacgacagctacaagtggcaaaacacagtcctccgtctccatcaatgacatcattcagagtgagttccag
ggcagaagcctaagcggcgactcattaaagagcagggtctcgccagagcactcaattcacctcgaccagccaatgccttccaggctcgccacgctaca
gaacacccttcagggaacctcctcgcagacttccttcaaagagacagtaccagcaggtggcgcactcctgaagggccgtgttgctgctactgcaatcg
cagctgctgttgctgctgctactgcaagagacaaactgcgctctgtgagtcccactttcatgacagggtctggccgaaactcgccgtcacacaacatg
agcaactcgtcgctatcgtcaggtgctgccagcaacgatcagaccctgaagttagctgacatgcatgcgcacttctacgttgaggatacgatacgcca
tggtggtgttagatcaagaagcaacagtacctcaacgacgaacgagcctagaaacatcggtgaggtgatcttggacgacggtaaggatgctggtaaga
ctacgacaaagaaggagaacttgcaaaacttggatccaaggctaccccaggacgacggtaagatccacgtcttgtttggtgcttgtggctcaatcgca
tctgcaaagattaaaaacatcgtgaagaagcttgaagagatctacggtaaggacaagctttccattcagatcatcttgacctctgctgccgagcactt
tgtctccagaacagacttcgcaccaaacgtcaccatctggagagacaaagacgaatggtgcacatggaagacacgcacagaccctgtcttacacattg
agcttcgtcgttgggctgatatccttattgttgcgccattaactgctaactctctatctaagatcgcactaggaatctgtgacaacttgctaacaaat
gtcatcagagcatggaatacccaatatcctatcctgcttgctccgtccatggtaagttacgcatacaactcggtccagactaagagacacttgaaggt
tatcaaggaagagatgccatggattgaggttctaagaccagcagagaagattattggaagctatggtgacataggtatgggtggtatgatggactaca
acgagattgtggacaagatcgtccataagcttggtggttatccagatgacgacgacgacgaggaagaggatgacgatgatgataataatgacaagaac
aacgaaaaccgtaatgacgacgacgacgacgacgacgacgatgatgatgacgatgacgacgatgacaatgatgacgataatgcaattgaagaggacga
gaacgatgcgaatgacggtggatcaactccactaacttcaacatcagggatgcctctcccgatcaaaagcacgcccaccaaaatcacaaaaggtctcc
gaaaattgacagtcgcagaggaggacgagcttgagtctaaatccggtatgtctaaatcatcttaa
>g39.t1
atgagcatccttctgttactgaatcacaactttgtggcctcgacagacgcagaggccatcattacacaaaagaagtctg
agttgaagaccttatacccaagctctcagattgatcagtacttgttatccaacattgtcctggagaaagtttctctcacgcccaaccactacgacttc
atctactacttggactcaaatgggttcaacaacacgataccaaaccaccctgctatcaagcagagtttaaagctgcagactgttccaataagcctaaa
gccatcaacaggctcaaaagtaggctccaagctgtccaagctcaggtttaagaagctggcaaagacaccttcgccgtcgccttcactcccagatctca
caagatcgccaccttcaaccctggaaacacagaagaaactaaggtatttcagcgatgactctgacgacgatgagcttatcaacgaagatgagcttgtg
gagagctccattctcaactcgtcttcgatcatctgtctccgtgagccaagcaccggcggtgtgaagagaagaagagcgtgtaaggattgtacttgtgg
tttagcagagaaggaggcatttgcgtttggtgagaccactgaagagccagttgaaaagccccgtgtgcagttcagctcccaagagctatcggagattg
acttcaccatagagggcaagacaggcggctgtggctcgtgctcccttggtgatgcctttagatgtgacggctgtccgttcctgggtcttccagcattc
cagccgggccaagccatcaccttggacggcattgacgatgacctttga
>g40.t1
atgttgagaagtttaaacagaaagatcggtcttcggtcaattcatagctcgcatgtactaagaacccttgagccatatg
aggctgggtttgtctttgatatggatggtgttttattaaaaggttcaaaaccaattgaaggtgcatcggaggcattgaatttgttagatgagtgtaaa
gtgccatggattttaatgaccaacggtggtggtatctctgaggttgaccgtgctaatatcttaagagagaagttgaatatttcaattgacgttgaaca
agttgttcaggcacataccccaatgaagtcattaaagggtaaagaagatatgacagtcttagtagttggtggtgataaggataacagtcgttacgttg
cacagaactacggttttaaaagatgtttagtaacagctgactacattgtgactaacccatcaatttggccatttcatacaaaggagcttttgacattt
ggtcaaaatataccaaatattgatgagctgaaaattgatgccattttagtcttcaatgatccaagagatcttggtacagacatccaagttataagtga
tattttacagagagatccggatacgcatgttatattctctaacaatgactgggtatgggccaatgactacaaaaacccaagatttggtcaaggtgtca
tacggttcatccttgagcaaatgtacctagagattcacggcaagccaatgaacagaaccatcttaggtaaacctacaaaagttgcctacgattacgct
catcatgttttgaagtctcgctctttacagctccaaacaggtgaaaagcaaggactaaatcacgagttcggtcaagaagttttagactcccacatgaa
acaagtttacatggtaggtgataacccggcctcggacatcattggaggccataactatggctggaacaccgcactcgtcagaacaggtgtttacagag
acggtgacaagcttccatgctggcctaccgtcgttggaaacaacgtctacgacgttgtcaaagcaggcctctccaaaatgggatttttatag
>g41.t1
atgacagaaccaaaagtccattcgcttgttcttgacgctacgccgttgattacgcagcacgtgtcgactttacagacgt
tcgctacacagtttttcaccacaccaacggtttataatgagattaaggatgaaaacgcaaagagaaacttggtaatttggggtgataagttacaggtt
agacaccctaagcctgagttcattaagaaagtgacagatttttctaagctcacaggtgaccacgctgttctcagtacaaatgatattcacatcattgc
gttaacatacgagttagaagtggagctgaacaatggtgactggagattaaggaaattccctggtgagaagaaggagtttttcaagaagaagaccgaag
aatcagtgaatgctaaagaagaagaggttaaagaagagcaaatcacagagacaccaacagaaaccgagccagtcgagaagaagaagaaacagagacgt
agaggtggtaagaaagtcagagaaaaaagattagcagccgaagcagcagcagctttggaaggcgaagccgaacaaactgagaatgttgaggagagtgg
agtctcccaagaggagattgaaattgctacaaagaaacttgaagagatgaaggtctccgagacggtggattcaacaaccaaggagactgacgaggctc
ttggtcaagagtatagcgaagatgaggatgatggtgagtggatcacatctgacaatttaatagaggtcatgattagagacagtggagagaagattgaa
ggaagaaataatgataccacaaagattaaagctgctttagtgactggtgattttgctgtacaaaacgtgtctatgcaaattggcctgaacttgatgaa
cacaatgtctggtttacagattagaagagtgaggaactacatgcttagatgccatgcttgtttcaccatgttaccaattccaaagaatggtagaccaa
agcatttctgtccaagatgtggtggtgccactttgttaagatgtgcagtctcagttgactctaagactggtgacgttactccacacttaaagtccaac
tttgagtggcataagagaggtgaccgtttctcaattgcttctccattatctaagaatacactgaagaagatgggaaataaaggttatgttcacagtaa
gacaaataagcaaagagagatcgaagagcctattttaagagaagaccagaaagaataccaaaaggcactcaaagacgatgattggttaagaagacaaa
atgaaaaaatcttgaacgactacatcggtggtggttcagctgataacttcatctctccattcgttgcacagacattcagaaaccaaggtgttaaagtc
ggaaagggaagattcgtgaactctaacaacaagagaaagaaataa
>g42.t1
atgacagttgcaggtgacattacaaaagctgatgggctccgtgaaaagggctcctacgaagaagcactcgctctttaca
actccgccatctctcaggacagcagatcattcaaggcctatgttggtaaatcgatggtctatcagaaacagcaggactatgacggtgctcttgggtgt
ctccagagggccaaggagatcgctttggcaaggggaaagaaggagctcgttgatgaggttatctataggctcttcaccgtgatgaataacaaatcaga
ggttcaagaagctgtgaaataccttaatacacacgcagaacgtggtcataaggatgccaagtacgacgtatggatgcaccagttgaagaataaagccc
ttaaaagggagctggtggttgatttcaatgacaaatttgcgtcattgaatgacattccaattttcaatacaaaggaagccgagcttgagtctcttgag
aaggttccaaaagttgaagaactgaaggatgagcagcctaccattgacattgaaagtgaaaagaaagagctggagaagaaaatggctaaccatgataa
tctgtatccaacacctaagaatatcagacttgactggttccagtctggtgaaacggtaacaatttctatgtttttgaagaatttaccaaaagacgaaa
aattgaaagttaagtatctttctgaaaagattgaaattgagttcccaacgtcttcaagctctgagtttatgtatgagattggtccactcttttccaaa
atcacaccttcaaagtgctcacatggggttttctctaccaaattggagttatacctcgcaaaggctacagatgtgaaatggaagaagcttgaaagaca
ggaaaatgaggaagctgcagttggtgatgttattaaaccctcggttgatgaaggttcagctcttcaatacccaaactcttccaagaagaaaaccgact
ggagtaatttcaaactggaagaagatacagaggaggctacctcaggtgatagcacagatgctttcttcaaaaacttgtacaaggatgctgacgaagac
actagaagagccatgatgaagtcctttgttgagagtaatggtacagcactgagtacaaactggggagaggtgtcttcgaagaagtatgaaacctcacc
accagatggtatggaggcaaaggactggtaa
>g43.t1
atgatcgacccgaaggagtccccgcagcggacggtttcgaataacatgggagcacagcatctcttgagtggctttcgaa
gcccctctccacatttacgtactttcaacttgctgtcctcgccaacgaagataatgatcaacaatccaaacaaatacgtcaagtcctcgccggaggtt
actgagtcctttacgtcggacaaggagtttgcacagctttctacacagctctcggggcttttgaagaacctctccgagatatacaccgagattggata
ctctaaagcagagattgagaagaacgagagcagcttgtttaatttgatttcgtgtacgttcgacaagttcttgagcgactctaaagagtacaagcaca
agctgacagaagagaatacaagaaccataaggatactacgtggtgtcttgagagccattaacgacccttccgggacaagaacaatacccgacctttac
ctaagaaacttgatcacaaaggacgtccaggagggcaccacgctcttgacactgaagaagtgtcttgagtcaagcatggagaaagtgctaaaagacta
cagagagaggctcatgagatatctacagcactgccagaccctcaatcttcttcttttgagagccgatgggtttgcgctgcctgagcacatggccatcc
catcgcttgaccacaccctgaagatcatgaaggcatttgagaagcactcagatacctcggatatatatgaaatattggtcagcgagaccaagcttctc
ctcgagacagactcgttgaacaacttgtcagatgaaaagtttagtcagctgtcaaagctcacagctcagcttaaggcagaggtaaaccagcgactgtg
tgtcttgcgggaaacctccaagtccattctatcactatgggaactgcttgatattgaccatgagaatgactactttatgatttcagagcgtgttttga
gatacgcaagctcaaaatcgaacgacgatgagatggacatctccactgctataatatcggagctttccaagcagctagaagacctcaaagaagtgaga
atggagagacagtcgctagtcgacgactatacccaaaaatgcgagaagctttggttcaagcttaaagaggacccacaggagatcagcacattcaaaca
gtcccatagcagcctttcaatgaagtcaatcagcgaatacgaagaggagtaccagagacttcagatgaagaaggaggagtttctcggagacttcatca
aggatgcaagatctcgaatcgtggaactatgggaccagctgtgcttctcagacgaagagagaaataagtttgctccgttcacaagcagccacaaagat
gacgaccttttaacacagcacgaggatgagattgaaaggctaacaaacgtctacaactcctacaggccaattcttgactttgtccaggagttcacatc
gctcattgaagaccgtgccaagttggaagagagcacaaaagactcctctagacttctacaaagaaactcgcataaaattttgatggaggaggagaaaa
caaggaagcgtttagctagacagttgcctcgtgttttaggggaactcagaacaaagatgatggagtttgagaatgaaaatggcccactaacattcttg
ggagaggagtttttgtatcaattagacgaggaacagaagaagctggaatccaagggaagaagagttgtcagtggatcgagatcaagagctgcatctgc
cgcaccgtcgagagtggcttcaagagtcccatcagcagcaccttcgagagctgcatcgagagcaccttcaagggcaccatcagctatgccatcgagag
caccatctcgaatgccatcaagagcaccatctcgccaggcttcaagaaatccatcgccaatcaaagcaaatccaactacatcgtctcgtactccaatc
actcagggaattcaaaaacctgtaaggagaccactatctacaatcaacaaaccaacactcacggcttctaggtcttgtggtttaccaccattgaccag
tcccgcacgagagaccaatcttagtatcacaagcgagatgatcagagaaaagagacagcttcgacaaccagtagttcttacgaggtcacatagcaact
tccaacctcagctacccagactgacagaggcaaacggaagtccaagaagaacacgcctatcaccactgaagaatgactcaagaacaaacttgccatta
ccgagaaagagaaccgagaaagtcaccacctcacccttgaaatccctagcccatgatagtgaaaacattgcaccagccgaagtgatttctgaccaaga
tgatgatgatacttactccaattggagaaaagaacagctaaagaaattgaacgttgctcgccaggttgcgaacactgtgaactgggagactgacacat
tctga
>g44.t1
atgaatagttcagttgtggggtcaaacaggccaacttttgaagtttattgcggcgagtttgaaatcattgcacaggagg
aaagcactgtgacaggtgatgagaacacggtgatttcattgaacagcaaaaccaaattgtcaatcggtcgctctgctcgaaacgatttgatcttaagc
catttatctatctcttctattcattgtgttatatgggttgttttattcgatgataattctgtgccattggtttatcttaaggacatgtcactcaatgg
cactttcatcaataacaagaagttaatgcgtaaccaagttgtgctattgaacgatggagaccttgtgagtgtcccttataggctaatgatgaaattcc
gttcttcttatcgctccacagagggtgaaatctgtgagcttttaatcaatgaaaagagcatcaaaagggaaatcggaaaatggagaataagaaacaga
gtgttaggcaatggaacttttggctatgtgaggaaatatacaagcaaatcttttggtttccactga
>g45.t1
atgatggcactcagatatttacacaagaacaacattgttcatcgtgatttgaagcttgataatatccttctaatgacac
cttaccctttcagtaaagttattcttgcagattttggtatagccaaatcgatctctcctacaaagagaagattgtttactactgttggcactcctgag
tattgtgctccagaagttggattcgagcatacaagaattcctgtacatttgagaaagagtttggattcagtgaatcgtacaggctacgactataagtg
tgatatttggtctttaggcattattgtgcatatcatgcttagcggtgtgtctccattctttgaggatggcgatgaactaaagatcataagagctgcta
aggaaggcgtactaagattcgatgaatctcaatgggacggtgttccaatcgctgctaaggattatgttcagcagttactatatgttgaccaagataaa
agaccgcacatcaatgaatgtttcaagcacgcgtggattaagagatacaacactaaactttgcaagatctacaataagattataagcgtttag
>g46.t1
atgggtgacactacaaccgctgctgctactgttcagagcactgagctggacactccaagacgtatccctgttactccaa
actcacgtcgtcgctcatcctcaacgtcttcaagaaaggatgaaaacgttcctaatacgccacctcccaagccagctcacctatctgagtctgcatat
cattcacctgacgcatatacccatacacatacaatcttacctcctgttacaccttcatcgaatcatactgatttgtccaagctgggcaatgtgccaca
gacaccctttggtgttggtatgacgccctcttcccctctgaaatctccgtcacaactgaaagatgaagagggtgaaatgccacctatcagacatctga
cttctaaattgaagacaaggctgaattacgcatttgtgaagtactctaacggctggaccaatcaaagtattgatgaattagagaagtcggtggctaat
aaagaagatgaaaggctattatcaccaaagcgccagtcgggcttatcgtcatctcctttcagcaagagatcatcaccgtcaaagatcagtaaacctat
caagtctcctatacgtaatcatcgtcactcaattgacctttcagaatctaacggttccgcacatgctgcgttcttgaacgctatttcaaagagcaaat
caccaatgaaacaaaacggttcaccacgaagtccatttaggccacctcctttaatgctaacgacacccaatcttggctcatcttcaaataatccaaca
agatcacccgaagctgaagcgattgaaacgctaatgtcattagcatcacctcaaggcttcaaaccaaaattagagctaccgagacatgatttacctag
acaaagattgtcatttggtgaaaatcttaacaatgaaactgctgtagccaccgaaagtgatactgaatatgagggaacagatgatgaaagatccccta
taaaggacaaagctggatttggacagttgatgaatgaagatgctcaaactgatagtgagtacgacgactga
>g47.t1
atgtatgacaaatacacaaaggttgtggaggccgagtttccaaggttgatgatgcacgcgaccatcccgacaggggctc
cactagcagttgtatttgaccactataaactacaaaagtttagggttaatgagttccgtaaacaggtaaacctcttctttatagcaggtacaggaatg
accaagacgatttgggcgtatcacataaagaagctgtttgagtactcggagaacaatccacagctcccatggcaaatcgtgaactgcgtagctgttga
cattgtgaaccacggtgactctgctgttgagaaccagggagtgcttgggtggcagtacgaatggcgtgaagggtcccatgacctgatccaagttgcca
agtctctccggttgagtggtgatagtgttgttataggccactctatgggaggtttccaagctttatactctaccgtgatctctccattgatgttcaaa
tttgtgatgaccattgagcctgtcatttggacccccgatgaagggatttcggcttttgcgaacaaggtgattcctgcactgagccgtgctatcaaaac
agaattcaagaatgaagaagagtatgagacctatatgagaaagaagagtttctgtagaaactttaacaaggagatactcgacaacttcattgagagtg
agaagattcttcatagagatggaactgtttctgcaaagacctcaagagaggttcagatactttgctatcatgctggtattagaattttcccaattggg
cttaaatttgtgaaggccgttgaatgcccacttgtgtttgttacaggctcagctgcaacatggactccaccggaatctactacggccattgccgcaag
tatccaaactggtgagcacattgttattgaaaacggtgaacatctcttaaactgtgaaatgccagacgaaacggtcgacgttatcttgaagagcatct
cgaaatatatcaagaaagagaatgttgaagagaagaaaagattaagcaaagaggagtatgagagaatctttaaagaaaattatgatttgatttttgcc
aaaagcaaagaaaaattataa
>g48.t1
atggcttctaaggacgttgttttgggtcttgtcgctggctacttggagcgtgagggtttcactgatgttgtctccaaat
taaagaagaccgccgataagaagagcattgagattggtgagactgatggaaagttagaagaattgattaaggttgaatcatccgaatcttcctccgat
agtgagagctcttcctctgataatgagagttcttcttctgagagcgattcagactcttctgatagcgactcagactcttctgactcctctgatgatga
ggaagaagagaagaaggagtcttcttcttctgagtctgagaaggaaaaggcttcatcatcttcctctgagtcctcctccgagtcttcctctgattctt
cctccgagtcctcatctgattccgattcttctgattcttctgattcttctgattctgattctgattcagactccgactcttcagactccgactccgac
tcctctgataaggaggaaaagacaaactccaagaagagagcacactccgactctgaaagctccgacagctcttctgattctgattccgactccgactc
cgactccgactcaagctcagatgaagaggaggacaagaaagtcaccaaaaagcaaaagacttctacttccttagacgagtcatcttcaaagaccgact
ctacaattgagccatcttcccgtgaggaatctatcgatgctggtgaagacacactcttgccaggtcaacgtaaacacttttctagaattgatagaagt
aagatctcattcgaggccgctccactcacagacaacacatataaaggtgcagctggtacatggggtgaaatggctaacgagaaattgtcccaagttag
aggtaaggactttacaaagggtaagaacaaaatgaaaagaggttcttacagaggtggttccattacaatggcttccggctcttacaagttccaggact
ga
>g49.t1
atgtcaaacccaaactctgcgtattttgatgacgaggaggacttctcagactctacaaatacaagtttctcagaggctg
aagaagtgcctgatgatgaggatgcctcatatggatcaaggaagccaagggctaacaatggcccgagattgaagaagcagcttgcaaagaaggcagat
gatccgtctgcgtttgatccaatggcagacgtcccgacagattttgtgccagatgtcgtttccaagatgttccatagaaacgacttttcttatttgaa
gttgaaacctgatcacgcttcaagaccaatttggatctcaccaacagatggtaagatcatcttggagagtttctcaccattagcagagcaggcacagg
atttcttagttaccattgcagagccaatctcgagaccaagtcacattcacgagtatcaaatcactgcctattctttatatgctgctgtatcagtaggt
ttagagacggatgatatcatctcggtgcttaatcgtttatcaaaagtgccggtggctccgtcaattgtgaacttcatcaagagtgcgactgtttcgta
cggtaaagtcaagttggttttgaaacataacagatactttgttgagtctccacaagcagacatccttcaaatgctgcttaaggacccggtcattggta
aactaagagttgattcggtctcaacagttacagactcaaacggtctgaccattgatagggcacccatccagggtgatttggtcatcccgggaaccaag
cctggccaacagccaacagaaggaacagttgaagacatttacgcttcagttgttggtgccaaggaagacgatgaggacgatgataactttgatgccgt
tcactcctttgagatatccaacgactctgtcgaaatcgtcaagaaaagatgtcaagaaattgactaccctgttctcgaagagtacgatttccgtaacg
accagagaaaccctgatttggacattgatttgaagccttctacacaaattagaccataccaagagaagtcattgagtaagatgtttggtaacggtcgt
gcaagatctggtatcattgtgctaccgtgtggtgccggtaaaacactggttggtattactgctgcttgcaccatcagaaagtctgtcattgttctttg
tacttcatctgtgtctgtgatgcagtggagacagcagtttttacaatggtgtactattcagccagaaaatgttgcggttttcacatcagacaataaag
agatgttccagagtgaagctggtttagtcgtctctacatattcgatggttgcaaacacacgaaacagatcccatgattctcaaaaagtcatggacttc
ttaacatctagagagtggggtttcattatcttggatgaagtgcacgttgtgcctgctgccatgtttagaagagttgtcactacgattgctgcccacgc
aaagctagggttgactgctacgctggttagagaggatgataagattggtgatttgaacttccttatcggttccaagctctacgaagccaattggatgg
atttggcccaaaagggacacattgcgaacgttcaatgtgccgaggtgtggtgtccaatgacatcggaattctaccaggaatacttacgtgagagtgca
agaaagagaatgctattgtatattatgaacccaacaaagttccaggcttgtcagttcttgattcattatcacgagaaacgtggtgataagatcattgt
gtttgccgataatgtctatgctcttcaggagtatgcactcaagcttggaaagccatttatctatggtggaacaccgcaacaagagcgtatgaacattt
tgcaaaacttccagtataacgaccaagtgaatactatcttcttgtccaaggttggtgatacatccattgatttaccagaagcgacatgtcttattcag
atctcttcccattatggttctcgtcgtcaagaagcacagcgtcttggtagaattttgagagccaagagaagaaacgatgaaggtttcaatgctttctt
ctactcacttgtctccaaggatacacaagagatgtactattcgaccaagagacaagctttcctggttgatcagggttatgcattcaaggttatcacac
atcttcatggaatggagaacttaccaaacttggcgtactcgaacccaagagagagacgtgagttgttgcaagaggtgctactgaagaatgaagatgct
gcaggcttggaaatcggtgatgatgctgactcgtctgttggtcgtggtaacaacgtgatgaaacgttctcaccacggtgataagaagaaggttaaagc
tcaaagaactgctggttctctagcaagtttggctggtggtgaagatatggcatacatggaatatgctgctaacaagaacaaggagctgaaagaacatc
atcctcttattcagaagatgtattataagaagggtaagaagtga
>g50.t1
atggcacaggagaactatttcaagaggcacagaggcgacggctccgcgccgctctcgcagctggacctcaaccaaatgc
agaacttctcccatattccacagctatcatcaagcctaaagagaacctctagaagagtctcggccagacagtccctaattggtgctcccagaaccaac
gacagcactcagaagagagcgtccgctgctgggctcagcgatatggtgcagcagagtgctctgcgaagcaccaacagaaagagcatctcgggcatgag
ctcggtgtcacgtcccacacaccgagcatcctcgtttgtgctcggtgggctctccctgtcccaggccaaggacagccgtccattgcgtgataaaagtt
ttcagcagctgatgcagaaggacgtgtttgacttcttagtgagccacaactttgagagcgagatgaagcaccctctcacggcgaagacgctcaagaac
cccacgcagaaggacttcgtcctcatcttccagttcctgtacaagaaggttgaccccggctacaggttcaccaagagcatcgagcacgaggtctacta
cgtgttgcggaacatcaagtacccgttcttggagtcgatcaacaagtcgcagatctcggctgttgggggacagagctggcccgtgttcctggggatcc
tccactggttggtccagcttgctggtaagattgagacggtgacgagctttgctggggctgtggaggatgactacggcgacctcgataccagcgagctt
gaatccgagaagatctttgtgagctacatcgtgaagtcgtacaacgcgttcctcaacaacgtcgacgactacacacccttctacgacgacatgaaggc
ggagtacgagttgcacaccgaggagatcgtgaagcagaccgagcagtgtgagaaggaaaacgctcagctcaaagacgcctaccaaaagctcctcattg
agtctgagtcgctgaatgccgtggagaagaagtccgaggccctcgacagcgatttgttcaagttcaaggcatacatcgagtccatggagaacagaaag
ctgaagtggggcacggttctacagcagatcaagcaggagatggagagctccgagctggagctggtgcacacagaggaggagaagaagcagatacagaa
acaaatctctgagcaggggctcacgccaaaggacattgacagaatgaacaacgagagagaccgggtctcgaaggccatagacgctgtcaaccagagat
tgaacgagatgtcagaagtcgtcaatgcgaaggagatggaggctcagcacgcctatgaggagctttccatgacgctcaaagagtacaactataacatc
tacacgatcgcatcgacatcggctgatatggatgcctccaagttcgtcatcaagctggacaacttgctgggtgaggaccgtttgggtctccgtcctga
ggcaatactcgatggacaggacctcaagacggacattcgcctcggcttgcaaaagctcaagaacgaaatcagtgctaggattcaccaggcacaggacg
agggaatcagtctccaggagaagctcgattcactctctgagactatcaacgagaaatctgagcaggttgagtcactagaagccaagctctcggcattg
aagatggactacgaggaactctatgagaacatgaccagagatgccacatcgtaccatgctgaaattgaacgctatgaaggcgagttgaagcagatgca
gtccaacaccaagcagaacaagctcctgttggaacagcacacaaaaactgtcgatatggaatacaagaagctgctgaatcaggttcagcaagaaagag
aagttctacacgcaaaggctcagaagatgatggacattgtaatcacattcaagttgaacatccagggttctctagaggatcttgaaagcatggtgatt
gatgagctagagaaggaaaagaatgagccggtcttagttcagtga
>g51.t1
atgtctgagaagatcgaaagcaagagaatccttttcgtcggtggctcctttggtggtatgtcatgtgtccataagctca
ttgaactggttaagaacgatgatgtaccggaagagacacagattgatatttatatccttgaaccaagagctggattcatcaacatacttgctattccc
agagctataattaatgttgactttgcaaaaaaatcatatataagtgcagagaaacttaatttcaacttcacatcggtggaatcttcatctcaagagac
gatagataaaatcaacatgtccgaggctaaagagagtttaccaaagaacttgaaaatccatttcataaatggaagatgtgtctcattcattgataaca
ataatgctcagtaccgtttagaaggtgaagaagaactgagatctctatcatttgattattgtgtctatgcaactggaagacgtagaagatggccgttt
gacccagcagctttaacagagggccagtaccttgaagagatgacaacgagtaaaaaacaagtcgaatctgccaagatcattactgttataggtggagg
agctttgggtattgaaattgccggtgaagtgaaagaagtgtacccagagaagaaagttgtgcttgttcatcctcatccatttgtaccaccagagatac
attcatcaaagaactttaatgagctattaagtaagaacattgctgagatgggtattgagatggaattcaatacaagaattttgaaagaattagagaat
ggtgacttgttaaccacagatggtagattattaaaatctgatttgaatatgtggtgtaactatcataagaataacattgaacctttattagctgtttt
tgaggattctattgagatggaaagaagcgaagtcatagttgacgaaagaatgctgatgaaaggacaagaaaacatcttttgtattggtgatattgtta
atttacgtatcattaagacttgtggtggagcattccaccaaggtgaaaaagtcgcaaagagtttgttcaacattcttgtgaaaggaactaaagaattc
tcgaggatcgatcttggaacttggccacattcaatgacaattgttgttggatcacatagaatcatcagtcaatggaacgacatcggtgatggtactgt
tgcttacaatgatgactactgtttgaattactatgctgattatggttgtgcggatcttcacaaccgcttgggaattgacccataa
>g52.t1
atgatgaggctacagaaatcaaagtcaataagaaatcttaagatttctgcaccactttctcctcttcccccactaccca
ccgatagttttaaagacattccatcaacgaacgaatctttcaatctaagttcttttgataagatgacggtaccacgctcagcaccggactcatcagtt
atcctcatgacaaaatttgattttaaagctgagaataaatacgaactaaccgttggggtaggtgaagcagttaagcttttggaaagaaaaggaaatgg
atggattctcgtgaagcctattggcagacttggagaccccggccttatccctgctagttatgtaagaatcgtaagacttgacaaagagaagtcaaatt
caaaagcagacgtaaattggctatcacaagcagaatgtacatcaccaaaacgtgaaaaggaaatttcgctatctccaagacaaagaattagaagccaa
gatcagcaaactgttcaaaaacttgaacagaaacaaactccacactcttcaacttcatcatcaatgggatcttcacaaagagacaaatactcgtcatc
tgagatgagtgagtcttcatctgatcgcagcacaagggaacatactttcttttcaatgcagacttcaagcacatcttctgaaccggtaacaccttcag
aggaaccatacccggtctcgggattggtcagaaacgcaaactcatacaatgggagatactggtaccgtgttgatattgcaatgagtgatggtaagaga
agatatctttgccgttactaccaagacttctataaacttcactgttcgcttgttgataattgtatgaattctaaaagaaatgaccaagatttcttgat
tgagcaattaccaaccttgccagatccaattccaagacctgacttacagacgttatcaaacattttattacagagatgccaaggcttaaacgtttaca
tcttcaagattgtgcgtaataaatcacaacttgactatggtgacgttttagatgaatgggtaaaaccaagattgggagacgttgagcttaatgaagac
actcaattaagcaatgattcgatcgaggaattgttgaaacctgttgaaacaacaacaaaaaggatttctaagaataaaccacaattaacggttcaaac
agcagtaacaccaccattgcctgcaccacaagcaccaagctatttcaatggttatcgttctgagtcgatttcaagtacaacttcattaagttcaagta
tgacatcaccaaaagtttggccatcgccaactttgaaccagtctggtcaattccgtaatgatagtgtaacaccaatcatccctgaaggtcaagaatta
cagcatgactggttgtctacgcccacagagccactgtttacaactaagcccaaacaacgtactttatcagttgataccgttgatgatggatcatgtat
aaagatgaaggtttattttgagaacgatatctttgcattgaaattcaagaaaaatattggaattatggatgttaagcaatcaattgcaaaaagattag
aaacagaggttggtgcattaaggttatactataaaaatcctgtgaagaattatttctcaccactggttgatgatatggacgttgatgctgcttttgag
caatcgaaagtgagtgttaaagttcacatttgggataataagatttga
>g53.t1
atggattataccgcttcttttaatagtcatgaagcacacgttttgaactcatgtcagctatcttcttcggttttaagtg
ttgttgttggaacaattggcatagctctttggataaggatggcaccgcaacgaagaatcgttttcagactacaacttttaataactttgatactttgc
gattatttaaaatcgattctactattaagtattagctcaagaagaattcttacagaggaagatctaagtcgaaattctgcatttgatcaagaactatg
tgatggtttaggatttttaatatcggttgttacgttttattccgatttgacaatgttttgtattacgattcataatggtttaatgatttttgcttcat
cactaactaaaccctaccgtcgaagactttcatcttttaaatatttctttaaaagcattttcgaattaatcactttgagacgctggtttttcaaaggc
tttgattcatatggtccaaatccaccaataatgacccaatcggaaggtggtatatttccttatagattcaagcttatcccaattgggatactctgtgg
cttcacattatcagggattgtctttattggaccgaataagcattatatgaataataacatttgcagtgtaccacaaactccaaaatggaaaggcattg
taaatgactgggcttttaaatatttaaatatcttcttgatagttgctgtttatttatccatcatttgctatctgagatttcattttaattcaattgaa
aagactaaaaaaatgatctataatgaaaatagtaatgatatgactaaaaagttacaaaaagaattaatgatcattgcaaatgattcaaatgggaagcg
aagacaagctgcttggagagagactgctgcatttatagtttatcccttgggctatgttataatttggacaactcctacaatcattcagatttggagtt
atacaaataagcaaaattcaaaattaccatttgcaatatatttaattacagcaattacaattccactaagttgttgctttgatactataatctttctt
gttagagaaaggccatggactgttactagtaaaaatttaagtcaaagtggaatctatgcatatacagagaattctattgaagatgatgaggaaagtat
aaatagagaagttattcacaagttgaatgaaagcaggaaaccttctcaatcatcaagaacattggttaatttctcgaggtgcacatcctttggaagct
tcaataatcaatttaattcaattaaaacgcaaggaagaatgtcccctgtttatgacaaccaagaagatgaatattctatggatttgaatgattttcta
caaatgcaaccataa
>g54.t1
atgagctacacgtacaccaataatgccccattccaagcggacgttgcttcgacaccatggaaccagttttataaccaag
actctcagcaacagtttatgtctgggcaccaggagctcacatcggagaacttaatgcttaaccaaaaggaagaatgcgacctcgttacctcagggatc
ttcccaccaaacacagggtacactccacagtcacacatggtgcttgtcgatgaaggcgtggtgaagacagagaacgacattgatatgctccaactgaa
caacaacagtagctcctctgataagtcatcgtcaccctcaacaatcttcaataacttgccattaacgaaccaggacttgaaagcattcaatgatagta
cacagatcgatcctaaccaaggacttacagaacaggagatcgccgataagaggaaagctcaaaatagagctgcacagagggcattcagagaacgtaaa
gagatgaaactaaaagagcttgaggagaaactgaaagagtcagaatctgataaagctgctttgaaaaaacagttagaagcactcaagagacaaaatat
tgtcatttccacagagaataagctgctcttacaaaatccacaatctgccaatgcaacatcaccatcagcatcacagcaactgccagatggagagttct
ccttcccagcaaaggacaaattccacaatatcgtgtcttcagctacaagccaattgacaaatgacgagattccatatgaccagaaacgtctcaccatc
acggaaacatgggagtatttgaatactttgaacttagatattgacatagaaactgttatgaaaagattgaaaggtgaagaagtttgccacagagcagg
tccagcttataatttatatgtcattgataagatcttaaaaggtgaattagactaa
>g55.t1
atgttaatgctagagtcaacaaaccacctatggggtacgacattgaacccttttaatagagacctcacatgcggtggat
cctctggtggtgaggccccattggttgcaatgcgtggttctgctctgggaattggtggtgatattggtgggagtctcagagcccctgctggcttccag
aatcttttcaccataaagacaagttcacatagatggccagtatggggtgggaagaccgcactgggaggttgtgaatccgtgatgtctgttaatgggcc
aatcactggaagtattgaccttttagagtggtatggtgagacaattacaagctgggggctggaaaatgtcgatccaactatgattaattatggttgga
aaaaagatttaaaacttccaaagaagctttcctttgctgtttgttatgatgacggtgtcacacgtcctacacccccagttcagagaggtctgaaaata
gcagtggaagccctcagatctgctggtcatgaagtcattgaatgggatcctgaggatttacatgctcgcttaccagaattgttgaatgagttctttat
ctcaggtgcaaacaagagactacgtgaccttgctgcagagacagatgaacctattgatcataacgtcttctttgaatctttcctaaatacaaagagtc
taaatgattgctctgagctgtgggataaacagcttgagcgttctatgattgttaaaaaattcattgaaaaatggactgctaccagtaaggaaacctca
tctggtaaacccatcgatgctcttttgtcaccagtttctgcttatcccgcatcgtcacataacaaaatgagcactatggggtatacctctgttttcaa
tggactagactggccctcgggtaccgttccagtgactagggcgaataaggagattgatcttaaagaagaaggttatgtccctagaaatatacatgatg
aaatttgctataatgactatgatcccgagaagtatcacggtggtcccgttgccatccaggttgttggtcgtacaatgaccgatgagaaagtactgaag
atcatgagaatagtagccaaagccgttggcactgaagactattggtataaataa
>g56.t1
atgagttacaaagagatttccaaacgcaaaagggccgaacgtgacgctaagttcaagcctgagtggcttgtacctgcag
atcagctaccaggccccggggcgaaagacgtacatgattggccctctcagagtcggttcttaagtaacgaagaagtaatcatcactgaatcacaccca
ttcattatcctttcgaatatcaaagagaagaaatggagtgcttatgaagttgcaattgcgttcagccatagagccacaattgctcatcagttaatcaa
ctgtttgacagaggttttcttcgatgaaggtcttcaaacagcaaaggaactcgatgagtattatgagaagaccggtgaactgaagggcccattgcatg
gtcttcctgtttctttaaaggataaccaagctgtcaaaggaatccccacttcttatggctatacatgcctggcagatgagatctgtgaaaaggattct
ttgattacttctactttaagagaccttggtgctgttctctaa
>g57.t1
atggagttagtacgaacatttctgtggggagctccaccgtcagacccgaaagagcgtcggttgctcctaaagatcgatt
ggtttgtactttcttatgtctgctcggtctactgggttaactaccttgacagatccaacctctcaaatgcatatgtctctggaatgaaggaggatttg
gggatggtaggtgatgagttcaatataattaacacagttttcaccgtgggatacatcgttggaatggtaccaaataatttgatccttctcagagtaag
gccaaagtactggttaactttctgttgcttcgcctggggattactcacactgggaatatacaaagttacttcatataagcagatctgtgcaattcgct
tctttcaggcaattttcgagtcttccactttcgctggtgcacatcttatccttggtagttggtacaatgctgaagacgttttagaccctgatacaggt
cgtacaaagacatctgaactcaccaagagaactgctattttcactgcttctggtcttctagggtcaatattttcctcatttatacaagcagccatcta
tacaagtatggataatttacacggactcgctggatggcgttggctgtttatcattgatttcattattacaatgcccatttgcttatacgggtttatat
tcttcccagatacaccagctacatgcaaagccttctatttctcacaagaagaaattgatttagcgattgaaagagtgaggaatccaagaatggtccat
cagtttgatttgtcggttgtgcgtagagtgctgggaagctggcattggtggatgttttccatgctttgggtgctcggtggtgaaaacgagtccttctg
ctccaactcccttttcactctatggttaaagaacagaggatacacggtcaaggaagctaaccactacccaatgggtgtctatggtgtcggtattgttt
ccactttcctttgtgcgctgtatgtggaccacaccgggggaagatatcactggcatgttgctatatttatttcattatgtttgattatatcatctgtg
atggtcctctctaacccactaaagccatcggtgcaatttacagcacagtatcttgctggtgtatcatacgctggacaagcttcattctttgcctgggc
caacctcgtaacaagacacgatctacaagagcgtgctatggtcctggcctcaatgaacatgttcagctcatcggttaacgcgtggtattcactactgc
tctataaagccacgtctgttccaaagttcaaacctggtgcaattgctatgctgtgtactgctgtgcttgcagttgcggtggctgttacaataagggtt
ctccagctcaaggaacagaggagctcaagtgtggtcacagtggagatgtccgataaggatgacaaggaagccaaagtttaa
>g58.t1
atgaaggacctcttctacgtgcttatgggctatgaagggtcgtacatccgctactctgagaagtacgacccaaagaacg
agagatctaggatggcaggaccagactacaagatcaacaagcatttagacgccagcttgaaggacgttacaaagcggatggtccttgtgtcaaagatc
tttgccgttctaacgaacttcacggagctctatgatgtggacgtccacgggcaagtcgtccaagcgctcgtgggggaggttagagacttcttgaaagt
gtacatccagttccttgatcagatcgaacaccagttcaagtttaacaagtcatttacgctcaggcagttcgagcaggagatgaagtccagcgtcacgt
tcaaaatgaagcatctctacgacattgttcagagcatctacgagctgaacgccataagaaggaaagaggacgagtcttcggcgttcaataacttcatt
gacaacatcaggcaagatctccaaaaaactggctccattgaccttctctcagacacaacaaaccaccacagcgttaagggtgggcttgtgttgaacat
agtgcaagagaagatcctggaaaacagcggtgacatgaagtcctcgcagttcttgaccatggtgttcaagaacatcagcaaaggctacgttcaaatga
tcaacgactggatcacaaaaggagacctcaatgacccccaccatgagtttttcatcacaacgaacctggcgagagactttaaggtgaacagcttcaac
tctgagcagtactgggactccaagtatgtggtaaagaaggacggcttgccaaagcagtttgctgacaaggagctacaaatgaaagttctgcacgctgg
taagtacctaaacgtcctcaaagagtgtggggttactctggacacattcagcaactacacgatagacgagctagaaggagggaacctcctgctcgttc
tggaacgtgcgtacaacgctgcaaacgagtacataatggacctcttcttaagcggatacgatttcaagggcttggtgctgagcctcgagtcctacttc
ttgcttccaaactcttcaaagatctcagagttcttgactatgagtacacacgacttcaagagacagcacacacaggtgccagtctcgaggctacgaag
aaactttgagaccacatttgccaccagaaaagacttaatctatcagctgctcaacgtgacattggagagtgagccgatctacggctatctgttggaga
tcttgaaagtcgaggccattgatgccgagcaggctctaaaatcaaataactttgagtcgctcaaaaacctaatatcccagacgttggacgttgataag
gagggcaagaaggatttaccggagacctccaaggccatcaactacttcaacctagaattcatcctacctttcccgctaaacttagtggtctccaggac
tgtggtgattcagtaccagctaatattcagacatctcttggttctccaccatactgataagcatctaagcgacacttggatggagatcaataagaata
aaatctggaaataccgcaacttcgataagccaatcccaaagtggatctcacgtgctagatcgctacatgagcgtatgaaagatgtcttgagaatttac
ttcgacttcctcacaaacgatattgttgacaaaaacagactggacttgatgagtaatatagataaaatcaaggactttggcgatctatcacaggtgct
acagtcatttttggatactgtgttgaagagctcaatcttgaccactgaaaaattgatcaagatctttagcaaattgattcagatcatcgatggctact
gttcattcttgatgtcattgaggaaagttctaattcttttgaactacgacttgtttgagaagtataacgatagattgagagaccaggagtatgactac
aacaagaacttggaaagactggaaagattgaattcgtatttaaacgagtaccttgatgggtttggacagcacttgagtgggttcatggaaggattgag
gtactatggagagcttgaaactccggactttttagtattggcgactagattggagtgtgctttccctgaaagcacccaataa
>g59.t1
atgttcttaacaagatccgagtacgaccgtggtcttggttccactgccattggtattgccacctcagaaggtgtagtac
tgggtgttgagaagagagtgacatcgtctttgcttgaggcttcgtccatcgagaagattgtggagattgacacacatattggttgtgccatgtctggt
ttaactgctgatgccagatcaatgatcgaccatgccagagtgagttctgtgaatcactctttgtactacgatgagccaattggtgtcgaatcactcac
acaagctgttgccgatttggcacttagatttggtgaaggtgcctctggtgaagaacgtctcatgtccagaccattcggtgtggctttactcgttgccg
gtattgacaaggaaaaaggaccacagttatatcacacagaaccatcaggaaccttctacagatatgatgccaaagccatcggatcgggatctgaaggt
gcacaggccgagttacagcaggagtaccatagctcacttacattgaaagaggctgaagttttgatcttgaagattcttaaacaagtgatggaagagaa
gctggatgagagcaatgttcaactcagtgctgttacagaagagaaagggttccacatttatgataatgataccactgctgagattatcaagctgatga
aagaacaggagacggatgagccaatggaggattga
>g60.t1
atgaccgaggatcataagaggaatgctttggataagcacgatgatgagcctctagctaaaagggcgaaattggaggata
acgacaaagatgagaacgaagttaaagaagaggtcaagggagatgatagtgataataacgaagaagaggaagaggaagaagaagaagaagaggaagaa
gccgatggagatgtaaaagatgaagacgacgatgaagaggctagaaggacaacgacttttgaatttgacggacaggagtatacctttaaagagagacc
atcagtcttagaagaacgtgaaggtaagattgagttccgtgttgttaacaatgataactctaaagagaatatgatggtgttgaccggtttaaaaaata
ttttccagaagcaattgccaaagatgcctagagaatatattgcaagattggtgtacgatagaagtcatttatcaatggcagtggtgagaaagccattg
actgttgttggtggtatcacttatagaccatttgatagccgaggatttgcagagattgtcttttgtgctatttcgtcaacggaacaagttagaggtta
tggtgcgcacttaatgaatcacttgaaagactacgttagagcgacgtctccgatcaagtacttcttgacctatgctgataattatgctattggttatt
tcaaaaaacaaggatttacaaaggagataacgctagacaaacacatatggatgggttatatcaaagactatgaaggtggtacactgatgcagtgctcg
atgctcccaaggatcagatatttagatagtgccaagatcctactattacagaaagcagctatccaaagaaagataagggagatttcacagtcacacat
tgttagacctgggctgaaacaatttaaagataccaagaatatcaaaccaattgatccaatgacaatacctggtctcaaagaagcaggatggacccccg
agatggacgaattggcacagagaccaagaagatcacagcatcatgctttcatgcaacatcttttaaccgaactacaaaaccatgcggcatcttggcca
ttcgctcagcctgttaataaagaagaagtgcctgattactacgaggtcattaaagagccaatggacctaagtacaatggagcaaaaacttgaagctga
taaatactctacaatggaagaattcgtttatgacacgagattggttttcaataactgcagaagttataacggcgatcatacaacttatttcaagaatg
caaataaattggagaaattcttcaataataaggtcaaggatgctccggagtattcacatttggtcgaataa
>g61.t1
atggtcagaaagtgtaagagttgtgggtgcacggatttcacgcgtgatatccactcggcatcgtcagacttggcgtgtt
ccaagtgtggtcgtgtctttgaagatgccccaatcgtgtcagaggtgacatttggtgaaacctcaaatggtgctgctgttgtgcagggttcctttgtc
ggtgccgaccaagcacatgcgacgtttggatcgggtccccgtggtaactccatggactcaagggccaagacccttgccagcgcaaagagaaagatcag
agctgtttcgaatgccctaagaatcccagagtacgtttctgatgccgcatatcagtggttcagtttggcacttgcgaacaactttgtcaagggtagac
gttcccaaaacgtcatcgcagcttgtctctacgttgcttgtcgtaaggagaagacacatcatatgttgattgacttctcggctagactacaaatttcc
gtctattcggttggtgcgacattcttgaagatggttaagatgctacacatcacgaaacttccactggctgatccttcgctcttcattcagcattttgc
tgagaagttggactttggtgatgacaaagtcaaggtcgttagagatgcagtgaaactcgctcagcgtatggcaaacgattggatccatgaaggtagac
gtccagctggtatcgctggtgcttgtctccttttagcagccagaatgaacaaccacagaagaactcactccgagattgttgcagttgcccacgttggt
gaggagacattgcaaagaagattgaacgagtttaagaacacacacgctggtcagctaacagtcaaacagtttagagaaggtatggaggcccctgagac
tgcccctccttcgtttttacgtaataagagggaagccgatagaatatcaagggaagtctctgcgggaccgatcgatgatctgaaatcattgcgtgaca
aacttaacccagcaggaggtaaaaggggcacagacacagtatctaaggatcgcggtgatgaagacgagcttcaaaagctgcttgttggtgttgatttg
gactctgccgagatcatggaacagcttgagagagtcaagcagagacaacgacgtgatctggagagacgtgcacagacaaataacatcaaggttgaacc
atcagtaccgggaacgccctcagagacaccaaaacctagtcaagaggatgaggcagaagaaccaaagccagcagtggcaaatgatgaattggacttct
caatacctgttaattatgactacgatttagagaacgaccctgatcgcccaaaaaacttgcacaagttaccgacaacggcacagatccttgagaccgtg
atgtcagaccctgcaaactttgatgatattgatgatgatgagattgagatgttcttgctcacagaggaagaatccaaacttaaagaaagagtatggac
aggtctcaatgaagaattcctactggaacaggaacagaagcgtctcaaagctgaggctgatgaaatctcaggtcatcaacaaccacgaaagaagaaga
agcagcaaccaaagacagagagcgatgccatttctcagttggagcaggacggtttgtctggtgcaatgaaggacatcggagaaggtaacactgcggtc
cagggtgccagaaatatgctttctaagaaagccccttcgaagaagattaactactcggctctaaacatattgttcgagtaa
>g62.t1
atgcagagagctaaagaatttgtaaggagctactggtacaacgaagggtttgttacacaggtgacaacgtctctgccca
gggactgtctccaggccgagaggtctctgctgctgtactgcaagtttggaggtgttctggcgatgctttcgtttgcgatggtcacagactacgaggac
catcagaactcagacgtcctcaaacacgcaccgcacttctcgtctaaggccttctccaagatcgctggcgtgttgttctttctgctggccatcgcctc
gctcgccctcgctgctttcaactacttagagaacatacaccactacttcggccagacccggtacacggggccgaagatgcccacgcactactttgtcg
gtacggcagttgtcctgctgctagcagtaaatatcgttttattagtagactcccactactggcagggatccctatag
>g63.t1
atgtcatatgaacctttgcaagtgaacccggaacaccaagttgctgccacagttctctgttgcaactgtggtgttccta
tggatggttccggtggtcttgtgatgtgttacgactgtatcaaacttactgttgatatcactgagggtattccacgtgaagctaatgtttccttctgc
agaaactgtgagagattcttgcagccacctggccaatggatccgtgcagagttagagtccagagagctgttggctttatgtttaagaagattgaaggg
tttgaacaaagttagattgatcgatgcctctttcatttggacagaaccccactcccgtcgtattaagattaaattgacagtccaggccgaagcaatga
ccaacacaatcatccagcaaagtttcgaagttgaatacgtcgttatggctatgcaatgtccagactgtgctaagtcttacacagtcaacacctggaga
gctgctgttcagatcagacaaaaagttgcacataagagaaccttcttgttcttggaacagttgattttgaaacataacgctcatgttgataccatttc
cattcaagagtctaaggatggtttagatttcttctactcctcaaggtctcatgctattaagatgattgatttcctcaattccgttgttcctatcaaat
ccagaagatccgaggagttggtctcccaagatacacataccggtgcctctcagtacaagtttacattctccgtggagattgtgcccatctgtagagat
gatttggtcgttctaccaaagaagttggctcattccttgggaaatatctcccgtgttgtcatttgttcaaagatcacaaacaccattcaatttatgga
tgttaccaccttacaacacgcagatttaagtgcacaggtttactggaagaaaccattcccaaccttagcagaatcatcacaattggttgagttcatcg
tactggatgttgaaccaactggtgaagtcagaggtaaacacgtcttggccgatgtcaccgtcgcacgtagtgccgacttgggtctcaatgaccgtgag
ttctacgttagatcccatcttggtggtatcttgcacccaggtgactctgtcatgggttactacactgctaactccaactataactctgacttatggga
cgaattggactcttcaaatgtcccagatgtcattttgatcaagaaacactaccagaagaagagaaagttcagaaactggaagcttaagagaatggcaa
gagagcacaacgatattgtcgctaacgatgagtctcgtgctgctaaacaggaggctgagcgtgctgagaaggactacgagatcttcttgcaagaattg
gaagaagaccaagagttgagacaagccattaacttgtataaggacaacaacgtcaaggctccaccaaaggaggaggacgagatggaggaagaggaaga
cgctccagccgttgacattgatgagctgttggacgagttggacgacatgacattggaagattcctaa
>g64.t1
atggatcacaaactgaaatacgcaccggtgcactcatttgtggacgccacttttttccagaagctctcaacgctaaagt
tggatgagttcaagctggatgagtcaaagaagaccatctccgccaccgtctcggtgaagagcgtgtctaaaggcgaaggcccaccggggtcagtcgca
cttcttcctggccacatcacaaatttcaataccattgaagatttcaagaagctggataaggccaagttcattaaggactctgcttcggcgattgagtc
gaacatcaaatcaagaaaagtcttagaggacccttctctattgaatcagtttgagattataagttttgcagacttgaagaagttcaagttcttttact
ggtttgcgttcccttgcttatcctcacaatgggagactacaaaggaggagaccatcgaggagttcccagagtcagtggtgaactggataaactcctcc
agtgctactgggaagactttcttcatcatggaggataacgtccctatgccgttatcatcgctaaagaccaactcatcctcaattcatgtcggtttcat
cgactctgccatggttccttccaaaccctccaagctcctccaaaacttcctctctgcattggccatctacggcttcacgacggtaactctctcgattt
tcagactctcaagctcaagccaacggttgtcacttcaactcattgatagtgatacctctaaagtcacagggtgggagcgtacatcgcagggtaaacta
ggcccgaaattggcagatttagggtcgttgattgacccaatcaaacttgcagaacagtctgttgatcttaacttgaaactgatgaaatggagagttgc
accagagcttgatttggacattgtgaagtctaccaaagtgctattacttggctctggaacacttggaagctatgtctcaagggcattgctaggttggg
gtgttcgtaaaattacatttgttgataatggtaaagtatcgttctcaaaccctgttcgtcagccattgttcaactttgaagatgtcggtaatgtgaag
gctacaactgcagccgaagcattgaagaagatcttcccactggttgatgctcagggatatgaattggaaattccaatggccggtcaccctgtgacaaa
tgaacccaagcagagggaggattatgaaaccatggagaagctgattaaagaacatgacgcaattttccttttgacggattctagagagacaagatggc
taccaacagtcattggccgtgctgaaggcaagattgttattaactgtgcactcggatttgatagttatttggtgatgagacacggagttgaaggtaac
gacttgggctgttatttctgcaacgacgtcgtcgcaccaacagacagtctgacagatcgtacattggatcaaatgtgtacagtgacacgtccaggtgt
ggcacttatggcgtcttcgctcggtgttgagcttttgatttcactattacaacatccaaagaaacactatgctaaagcaggagaaaagacaatcttag
ggaatttacctcaccaattgagaggcttcttggatcgacacgaaacaatgaaactgcaagcaccttcttatgattattgctctgcttgttcacagaac
atcatcaatggatacagagagcttggttgggagtttgttaagaaagcactaaacgaaccaaagtatttaaatgatttgagtggactggctgaagttca
ggcaaaagctgaggccgctatggaagattttgaagttgattttacagatgatgatgaatggaactaa
>g65.t1
atgtcagatttccagtccttaggtgtgccgaaatggcttgaagagtcactaaatgccatgcaaattttccagccgactg
caattcaaaaagcgtgtatcccaaaagcattagagggacacgatgtcattggaggtgcaaagacaggttctggtaagactattgcatttgctgctcct
atgctgacagagtggtcgaaggatcctgttgggccatacggtattgtgttgactcctacaagagagcttgcattgcagatcgccgagcagttcatggc
tcttggtgcaactgccaacatcaaagttggtgtcataatcggtggtcaagacatgatcacacaagccatcaccttgaagaatagaccacatttcatca
tcgcaacacctggaagacttgctgatcatatattacacagtggagaagataccataagaggactgagaagagcaaagtacctggtgttggatgaagct
gatagactcttaacaaagagttttgagagtgacatggagaagtgtttgagtgttctgccaccaccggagaagagacagactctcttattcacagctac
tgtgaccgattcggtgaggtctttaaaagaccagccgcaaagagagggcaaaccccctgttttcatgcatgaagttgagacggtggataaagtggcca
tcccagacactttgaagatctcttatatcttccttccatcttacgttaaagaggcatacctcttcagtgtattaacacacgaggaaaacgagaacaaa
acagcaattgtatttgtaaacagaacacacacagccgaagtattaagaagaacactgcgtaacttggaggtccgtgtcacatctctccactcagagat
gccacaaatagagagaacaaattcattacacagatttagagccggtgctgcccgtgttctcattgctacagatgttgcttcgagaggtttggatattc
catctgttgagttggtgctaaattatgatattccagccgatgccgatgacttcgttcatagagttggtcgtactgctcgtgctggtagaagtggtgag
tctatctcctttgtgtcagagaaggatgttgaaagaatcttggctatcgaggagagaatcaataagaagatggagaagtacgatgaaatcacagacaa
tggtgttatcaaacactcgctgaaccctgtaagtgttgccaagagagaggcactgatggcaatggataaagaaggctttggtgaaaagagaagaaacc
aaaagaagaaagccggtgttgatgttgaaccaaagaaggtgaaatcgaagaaaacgacaaagaagtccaagaaagatctttag
>g66.t1
atggtgaagaaaagaggagcagcaatcctgccaaacaacattatccttctccagaacttggttaagcgtgatccgcagt
cttacagagaggaattccttcaacaatacgcacactatgagtcccttagagacctctttatggctaatccttcaggtcaagatggttctgaattcgct
gagctcattggatttgtaacagctgtctgcagctgtttcccaaaggaaacaggtgctttcccaaatgagttgaaatcactcatatccaacaaccacag
agaacttacaccagacttgagagagaagatcattcagtgtttggtcatgatgagaaacaaggatgtcatcacagctgaatcattgattcagactatct
tcccattgctatctgcttactctggtgctgctaacttgaactctcagcactcaaaggctcttcgtcaccaggtctacagtacccttatctcattactt
aaatcaatgaacactggtgctaagaaccaaaagcttaatcgttcaacacaggcactattgtttaacttactcgaacagaaagatacacagggtctttg
ggcaacaaagctcacacgagagctttggagaagaggtatctgggatgattcacgtacagtggaaatcatgacacaggctacacttcatccagacacaa
aagttgcttactctggtgttaagttcttccttggtgctgacaaagaaagagaagaagcatttgaagatgacgagtcagatgaagacgggttcgatctc
ggttctttgaagcataagatgacagttggtaagaaaactggtaagtccaagaagaaacttgagaacgctatgaagactatgaaaaagaaaacaagttc
taagcactcagctacatatttgaacttctctgctattcatcttctccgtgacccacagggttttgctgaacagatatttgacttccacttgaatggta
aaaacgctaataagtttaacttggaacagaagattgcccttatgaacttggtctcaagattgattggtacccacaagttgactgtgctgggtatttac
actttcttcctcaaatacttgacaccaaagcaaagagacgttactcaggttatggctgctgctgctcaggcatcccatgatttggttccaccggagtc
tatcaacgtcgttgttagaaagattgctgatgaattcgtctctgatggtgttgccccagaggttgctgctgctggtatcaatacaatccgtgagattt
tgtctagaaatccattggcaattgacgagactttgttgcacgacttggtggaatataagggttctaagtccaagtcagtgaatatcgcttccaagtct
ttgatctctctttatagagaagtcgcaccagagatgcttaagcgtaaggatcgtggtaagactgctactatggaaatctcatctggagagaagcgtgg
tttgccacagttcggtgttgaacagaacgtctctggtattccaggtattgagctgttgatgcagtggagaaaagagcagggtattgaaaacaatgatg
atgaagatgatgctgctgcttgggaagtcgatgatgaagaatttgatgatgaagaaattgatggtgattgggtcactattgagtctgataaggagtac
gacattagtgacgatgaagatgatgaggatatcaagatgaaggaatccgctaaggaacaagaagctgatgatgaatctgactctgatttggacttgtc
tgatgatgaagatactgaaaaggttggtgagaagaaggaagaggttatgaataaacttacaacacttgatccagatgctgcattcagagaattagctt
ctactcgtatcttgactccagctgatttccagaagattcaagaattgagaacacaagccggtttggagaagatcatgggtggtaagagaatgacaaat
gaggactctgttgattcttcctcccttgttggtcctgttaagtacaaacagttgcgtgaggagagaattgcacaggctcaagagggtcgtgaagatag
aggcaaattcggttctagaagaggtaagcgtgatgctccacattctactactaaccgtgagaaggcacgtaagaagaacttcgttatgatgatccaca
agaaagatgtccaaggtaaagctaagacatctcttcgtgataagcagaagttattgagagcacatattacgaagcagaagaagaaaggttactaa
>g67.t1
atgttccagtcagtcaaccgtgctttactgagacagtctagagtgagtgttccaaacggtgatgctgccacaacaccag
aaggtgcctatgaaattgccaagaagctcaatactgaagacctcgttatcaaggcccaggcattgaccggtggtcgtggtaagggtcacttcgacact
ggtttccagggtggtgtcaagctcgttaacaccccagaggaagtcagagacttggccaaggagttcttgaaccacaagattatcacaaagcagaccgg
tgctgctggtaaggaagtcactgctgtctacgttgttgagagagccttcacaagaacagaggcctaccttgctattttgctcgacagagctacccaga
agccaatgatcgttgcctccgctcagggtggtatggacattgagggtgttgccgctaaggacccatctgccatccacactttcccagttgaccttgag
gctggtgtcaccgatgcccaggctgccgagattgcttccgtcttgggcttcacttcacatgctcagactgaggctgctgagaccgttcagaagttgta
caagatcttcactgaacgtgactctacacagattgagatcaacccattgtccgagactattgaccacaaagttttggctatggatgccaagttcggtt
tcgatgacaacgcctcctacagacaggaagaggttttcaactggagagatttgacccaggaagacgcagatgaagttgaggcttccaagtccaacttg
aacttcattaagttggacggtaacattggttgtttggttaacggtgctggtttggccatggccaccatggatgtcatcacattgtacggtggtaagcc
agctaacttcttggactgtggtggtggtgctaccccagagaccattgagaacgctttcaagttgatcttgtccgagaagaacgtttctggtatcttcg
tcaacattttcggtggtattgtcagatgtgattacgtcgctgagggtttgatcgctgctactaagaacttgggtgttgaagtcccaattgtcgttaga
ttacaaggtacaaactaccaacaggctgctaagatgatccaggagtccggtcttaagatctacgctgttaacgagttggaccaggctgctgagcaggt
tgtgaaaatgtccaacattgtccagagtgccagagaccttggtgctaaggtaaactttgagttctaa
>g68.t1
atgttcaagtatcagagggtatcactgttaaggaccctgagatgtcgtcgtcttattagttctcttccggaacacgttc
ctgcacagtcagagaacgaagcatggctagactccttaacaacatctgaagatgagttctcggatgaatcttttaatagaagaatatctgaagatctg
ccaccattaatggatacctctcagtttgctactgttcctcatagattgctgaataacaacaaggacggtactatggatataacactgcaaatatcgaa
tgctacaataaggtcatcggcattttcatcactttcctctaagcaacgtccaaaggcggaagctcagagttttgcagacgtgagagttataagattac
ggtcaggtaaaggtggtaatggttgtgtatccttttttagagatgctggtagatctattggcccacctgatggcggtgatggtggaaacggtggaaac
gtctatgttcaggctattgaagggttatcctctttgaataaattaagacagaactatttggcacaagatggtaaacatggattagcaagacagctcga
cggtgctaatggtaaagatgtaataattactgttccagttggaacagtaatcaaatggaccccagacccaaagattttgagggacgcattggaagaag
gtacagacacagttgaggttgaagcgaaggctaaaggctcttactatggagacccagagccaaagtatgtacagttgctgagaaagtcatatgacgtc
ggtgaaggatggatcttcaaagatcatgataaagatgaagaatggcatagagagaaggactatttcaagagattggacagaaaagtccaaaaattcga
tcataagattattaaagacgagcagagtggtgatttatatcccttaaatggaattgatctgagtaaaccaacggatcgaccagtattattactccgtg
gtggccatggtggactaggtaatatgcacttcttaacagatgaagtacgtaacccaagatttgccaaagctggtagagcagagctggaagaacacttt
gtgtttgaattgaaacttcttgctgatttggggcttgtcggtttacccaatgctggtaaatctacccttctcagagctatctccaatgctagaccaag
ggttggacactgggaatttactacattacaaccaactgttggtaccatagcattgggaatcgataagccatcattcaccgttgctgatattcctggtt
taatcaaaggtgcatcacagaacaaaggtatgggtatcgatttccttcgtcatgttgagagatccggtggactggtatttgttgtcagtttgggcaat
gagaacccggtccaggatttagaaatattactaggcgaaatgggaacgagaatgaaaggtaaacgtgttttagttgcagctacaaaagccgacattga
aggtgctcaagaaagatatcctggtttgagagcctttgtcgagtccaaaggctggaagattgtaccagtttgtggtatgaagaagcaaaatatcgaac
aattaattatgatgatgggtgaatgtgccggtaaactatga
>g69.t1
atgtcatttgttcgtgagattaagcagaaacaggagatccaagcccgcttccagctggctttgggacaaagcaacgctc
acgttgcaagctggctccagccaatcagttcaaatgagtctacaactgtcgatgaggatccatccaagagtgcctttttcaatttaccaattataagc
gaaggctctgggttgtcactatcaacaaatgaccaagacgaaagtgagataaactctataggtgactatatcaaatctggtaaatctttagcgtcttt
aaagaacaagaagcaaaggagggatagaccaaatggtatacaaaacagagtgaataaagcagattcaaaggcattgacagccttgaagaataagatga
gaaataaccaaaggacgcaagtgaagcaaaagagtgtcaccgaggagatgctacagaaagttaagccacaagtacaaagtaaagatagcgacagtgat
gacgatgagcccgttgttcaaaagagtaagaaaaaatcatttacatcattccttgatgcaaagataaagaagaaatga
>g70.t1
atgcaccggaacgaaacaaataaaccactaccgaatagtggggccagactaactggtgacgaaactcgaggagataagg
aggtatccacacatgacgaatcaagaatagaactaaggagaacaagccaaacacccacggggtctgccccgcctccgcctaaaaagactgcttttgtt
cagaagctttacagtatgctttgtgacccaaaactatcacatttaatctggtggtcaagaggtgagaaagacggtgtatttgcccttcacccttgtac
cgagtttgctactgctctcacaacatatttcaagcacggaaacgtttcgtcgtttgtgagacaacttcacatgtacgggttccataaagtctttgata
catacaatgaggagcactcatcagcagatcgtggaagcgatgacttagtatgggagttccgtcactcaaccggtgccttccgtaaaggtgatgaagaa
agtctttcattaatcaagagacgttcctcaaatagagttgtcccagacgaacaacttcgactcacagagtatccacaaaccatgagcactattcatcc
accacaacaaatgccactacctccacatccacaacaatcacaagcacactactattaccctatgccacacttggtgccgactgctatgatccactata
atattgcacaggggtcggaatacggccatgctatcccaatgcaacagggtcaccctaaccagatacaacaagttgtctatgtccagcagcagcatcca
ccacaaccacatacaccacagttacaacaaaaggaagaagaaacagtctccaaccattcaacgccgacaagtcaacaccgctctctaccgtcacaacc
acagcagcaaatacgtccaccatctcgtcaaatgtcccttgcagttgcacctgaacaacaagccgttattgctgctacacaagacattgctgcccagc
aacagaacataaatgcaagagctgatactgttgcagagttacaacgtgcgactacaggtgatgtattaaagattggcgatcagttaccaaagattgca
cctacattacagaagtctggtcaaaagtatgctgaatcactgggccagttacaacaaagatttcatagtcgtgcagagtcttgtacaccagagcctca
accagaacctcaacagcagctccagcaacaacaattacagcaacttcaccatcagcaacagaagcaacagccacaacagatgcactcaccacatcaac
atagccagtcccacccgggtactgtgatgatgaatccatttgcacaaggtatttcacagagaaatcaatccattcacttctgggaacggtcatcagca
agacaaccttctgtttttgttgaccctttgaatccagttcctcatcattctccacaaatgggttcagtaccatcttctccttcacactctacaacgtc
gtctcaacggtcttctactgtaagcttatctgctgttcctacacatttccaacatcaacatccattggctcatcagcaggccatgcatcaacagcaac
agcaacattatcaccaacagcaacagagacagcagaatagaaatgccacatcagttccacatttgtattcccctggttctccagcaactcaaggtcta
cagagaagaactgattctttaccaactcatttcccggtacccccatctgctcaccaacagatgcctcagagacaattagcaccaaggtctattccaga
agatcacccacaacagcactacgcacatccacatatgcaatctccccaacaaccacaggttcgtagtgggtcatctactccaaatatgaatcagatga
atacgagattgcgtccttccttgttggagttttataacaacaatcctgtgcatcaacaaagtcagcaacaaacgacatcgctcagttctaactcaact
tattcatctactctttactctacacaatcatctatatcatctgtctctaccaggaactcacagggttcattctctggtattgcacatgatgcatttgc
tgcacgtcaaggattagagtctaccatttcaccacctattgttggcaaggattctcgtcaatcagtgattactgttcttgaggagagaacatctacac
catctgtttcgaaagttgctgttagctcgctgctatcttctcctggtacctttgaaggcaccaaaaagagaagtagcaccgatgaaggacaaggtgag
gacactaaaagagggctaaaaaaggttaagtctatttctaacttgaaatga
>g71.t1
atgtccacacaaacagatatcagaagaaagctcgtcattgtcggtgacggtgcctgtggtaagacatgtttgctgattg
tcttctccaagggtaccttcccagatatttacgttccaaccgtcttcgacaactacgttgccgatgttgatttggacggtcgtagagttgagttggct
ctttgggatactgctggtcaggaagattacgatagacttagaccattgtcctacccagacaccaacgtcgttttgatttgtttctctgttgatcttcc
agaatcccttgctaacgtgcaagaaaagtggatctctgaggttttgcacttctgtcatggtgtcccaatcatcttggttggttgtaaggttgacttga
gagatgaccaagccacccaggccagactcagagaggagggtactgccccagtctctgctgctgagggtcaggattgcgccgacaagattggtgctatc
aagtatatcgagtgttctgctaagaagaactacaacgtcgatgaggtcttcaaggctgctacaagagcatccttgatgaccaaggaaaagatgaaaaa
gtcttctggtaagaagaaaaaatgtaccattttgtaa
>g72.t1
atgactactgataccaactctggcagatccgactctaatgcagagattaagacttataacatcaagaacaaagtcattt
taacacaggaccatttagaccacttgaacaatcaattggcagacttatcaccagaggagattattgaatggtcattattaaatttcccagatgtttat
caaactactgcatttggactaactggattggtcacaattgacatcttatccaagatggagaagggtaacacagttgaattgattttccttgacacatt
acaccatttcccacagacacatgatttagtaaagaaagtacaagagaagtatccatcaaataagttgaatatcttcagtccaaaggggtgctccacag
aacaagaatttgctgataaatatggcgatatgctctgggagactgaagaggataagtatgacttcttggtaaaagttgaacctgcacagagagcctac
gaagaattaggagttgttgctgtctttaccggtagaagaagatcccagggcggtgctcgtaactctctacaaatcttggagattgacgagacaagcaa
catcattaagattaacccaatggcaaactggtcattccagcaagtattggcctacattaaagcgaacgacgtgccatacaacgagcttttagatttgg
gttatagatctgttggtgactaccactccaccgtgccagtcgctgagggtgaagatgagagagctggtcgctggaaaggtcgtgcaaagacagagtgc
ggtatccaccagacaagcaaattcgcaaagttcctgaaccagaccagtgcttga
>g73.t1
atgtcaaacccatccatagttgatgacgatttggagcgaaccaagacgacattaagtgaattggttgaatccttcatag
aacttggtatcattgttcatgatttccagggaacagaatcttcgagggatgctctttccctacgcttaaatcacactgttgatatgctgaagcagtta
cagtcaccagctacgaaatccctggatgaggtgcctattccgttagatgttttacagtacgttgaagatggtagaaacccggacgtttacaccagaga
atttgttgagacaacaaggaaagccaatcaacatcttagaggtaaaatgacggcaatgaaagacttgagagatgtactcgctaagaagatatcttcgg
agttcccagaactcgaggaagttgttaaagatacaatcaaaagaactgatggttag
>g74.t1
atgagcgattcagaggagaagcaaaattctactgttgaaccagaggtttcctcatcaaaggaggttttacctagggaca
gtgaacagattgaaactggttataagatcgtgaactctcgtgatgcagatgtaactcttgaattccagcaacagtttgatgctcaaacaccagaaatc
acagaagaacaagaaaaaaagctatcactcaaagttagattattcattgtttcatttgctttcttggtaaatcttttgttgtatatggataaggcaac
tttgtcatatgctgctattctcggactttacgatgacactggtttaactgacacaaaatataacaatgctaacactttgttctatgttggttacgttg
ttggtcaaatacctggtacttatttgatgcagaaattgccaattggtaaggttttgtttggtcttacaagtctttggacagtaatcactttcttgagt
gttactatgcataattaccctggtgttgtatttgttagattcttcctaggtatggtcgaatcagtcgtcatccctatcttaaacactacacaatcaca
attcttaacttctaatgagaaagctgcagctgctccaattttctacgcatcatgtcttggtgttaccattcctgctggtttcattgcttacggtgttc
tctacgcaactaacaccatttcaccttggaagatcttcatgattattattggtggtttgacattcttcttgagtatcttgatcttcttcctttatcca
gataacccaactaattccaaatttttctcacaggaggagaaggtttggatcattcgtcgtgttcaaagatcaaacaagtcatctattgaacagaagta
tttcaaaaagtatcagttctatgaatgtattagagatccaatcacctggttgtttgccctgtacatcttccttttgatgttggccaataacttgccat
atcagcagaatttactctttggtgagatgggtggaatctctaacttggactcaactttggtctcagttgcatctggtggtttcgcagctatttgttca
ctccttgcaactttagttctgatgagattcccaaacacacaggctttctcttcagttttctggatgcttccatctttggtcggttctatctgtgcagt
tgctttaccatgggacaataagattggtattctcgctgtcttatcaatggcatctccactgttcggtgttccattcattatcatgtattcttgggcta
ctacatcttgttcaggttataccaagagattgactcgtggtgccgttatcatggctgcttatggtgttgctaatatgatctccccacaattgtggaga
gaaaaggactcgccacgttatcacccagcctggattgttcagattgttttatctttcggattagcaccaattattagtatggtcatctggttcttact
caaaagaaagaacgaacaaagactagctcatttatctgagcaaaagaacgttggtgtcatccaaaatggagatgaagaagttgaagtaaacattgcct
cattggacttgacggattacgagaatgaaggattcatctatcctctatga
>g75.t1
atggcttcaactagtgccaatgctacaaaggttgaagaagacgatgtcttgttccagaacatcaacagtgctaaaatca
tcactttgaacagaccaaagaaacttaattctcttagtggctctatgatcagcaagatctacccaagactccaggaatactctaaatcatcggttacc
gaggtgatcattcaaaactctaatggtcgtgccttctgtgctggtggtgatgtcagatcatgcgttgaagacaacgttgctggtcactgggaagagag
tgttaagttcttccagcaggagtactctttgaactatttgtatgctacttatccaaagcctgtggtgtccttaatggacggtatcacaatgggtggtg
gtgttggtctctccgtccataccccatttagaattgcaacagagaacacaagatgggccatgccagagatggatattggatacttcccagacgttggt
accacatttgcattgaataaagtcgtctccccatcctttggtgcttacttggctttaaccggtgagaatttgtacggtttggatgcttactttgctgg
tgttgctacacattatgtgccatctcacagattggaagaattgaccaaatccatcacttctgtttctttcaaaaacgctgactcattcacagttatta
acaatgtcattgaggatttcaccgagcctttaccagcagactacaactataaatatacatcagaagtattacaattgattgagagagttttccgtcca
acctccactgtcgagtccattttcgaagaattggcagaagataaatcagaatttgctgaagctacactctcaactttgaagactaagtcaccaatttc
tttgaaggttgcattggaattattacagcgtggtgctaaaggtgacgtccatgaagtcttaaccaacgaactccatgccgcaaagcaattcatgaaga
acgctggggagtctgatttcgttgaaggtgtctctgctaagctcatcagaaagtctaaagatattccaaactggaaacacaagtcaccacaggaagtc
actgtcaaggaattaatcccattctttaagcctgattcttccttacaattggataaacaattcaatgttacattcacagagtacccacacaactttgg
tttaccaaaagaagttgagattaaaagatatattgaagaagttacacaatcttccaagccaattacaagacgtgatgtcattaaccacttctcaagta
tgccacagtatacccacaaagtcggtttgaacaaatatatcaacgatgtattgaactcaaaggcaaacttcgagaacgagtcattgtcatggaaattg
taa
>g76.t1
atgtgtaactcattgagtgacggagtatcaaatctctcaattggcaatgaatcttcccatttaagcggtgaaaatccag
accgtagctctggcagtcctcacgaggcgattgatgatgatgatgaatttgatgctgttaaccattcattatcaaccaattttacctatgctgaagag
aaaacgatccacgaacaggacgccaagctaagagcacttgaagagattaccgagactcccaagaagagaagaacttcctcagccaaattcagccatcc
acctccgccacctattctcaagccatcacctgtttcaccttccctctctgcgatgaagacacacccacctcctccaaagcccaaactgtcatcttcct
ataagcttggtgctattaatgagcatgaccatgaatctaacgagaccccgtcccctgagcttattcagctttatggtgagataaagaaatgtcgtgaa
ttgagaaagaagtatcaaactgtctctatgcagtaccctgaacagaaccctaaaaacaaggactcgtgggagatctaccctgaaccaccaaagccaac
ttatagtaataagcagatcctccctgattctgttcagcctgactcgaagactttcaacattgataatgttaatatcccagaagctgataactctatca
actaccgtcctaacgtcgatgatgttttcgagttcattaaaagagacggctcgctcttgacaccaaacgttccaacattgagagattattacatggac
ctcgaaaaaattgttcagatctcgtctgatggtccagctaagtcatttgcgtttagacgtttacaataccttgaagcacgttggaacttgtactactt
actcaacgagtatgaagagacctctgtgagtaagaagaacccacatagggatttctacaacgttagaaaagttgatactcacgttcaccactctgctt
gcatgaaccagaagcatttgttgagatttataaagcacaagatgaaaaaccatccagatgaaaaagtcatcttcagagatggtaaagtgttgaccttg
gcagaggttttccagtctttgaatctcactgcttacgatttatcaattgataccttggatatgcatgctcataaggatactttccacagatttgataa
gttcaatttgaaatataacccaatcggtgagtccagattgagagagatcttcttgaagactgataactacattgaaggtagataccttgctgacatta
ctaaggaagttttcagtgatttggagaactcgaaatatcaaatgtgtgagtacagaatctcggtttatggtcgtgatctgaaagagtggagtaaattg
gctgcgtgggtaattgataacaagaacctgagtcacaacgttcgttggttgattcaagtcccaagattgtatgacatttataagaaaacaggacaagt
taagaatttccaagagattatcagaaatttattccagccattatttgaagtcagtatcgacccatcaaaggatcctaagttgtacattttccttcagc
gtgttattggatttgattctgttgatgatgagtctaaggttgatagaagattccatagaaaattccctgttccatcattgtgggatgctgctcaaaac
ccaccttactcttactatttgtactacatctatgctaacttggctcaattgaacaattatagagctcagagaggtttcaacacatttgtcttgagacc
tcactccggtgaagcaggtgaccctgaacatttaatcagtgcatacttaacctccgagggtatctctcatggtattttattaagaaaaattccattcg
ttcaatatctttactacttggatcaaattggtgttgctatgtctccattatccaacaatgcattgttcttaacatacgataagaatccattcccttac
tacttcaagagaggtttgaacgtttcattgtctacagatgatcctttgcaattctcttacacaagagaacctttgattgaggaatactctgtggctgc
acagatctataagttatccaatgtggatatgtgtgagttggcaaagaactccgttgttcaaagtggctgggagcataagatcaagaaacactggattg
gtcatgaatttgctaaaggtggtattgaaggaaatgacgttgaaaagactaatgttcctgatattagagttgcctatagagaggagactttacagaca
gagtacgacttgattgagtactacgctggtctcgtggagaatatgtaa
>g77.t1
atgactgacacaccaattcgtgataaaatggaggctttggtccgccgtaaacaggcggagattattgctggcttggaga
ctttggagcctactgctcgcttccatgctgatgaatggtcccgtggtgagggactcggtggtggccgttcatgtgtgattgagaacggtgaaactttt
gagaagggtggtgtgaacatttccattgtccacggtaagttgcccccacaggctgtaacgaggatgagagcagatcacaagaacctgaaacccttaga
tgatggctttgttccattctatgcttgtggtttatcaatggttatccatccccataatcctcatgccccaacaacacacttgaattacagatatttcg
agacttctaacgctgatggtacaccacagacttggtggtttggtggtggtgccgatttgacaccttcctacctttacgaagaggatgccaagttattc
caccaggaacacaaggacgcattggatgctaccgatgttgagctttatccaaagttcaagaaatggtgtgatgagtacttctacatcaagcatcgtgg
tgagactagaggtattggtggtatcttctttgatgatttcgatgagaaagatccaaatgtcatcctcggaatggtggagagatgctttgatgccttct
taccttcttatgtcccaacagttgccaagcgtaaagaccaagcattcactgaagaggagaagaactggcaacaattgagacgtggtagatacgttgag
ttcaacttggtcttggacagaggaacacagttcggtttacaaactcctggttcaagagttgagtctatcttaatgtccttaccttctacagcaagttg
gaagtataaccataccccagaggaaggctcgagggaggatcagcttcttcaagtccttaagaacccaagagattggtgctga
>g78.t1
atgaccactataactcacaggaaggcacctagcagtccgattttcgttgagccacctgcctcagactcttcaattgaag
agcttaacgacttttattggacagatcacgttgaacctcatactcttagaagaaaagagattttaaagaaatatccggaagttacgaaactatgtgga
cctgaacctttaacgaaatacattgttctcggggttgtgtcattgcaactttccgttgcctattatctacgtaataaatctttcttctcttgggagtt
tttcttgctgagttatgtcattggagcaacagccaatcaaaacgtcttcttggctatccatgaactaagtcacaacttggcattcaagaagccagttc
ataataagctgtttgcaatcttcacaaatatcccaattggtatcccatactctgcttcattcactccttaccatcaattacaccataagtacctgggt
gatgaggttctagatacagatttaccaacttactacgaggcaatcttattgtcaaatatcgctggtaaggcattctttgccactttccagatcttctt
ctatgccttaagaccaatgttcataacccaaattaaatttacatacattcacttattgaatgttttgttccaagttttggttgactacttgattgtga
caaactggggtgccaatgccttgtattacttcatcttctcttcgttcttggcaggttcattacacccatgctctggccatttcatcgccgagcactac
atcttggacccaccaaagacctacaacagagaaacagatgccccaccgttggagacatattcctattatggcattttgaacttcttcacgtggaatgt
cggcttgcataacgagcaccacgacttcccatacattgcatggagcaaactattcaaattgaatgaaattgccaatgagttctactgtgacttgccaa
tccacaactcttgggttatggtcattgtggactttgtcacagacggcagagtcaagctttacaacagggtcagaagagagaacaatccaaaagaagaa
aaatag
>g79.t1
atgaagagttacaaacaggttggttatcaccgttgtggtcctattgagatgctcgatgtaaagataccaagtaagctgg
gacataaagagattctcgtgaaggtgtctgctgctgctttaaatccaattgacttactgctctataacacccataggctcttcacgattttcaagaga
ggacaaaagggaatgggccgtgatttttccggtgttgtcgaagatgtcggttctgaggtttccaagtttgttaaaggtgacaaggtttctggtatttt
tgagaaattgtatacaaaatatggtagttttggtgaatatttggttttaagtgttgacgagaataagaatattggggtgattcctagtaatctttcga
tgattgaagcagctgccttcccattggtgtttggcactgcttacacaactttgacacattttaaagatccaaagctttgtgataacgttttggttatt
ggtggtgctacttcagttggtacattcttaattcaattattgaagaaagtccatggtgttaagaaagttgtatctgtcaattctactgattccataaa
gagagtcgaaggctatggagctgatattatcgttgactataagaagggtgatgttaagcagcaaatactagatgttgttcaggacattggaaaattcg
atttgattgttgattgtgttggtaacaattacctatttgattgtattaatgaggttttgaaaccaaagattgagaattccggttatgtgtcaattgta
ggctcaagtattggtgactatacttccgcaatgacacagttcttatcatatgacaatatcaaactctttttattcccaaaatcatggaattttaagat
gtctgctattgaagagggtacttggtatgattatggaagatcactgtttgaagagggcaaattggatataccaattgattcagtctttgaattcaaag
attatgaaaaggcaattgataaattaagggaccataaagctcaaggaaaagttttactgagctttgaatag
>g80.t1
atgatcgagaggatgattaggctaagaagcctcggtgggctaagactgctatcgactatcgagaccgtcaaaccctcta
taacaccaagaccacgtaataaaaagaaagaaagaaaaagattacggagactgacaaagatcatcgatgatccaacaacctcatcgggcatactcaaa
catgaaatccaaaatttaaccagagatctttgcatccaggactatgaagtgccgctagagctcataacacactataggcaacgtggtaacacaaggat
tataaaagatttaaaaatcttgaagctgtcaagcacaggtgctgggctaggtatatgtccgtcagagaccaatggccagcttattgtggttgtgcctt
tcaccatgaaaggagacatcgtcactgttgagatcggtgtgcatttcaataactacgctgagggacaccttttaaaagttcagcaccctgctactgaa
aggaaagatgagcttatcggttgtaaatacttcacccaatgctcaggttgccagttacagatgatgccatacgaagatcaattgaaatataaaactca
agttgttaaagatgcatacagtcaatttgggttcaatgttaatcatttaccaatccaaaatactgttggttccccattacaatacaattatagaagca
agctaacaccgcattttaatggtaatagagacgaaatacttctgggatttgaaaagacgagtattggcaaaggtcttttaaatgttgacagttgttcg
attgcaaccaaaattctatcaaatgcactatctaacgatagactggcattagaagagatcgttaagaagtacaagaatggtggtactatcttacttcg
tgataagacagttgatgggaatgaaggttacacaacagatcattctgagattatcactcaatcaataaatggctataaattccaattcccagctggtg
agttcttccaaaataacaattcgatattgccagttttgttagatcacatcaaagagaacataagtgaaaaacacaaaaacatagttgacacttattgt
ggctctggatttttcggtatttccttatctaaatttgcacaaagattgataggtattgaaatatcaaagggaaatcttgcatttgcacaacataatgc
tgaattaaatggtataaagaactgtgaattccttttaggttcgtcagaagagatctttcgtgaccttgggtcttataacccagaggagacaatggtta
ttttagatccttctagaaaaggatcaaatgaagactacctaacacaactatcggctttcaaaccgagtttaatagtgtatgtttcttgtaacgtcttt
agtcaagcaagagatttggatttcttcttcaatggaactcaaaatggtcaagaataccaactgaaaagcattagaggctatgatttcttcccacagac
aaagcacgttgaatcattggccattttagaattaaaatag
>g81.t1
atggagaagctcacgtattttgagaagcagagagatgccctgatctcagagattgccatttcgatggagtctgtgctga
acaacatcaacgcgttgaacagatccatggaaggtgtcattgctgttggtaaggagtttgatagcgtttcgagtctctgggctaacttctacgatggc
ttgtcacagcaggagcagctgaaagctcaggtagaagagcagcaggatgaggctgcgcagcaagagggccaggagagccaggagagttga
>g82.t1
atggactcattctcaagtgttgtgataatcggtgattccaaatgtggaaagagtacgttgctttccacttacctaaacc
agaagtttacgccgtctacagtttccattttcgatacatatgataaggagatccatttcaacgataatacaactcttaggatgcgtatctgggacttc
ccaggcgaagatacgtttgatagattgcggcccttgggatatgctgactgtaagggtgttatagtatgctttgatctaacaaagttcccagactcttt
ctacaatgtcactgacagatggctacccgaggttgagacccactgtggcagtgcctataaatgcctagtcggcattggtggagaccaccgcatcgatc
ataggcagctaccaagtgctgacctgttacagcagttggctatagccaatgggtttcaccattactttgagccaaataccaggagcattaggagttac
acccggatattcgagacaatggcaactttgatcaacagggacacctcaccaaagaagacgacagcagcaccgagagaaagcaggagggtaacgtcctt
ccaaaagaggaaaagccacaagtgccgtgtcatgtga
>g83.t1
atggaaaatggaatgggagacagcgatgttgagttgatggaggtggagatcatagactctgatgatgaccccgatgacc
cattcaaagattttaaaaggccacagagttctccagtagaggtgaaagtaagtaaaaagaggtcaatgacagatccaggtgggacgaggaagaggaaa
agcctactggagactctactacccgaagactacgtttcgagtgggcacgttgatatctgcatgaatgaaactgtgaagaatacaaaagttaatcttac
agataaggacaaatctatgggagacgaagctaaagacaaagcaaagaaagagacagagacagagaaagagacagagacagagacagagaaagagacag
agacagagaaagaaacgacaaagctagagacagagacaagcactgagacaaaggacgagacaaggacgacagagataaggacaaagcccaagacaaaa
ctaaaaccaagtacaaaagtacggtaccgagttgggctttctaaacgtgcaaatatcagccatttgcacaagaatataaaacgaacgtaa
>g84.t1
atgtcctcagggaaggagatgacaccgtcgagcgagatggagcccgttggtgcagaggaacaggaacaggagcaggagc
agcttgagctgaggtcttcgctaacagaagagtcaccgaacgagaaatcatcaagatacaaagaaggtaaacttctgtgcattttagccttctttgcg
atcatcggtgtgctggctcgtaagggaatgatcgttttgaccacatacgatggttcatatgttggaggtgtgatctgggccaattttgcgtcttgtat
aatcatgggactggcaatacaaaccgactatctatgggtatctaaaggcataccaaatgcacagatacctttatacatagggataacaacagggtttt
gtggtactttctcgtcgttcagttcgttgatcctcgaggcatttacaaaatctgctgacattcaaataggtgattactaccactacaagaatggggcc
tacggtattatggagtgctcatctgtgatgataacacaaatgtgcgtatcgattggtgggttacactttggtaaacacctgatgaaaagatacgaaag
aagactgtcatacattgatactattgagtcaattttggctatcatgggtatagtatcgtggatagctgttatctgcctgattgtgattaagagctgga
gaagttggacatttgcatgtatcgtttcaccgattgcatgctggacaaggttctatatctcgaagtggctaaatcccaaagtcaagggcttcccatta
ggtacctttaccgttaatgttgctgcaactttggtattggcaattctaaatttgcttaacagaggtaaattgccaaatggaaggattgtcaactcact
attgtcatgtcacatgatccaagggttggaagatggctactgtggtacgctatcaacagttagtacattcgcagttgagctatacactttgaaatcac
caagaagctataggtatggctttgccagtttagctgtatcatacatagttatgctactgatcctcggttcatataactggactagaggtcttacagac
ccagtttgttcatga
>g85.t1
atggaagacgattggtcactgaatattgctgctcctccaatcgatggtggtgttgtgaagaagacaaaagcggtcggtg
gtaaatggagagacagaagaaaagctcagctacaggcaaaaggtgtcaataccgaaaagaaaagagagaagaaagtcttggatagaagcagtggtgct
aactctacgcccctcgacccttcaaagagaagagaaaagagaagtgcaccagaaggtgaagaggaacagagactaggaccttctaagcagcagagagt
gtttgaaggtaaaggtgttccgggtatcaataacacctttgtctcctcgttgttctcttcaaagggtgagatcacagagagagagtacgataatgaag
ttgaatcattggaggcctctaatgccccattgaaggattctacgacgtttgatggtttgggactcaatgagatcctggcaaagcaattgacagagaac
atgaaacttaataacccaactaagatccaacgttctgttcttccaagaatcttagcgagagacagagatttattcgtccaggcacaaacaggttctgg
taaaacattggctttcgttttgccaatcttccaaaaattgatggaagtgcaagacctcaacagacaaagtggtatctttgcactgatcctcgcaccaa
caagagaattagcaacgcaaatatactctgttatcgagacattgacacgttgttgtcatagaattgtccctggtattgttattggtggtgagaagaag
aagtctgagaaggctagattgagaaaaggtgtcaacattcttgttgcaacacccggccgtcttgctgaccacattgaaaacaccgagagactggacct
ctcaaacataaggtacgttattttggatgaaggtgataagttgatggagctcggttttgaagagacaattactaagatcttggatgatattgagaaga
catctcgtatccaagctacaacgaagttatacccaacactgccaagaaagagagtcaatgtcttatgttctgcaaccattaaaggaactgcaaagaag
cttggtgagatctctctgaaagatgctgaaatggttagtccaaactcggttccagatatggaggatgttgagctcatggagaatatcgctgcaccaga
tcaattattacaacagagttgtgtcgttccaccaaagctgagacttgttactttagcttctatcttgaaagatatcacttcaaagaaagaaggttccc
gtactatggtgttcttatcatgttccgattctgttgatttccactttggtgtgttcaccaaaggtggtaagaagcttacaaaagatggatcagaggaa
gactcagatgacctctcaacagtacttacagctccacttttgggagacaatgctaccgtatataaactccatggttcattatcacagcagttacgtac
atcaacattgtctgccttttcaaaggcaccagagtcaaggcatacgatcatgttctgtacagatgttgcttctagaggtttggatttgccacatatcc
aagttgttgtggagtatgatcctccatttgccacggaagaccatttacatagaatcggtcgtacagccagagcaggtatgagtggtcgttccatttta
ttcttacttccaactgaggagaaatatttggataaaatcgcacactatcatccaaacggtgttcagcataagtcttatgaagagttgcttaagattgg
atttggtaacaaatgggacgttgatgcgacaacctggcatttggatgttgaaagatggttattagaggatcagggagcacatggtaaggctgcaaagg
gtttcacaagtcacgttagagcttacgctacacatatctccgccgagaaggatgttttcaatatgaagtccttacatttaggtcatttggcaaagagt
ttcggtttaagagagacaccaaagggtcttggttccaagaccggtgagagtcagaagaagaagaaagagaatccaaaggataaaatgttccgtatggc
tagaatggctgctaagtctcagagttcggagtttaatttcatgtga
>g86.t1
atgtacggtgatgctgctaataagctggttctcgaggccaagcgagtgctgaacatcgacgccctaacgccgcaccagg
atgagctgatccgaaacatcatcagagagacgaaggagctatcacgatcaacagagatggactcacacaacgatgatcatctgtcacagtgccacact
ttcgttgcacatctggcgatgcgtcgtaataagagatgtctactggcatactcgaggctaagagcagagaaactcgaccagctggcatgggagaacgc
cgagacagatgtgccaaaccacgcagagtctgaatactttagaaactactcagaggtactgatccagtataaaagctcattccctgagatcgacttat
cgggctcccttgttcccccaaaggatgtctttattgatgtcagagttctcaaggatgctggtgagatccagacggaatacggtgttttcaacttgaca
aaggactcccaattctttgtacgcaaggccgacgttgagagactaatgcaacagggctacctacaaaagatatag
>g87.t1
atggccggtctgtatggtaggcgtcctgcgaggaaggcgttgctctcagccattgagctatctccaaccccattcaaca
actcctcatcacccttctcgccgaaaacgagtccgctgaagtcacagaaggagaccccggatacgccaatacagccggtgtcgccgtcactcggagat
agtccgtctcagaggacgaggcagaaggtgaagatatatacatcaaagaaacgactgttactggactcggagaagaagagctcgaagaagcctaagga
tttgcatgaacccctgagaagatcgcctagaagaaactcagctaaagagaacgaccagctgaagtcgccaaggctcaacagcttcttcgtggaatcga
agtcaaaacccaagtggtctccaacgaggacgccaaagtcatctgctccgtctacgcacagctcacctctcaatcctgggatcagaagcgcaaaggta
agtgatctaactgcaaagctccagagtttggccagtgcagaagtgagccccaaacagccaaatggctgggaccttctagacgatttggaagatgaacc
agtcaaaccgagaacaacgctggtgaagaaagtcctactaggctccccaaggaaggaaaagcaaccaaagtatcgtcgtgaactactgcagttcttta
actctgagtgtttcaaagaggtggagaagaaagatgaaacacagagccccgagcttaagacccctgtccaggacacgtcctgtgataggccaatggta
gctcgccatatgaagacatatggcacgcagagaagctatcttgctgaaagagacacaccagcaccagatgatacacacgagtatagggagtactctca
tcctgacgaggaaactgatcaaatcaacagcataacaaatctacgagccaaaggtgagaatgcgagattccttgatgattatagctttatcatcgagg
gaattgagacaaaaccatcactctcgacattcctcgagctggcaatgaagctatttgacgacgatttcttgagatttatcaggagtagagacttgccg
catctcactggtctcgtcgattatgaggaccaatcgttggtatatgtattagggttcatcatctgtaagatctctgataaatcagttactcagtgtga
cagtggtatggttcagattgtggagactctactctcgtctcctactaagatccaggttaataaaggctccaaaatctcgaagattgtgtttaaggagt
tcactgataagctgggagaatcatatacacctcggtacatcgcagtcacattattgttccagaatgaacttttgttgagtgataagttactccctggt
attataggtgtcatctccactctcaatttaggcattgatgctgacttgaagctttataacatgatacttattcttttagagtctttcctctcgaaaca
agacaagaccccacctggctttgatgacttcttcacgtttgcagccaaaaataacgtgaaggactcacaaacagaaatacaccagttaaagcttttca
ttgttcttgcgctgaagaaatttgacggagtctttaacccaccactgatattcaaaagtcttaactcgagcaacacatcgaataatgctgatttagaa
ctgctgaatattgggctgctgatcagtctcattgaagacccgaagtgtctcagtactttactaaggcaagaaaacattaagaaattacattcactata
cgggaaagcatcagagccctctatcccatacttagccttgttaatgggtacgttatacgctgaggctccactaaagattagaaagcatttccatagct
cggagctggatagaatcattctggagttacaaagatttgacaagtctgataagttaatgagtatacaagtgcaagaagtcctgtcacgaatccatgtg
tga
>g88.t1
atggaatcgaggtcacctgtcgaagggtttggtaatgaatcgtcgaaaaagcggattcgtgttccaaactcctgtgtga
tttgccgtaagcgtaagatcaaatgcaataaagacagaccatcctgcgatcaatgcacaaagagaaatgtcgctcatttatgtcactatgaggatcca
caatggatgagtttcaacggaaagagggaggagagatcagctacaacaccgtacacagttttaccgtcccctgatccactattgcagagaagtttgga
tgagattagcaatcgcattaagcatgttgaggcagctgttaaccttgcaaactggtttggtaataatggcagcacagaacaaccccagagaacaatgc
agcaaaatttgggctatgatcctacccatcccatcaaattgtcggataatttgccctttttaatacctttcattatgagaaagtcaaggattgaatat
catggtgcattatcaccgatacttgacgttaaaaatgaccctttcctaaaagtgatttggctaaacatgtggaaatacctggatattgctgctcaaaa
gaaattgggactaagtggtgaaagcacattgaagatcttcaatacagagagaattaatgcaacaatattaaattatttggagcttcgaggacagaggg
tcactttcaagaacgcttgcaccgaaatgaggaatcgtgatttaaaagatttgatattggagcaactgcccaggaaaagagtgatattctcactttgt
atgagattctttaggaaattacatccattgtttccaattttggatgagaatatattcctaacagatgaggtggagaaaataatcggaggatgggtaag
aatgaacgagaaaccaacagacctccacttggcgcagtttcgtgatattgctataatggggattctctttgctgtaatggcaatctctgctatatcca
ttgaccaagaagaatttgataaaagtcccgatttcaaattcctgaagaacacatgtacagctctctatgtaaacgttgctttgatgtgtttagatcac
tatgagtttttgaaaaggggatgcgggagtaaaatcacagtgttaatgaccctaattgagatatattatacatattgtccagaagatgataccgtctc
tgatttatccgatgggaagatccaattgggctcagttattgcgatggcccgtgtgaacgggttacatacagatccaacgatgatgggattgccaccat
tgccatttaatagagctaagaagtttaaaaactggggaaaactttggtatttacttatggaaaaagatgcctctcaagcggcaatgaaaggttgtgta
ccacaattcatcgatgattcgtcatatgacacgaatgttcctcagttagaagccgggttgacgttagaaggaactttcatagttgaggattacaagtt
tatggtgaaaaagatagacctttatagaagggtaaccactgtgctgttccaaaggaaaagatcacccacaattggccaaatgatggagttaatcgatg
aggtgaaacacttctcacaaactgaacttgtgtcattaacgcacatcgtttcaaataatccacagccttattcaaaagtcaagaaagtgagctatttg
atcgaaatgaattcaatcgaagcagcattgagactacgagcgatcaaccatttccatgaaactgaaaattttcaaatgcttcatcaggaatattccaa
gcttctgaaagttctgactaggacattaaacacttcactgaacgtttgttacaacgcagaccgttactttggtcattgctattacttctatctccgtc
catcaatctataaagcttgcggaaaggtgatactcgctctggctggattgtttgcaagatgcttacaatgtattaagagagtgccaccagaaaaccag
gccagaattggtgctcttaaggagctaaatgccacaattttactaaatatggagagggcattacaacttgctaagaaagtcaattacggatactataa
ttctttgagaatgatccttggattatcgttctttgtaagaatgcttcaagatccagaacttgattttgataaggcacttgatgacttggtaaggagac
caacaccagaacaactttaccgttcaaaggatcacactgaggtgagcagagatgaaattccagagacaaacttcctttcgacattgttaacagctgag
attcacagtttaagacgtccgctagaatcagatatcactgacgtgcttcaacctttaacaggtgaacatatccctatcaaccccaacggcccaatatt
tgacttgcaagcggaagctgtcgctccttatcactttggcagcgtttctctttctaaacgactctcccgtgaagagcgtgaagaagcactatcaacac
tccagaagagcatcgcccttgcatttatgaacaagagagtagaatcaatcttcggtgaaaatggaagcgaaaccaaacaaacaaatgtgatgctgaca
ccgggacagttggctggccacgaagacttcagtggcctaccatcacctggtgattctctaccttccgtaggtaattcctttaacgaagaattctcaga
tatattcggttttcttgatgagtacggatggttgtcctctacgaatcaggatttccccggtggacttggttctatttga
>g89.t1
atgagtcctcctacaactcgcccaattcaaacacctggcgaacagccaacttcaagttcagatccacaacaagccattt
ccagatcaagacagatctttgatgaacttgctgcccgtgttaaacacatcgaggcatccatcgcagtgtctgacttatctggtggaacaccttactat
acaccacaacaaggttatagcaatggccatgagtatcaagcggcctattcaagaggcaatggtaaccccgaattcattggaagcacagacaaggccag
tctcccaagctatgattttgatcctgatcaagttgtagaattctttgatttccttccatttattataaagaagtcgagattagaataccatggtggtc
ttgatccaaaatccatcattaagaaagatccacatttgaaaatcgtttggattcatttgtggaagaattttgataaatcattacaaagttcaatagag
aagagtgacactggggtaccaggtccttccaacccttctacacaaggattccatgagttcctggagatgagaaaacaaaaacgtatcaccagtaaaga
gactgctgattccattgctgcttcaacttcattggacagtcttatattgagatatttaccaaagaaacaagctataatgacactttgctttagattct
tcaagatcgtttacccggtgttaccattcattaatgaaagttctttcttccaagagcttgagtcaatattatcacctttctcttctattgagtcatat
cctgaaaagatcaccgttacttccaagtatgactatgctaccattgctcttttattcctagttatgagatttggatatttgagcatcgaaggccatga
atttgaaacaaagcctgaatatgcttgcttgaaagatgttcagattcattcggggcatgttatggtcgctatgagatgtcttaagcagtacaatttcc
ttcgtaaggcttacagtctaagggtattacaagtattactctattcaaagttctattctcgttattgtcccgaggatgatgatatcagtgatggatca
gagggaactataatgatgggaaccatttactcagttgcattatcattgggtctacagactgaccctgaagaccttataagtttgatcaaatcacctaa
aacccagtcatatggacaactttggagaaaggtttggtataaaatcttagagatggatgcgaccgagtctgtctccatgggtataattccaaattgtc
ctaatgagttgtcatatgataccaagttaccatggattgagcaagatatggatgaagttgaagtatttgtcgttaaagattttgaattcctggagaag
aaaactgcactatacagaaagatctctaatttgttcttcaatagacgtaagaaaccaacaactttacaattggtccatatgattaaggagattgaaaa
cttcatgactgttcattttggaagtttaaaagagattttatgtgatcaaagtattaaatcgtatacaaaggtcaagaaaatcagttatctctatgaga
tgaactctatgctgttatcattgaaggtaagattgttatctcatttctatgatgtcggtaataccaaaaaggtatttgacatgtttgatgaatcttta
actttgactatgaagattttgaattcttctttgaacctttactataacataaacatctactttgatgccggtcataagatattgatgagaccaatcgc
atacactgctatcacaaaggcattactagtaatggcatcgttattagccaaactatcacaatgccaaagattagttccatcttcagatattaaccgtg
ctaaattgatcaaagagttcttttcttcactattaaataacatggacgttgcagtgcaattaatgacagctgtgtgcaccggttattacaacgcccag
aggatcattctcgttttgaaattgttcttccagaagttaagagatcctgcgtttgattttgatacgatagcaacggaagccacaatacctcgtgatga
taagattaacatggcacatgatattcatgctatcactgctgacgagatcccaaagtcgaacttcataatgagtctactggatacagaactagcatact
tgaaagccaagaccgagaataatttggttgaagtgttacaacctttgatgagcatgaacactagtggtgttaatcctagtggcacaggcaatggacag
ttctacgaccctacagtcgacagtctaacagtgagaacccctggctctttgtctgatggtaccactgttacaggctctagtgggttcaacagaaacag
tatctttgccaatagatatggtaataccgcagcagttgcttatgatccaaatgctctctcgagtgaggaatatgcaagtctctttggactctttgaag
actacaactttataaacctcgatagtaatgaccttaagggtctctaa
>g90.t1
atgtcagaagagaaaccacttgtttgtcaattagacgttacacaagttgaatctgatccaattgtacaattcaagaaat
ggtttgacgaagcacagggcaaggagtcaattccagagtctgttaattttgcaacagcagagttgccatctggtcgtgtctcttctcgtgtggtatta
ttcaaggaacttgatcacaaaggtttcattgtttactccaactgggatcactcaaagaaagcacaggctatcaagtcaaacccacaagctgctttgac
ttggttctggcttaacttacaacgtcaggtgagggttgaaggtaagaccgaatttgttgacagagccacatcagagagatattttgcaacgagaccaa
ggggttcccagattggagcatggtcaagtccacagtcaacagttattaaagatcgtcaagaattgcaggatatctatgacaagagagaaaaggagttt
gaaggccaggagaccgtgccttgtcctgactactggggtggacttaggatcatcccattagaaattgagttctggcaaggaggagcttcccgtctaca
cgaccgtgtcgtctacagacgttcctctgaagatgctgagtgggaaatcgtcagaattgccccatag
>g91.t1
atgaagagaccacttgaagagagctcccataagagaactgtctcaagctcatgctctgtttgtcgacgtcgcaaagtca
agtgtgatagagtgaagccttcctgtagccaatgtgtcaaaaggaatacttgcaatgagtgctcgtatgaggaacaggcttggacaaggacagagaac
gacttaagtgatgctgagatggtcaaagtactaaatggtcttggaagaattgaagagtcattaaaacggaaaggcacggtaaggcgtttatacaaccc
acatgagctggtcaaccttcatgattacgtaccgttcgttgtgccgttcatcttacgtaaatcaagaattgagtactcgggtgtaatgtcaccgttgt
acgctataaagaacgataagcacctgaagatcgtgtggatgtatatgtggatgtcctttgagaaggtaatggctgataggttccagcataaaaaggaa
gatgatgaactctcagacttcacgagaaacatgggatatgttttatcgcagttgtggacgttgaaaaaacagaaactggcactgaaaactcaaacaaa
gatgatcgtcgactctacagagtcgcttgatgatttgatcttggcttatcttcctccgagaagaacgataaaggctctgtgtgatcatttcatgaaga
tgttctatccaatgtatcctgtgattgacatggatatattccacgaccaagtagagaaagttctgggtccgtggaatagtgaagagcccatcacacta
aacacagtaccagggtactcatattctgtgatagccttgatattcctcatgatggcactggcagatctaacgttacagagtgctgattatgaaaccaa
tgaatacttcagttgtcttaaaggaaagagtctttgtatcttcagagccattgcttctagatgcattgaccattataagttcctttcaaagacatact
gtcttactttggttcaagcattaatcttcttgaaagtctataatcactacggacctgaagatgatgatgtatctgatttctcccaatcaagactactc
cttggaacgatatattccatagtaaaagctatggggttgcacgatagtgctaaaagtctggaaatggaattccaaaatacaaatttctacgacagatt
tgaagccctccgtcgcaggatctggtataccatcttagaactggatggtacatcgtcggtctttttaggtgttgtgccattttgtcaggattctgaaa
tgtatgacattgacttaccacaggtttataagggacatgaccccgtggaaagatcaatctatgaatcttatcagcttggagataagaaaaccaatctt
tgcaggaaagttgcactgacttgtttcatgagaaagaagaaaccaaccattgaccagctaatggagcttaacgatgagttggaacagttctctaaaga
agatgttggttcgctagaatctatcatacgtgatcaatcatcaattccgcaatctaaaataaaacggataagctctcttatgaacattatgagtttac
aactgggtttaaaatcaagactactaactcacttcatgttgaaacagaacacccacatggtcttcattacgttggatcactgcattacattgctatta
aagatcatcaacactttgttaaatttggttttcaacttacatacatactttgatgcttcatatgcattattcttgagaccaatgacaatcaattccat
tttccagtcagcactattgctgtgttcattgttatctaacatttcacattctttgcaattggttccttcttacttggagaagagaattgcgcttatta
aatcgctgaggatagttatgcttgatcagttggagaaagctgttcacattatgagattgataaactcgggttactacaactgccaaagacacacttta
ggattagcttgcttcctacacattttaaaagacccgacttttgatttcaaatctgctgctaatgagctcttggagaaagacccactaaatggtgacac
ttcgcatgttcaattattcaagagagatgacataccacaaacgactattataatggacttccttgatgctgaattaatacatttaacaaagagactca
gtgttgatattcgctctatcattaaatgtgtggattcacctacaaatggttataattataaaccacaaccactgttagaagtcgctccaagagtggct
ccaatttatgacccagtaagagacgaaaataattatccaagctcagattctagtttaacgggacattccaagtcaacttcacctgcttatgttgattt
ggaggagttgttcggtgataataatttcgagtttgccaaatcggcattctctttgaactcaaatgacgcctcgcacttagagaactatgacttaaacc
tttccagtgatgaatttgctgatctcatcggcctattcaccgatgattttggagttatggatagttccatgtctaaccttcttatgaatatgcatcaa
gactag
>g92.t1
atgaagacagaagaggagaataaaccaccctcaaaaaagtcaaagagagaaagggataaaaacaaaagaagaaacagag
tacccatctcatgtacaatttgtcgaagaaggaaagtcaaatgtgacaagagaagaccagtttgtgctgcttgtgaaagaacaggggttgctcattta
tgtcattacattgatccaccttgggctcaaccattatcaaaccaagagctcaccaatggtgaaccaacccccgaagaggagctggaaagacttcgaga
gaaagtacaacaccttgaagaacaactccaattacaactagaaggacacccggagatacaacaagagttttcaaacgaggagtccagtggagcagagg
agcatgagagtgatagtctgaacttgggtaagaaattcgatatgctacacatcaagtcaacaacgacagtgcaccttggtgctacatcttggcttgct
atcatgaagggagacccttaccttcgtgtattatgggctcatatcttcaaaatgaggaagcaagttgaagagttcaagttcagacaagcagccacaaa
gaagtcgttgtcatcaagtacttcttcaagaggaaaatgtcccattatgccatcatcaagaggaaaatgccccatcatgccgtcatcaagaggaaaat
gccccattatgcccacagtaaaggttgaagatgccgaatcaccagtttgcccagtctccgggaaaggtagtaccaccggcaggtgtccggttgctcat
gagcttgaagaacaagaagaacagagaactggagaaactgaaaaggcaaaagattccacaactgcaaaacgtccaagagaagacgaagaagatgacga
cgacgaagaaaccactgacactcgagagaacacggatagtccaataactgaggaagatgagcgggtttgtcccttgatgattggagacaactcgttcc
tggagaagtttaaaggtgaaaatcatgattttacatctgttcattcacataaaaggaagaaaccaagaagtgattccaatgattctaatcaaagtagc
acttcaagcaaagtatcaccagaggacttcaaggcaaatccagtggatatgatgcaaaaatatttacctaagaagaaagttctatggttactcattga
aagattctttgaagttttgtacatatatttaccatacgttgatgagacaactttcagagaggacgtgaaatatataatgggatcaccagatgatgagg
atcagagtattaaaatcaatatcagatcaggtattgactttgcattgttaggtaccgtttgtattattctccgtctaacctggcacactttacctatg
aataacacaaataagatgttaggtaaatccattaataccaagacttatcatgaaaatttggaaacattggcaatcttgcaaagacctgagaatgagat
ctctatggagttggtagattgtgtgaaacactgtttctccaacttaaagctgatgaggaaatcaagtttgaaagttgtgcaatgcggactttatatga
ggttctactttatgtattctcctgaagatggtgacggagccgatggtggtgattcacagatattcctagggatgcttgtacaaatggccattagcatt
ggcttacatcgtgaccctaagaactttgaaaactttggtaatgaaaaacagagacatctttggagaaaaatatggtttgcgttgctatcattggatgc
ctctcagagtgtgaacttaggatgcccaagttgtttacaaggacaccgtgagttctctgatactatgcttccaggatcactcaaagatggcttagatt
tggagttcaaggacgatttaaaagaactctcggtcatcaagatgatccacacgcaagccaaacttgaggagttggtatgtaagactatgaaagtgcta
cttaacgttaacagaccagcaaagagataccaagttgacaacctgataaaggagttacaaaacagtataagtggattcgcagcaacaaatgacgagta
tgcacttccacaactggggaagatactggtgaatagatcgaagaccgaaccacttttctcctctggaacaagagctttacaattcaaagcacatgtga
tggtgaatatgttgatttacctattgaactacattctttatgtgcattttgagccaagaggtgcacaagacccacagatggctaaacttgcgaagaga
tatgcccaaaaagcactgaatagtgcattggagggatatagaaattgctctttgttcttcgattgtgggttagagtactttgggccgggaaccgattt
gatacttttgccattgctgctgttaattggtcatcgatctacccagtttatggtgtcattgattcttagatcaagatgtggtccatttatgaagtcta
gagtcgttgaaacacctggtgcagagaaaggctctgactcaattaacccagataagattcaaatgagacttgaggttgacggagcacagcgtattgac
aacagaaatcacgatctggaagacgttgagattaaggatgagtcgagcctttattctacttttgatgttgacgttaactctggtgagaaactctctac
aattcttttagatcatatggtcaaattccatacgctatcagaaaaattgggtaagaagtatccttacagttggagaatggcaaaagctgtttatttct
ttataactttattgagaaagccaaataacgttgtgaaatcaatggttagtactgataatgtcaagaaagttgaaagaaacacaggcgaaatctccaag
attctacgttctgttccattagtgctatctactgatgaagatgcactaaggagatgccctgtcttcatgaaaacagaaaccgagagtgccactagatc
aacagtgaaggattccagtctgttcaagggaaatccgtctaatattaatgagaaacctaatcagtcaatgaatatcatgaatgcttcaataaactcag
ggtctccactaatgacaggggtatatcaacaggaccatactgatgttgttcagcctggtgctccaacatcaccggcacctatcgatggatttgtctcc
aatgatactgaagcccttggccagttccctgatatggcacagccagaggcatttgctaatattacagacgtctcatttggcgatatgtttggtgtcag
ctttggtactggtaataccagcacttcagccttcttgaatgagatggagaatatcaatttagataatgctggtgaaatggctggtatgtcaaacatcg
acttggatgatttgatgaacagtaattggttttcttga
>g93.t1
atggaggaagaatttcaagagaagaaacgcgtgcgtgcactgaagtcttgtttagtgtgtcgtcaaaagaagacaaaat
gtgaccaaataaaaccaatttgtggatcatgtaaaagaagaagaaatccccatttatgtcattatgaagaaccccaatggaatgttcgttttggtaac
gttgatattgattctccaaattcccaacaaagttcaaataatattccatacattaccgaatttgaagtattaaatgaaagaattaaatctttggaatc
ggctttaataatgaaaagtggtgaatcttcaaataaagaatccccagcgctccccggagtaccctcggaggataatgaagagatgaatttccaaatga
ctcgttatgaattactaggattccctagacaaggtgtattatcatgggtttcactattaagaaaagatatatatctaaacagtgttcatgtatcaccg
attaaaagttctgagagatttgttaagtcattaacaaagcctaagacatgtgttgatgatgcgtttactgataaatttacacaggaaacagatcaaaa
tttaaaagttaatgttgatcaatgccatttacaaaaggaaatttcattagcagagacaattaaaaaaacacttgttgatcataaattaatttggttat
tagttgatagattctttgattctgaaatgtatttctttattccaattttggataaaacagaatttataaaacaattgcaggttatcattggccccaaa
gaggaaaatacaattgaatggaatctcacaaagaagttacaatataccacaatcggtatattattaataattatgcgacttatgtcgttttcattata
taacgtggggaaacctatacaacggacattaacggatggtgataattacatattacaaaatccgattccagagacttttgttaaaatagcgaaaagat
gctataatgaaattcaaaattttagaatttcaagaattgatattttccaattgtgtcttatgttgagacattatgaattatttgcagttgaagaatgt
gattgttcaacgacaacaacgacggaaagattgggacaactactggacatggcaatgaaaaacagcgcagtcagagaaccaagcaaaattggaattcc
tttaaaatctagaaatttaatgagaaggttatggtattcggtggtacatttagatttttatcaattgatgttatcgggctgtacttcattaattgatg
ataattcatacgatacagatttcccacatttggatgaaagcgaatcaccattagattaccaaattgataagattttcactgagagagctaaattatat
gcaatttgtttgccacttttgagatcgatcgtgaatgttcggaaaactccaacaattggtgaagtcaaacaacttcttttaccaattcaggaatataa
ggaatcattaccttctttagaagatataatgaagaaaccaagtgacacagtgatccatagagcaactaaggttaaagaattcacacagttgattgatt
tcactgcttttgttaatatggtttattaccatttctttttacattataaccaaaagaaatacactgatatgtcagtgtattatttggtggagatgctt
aagaattgcaatctcatttataaagcaacattattctttgataatgaaaatcatgaatatgatttaaacaaacattttggttgtgctacacttgttgc
tccgaagattgaattggcattacatcgagtcattcaattattattcagtattcaaagtcgcttgaaagcatacaaaataatgacacataatggtcata
aaggtattttggatataattgatataatctctgaagatgctactatgtcaatgagacatatcattagaggatttggtaatgcttccgaattttattat
catgcttgggttgttagtaaatgtcatggacatatttgtaataagatcttgaagatggaacgtggtcctatggatgttgattcagtattagacgttaa
attcattgctaaattgaaagaagaattacataaagatgatgcagttttcagatttacattaagtgattttggaaagattcgtgaacaattacaacaaa
tgcatgaagtggatataacagctgcagatgttaagagtccagatggccaagtcattttagatgagacggataaacggtggttagaacaaatgttccaa
gatataagtggtcaatctacaagtatcacagatgattatagccttagtgattctacaatgttccttgatacaagcgtttctgggtcaatcgatggatc
tcaaactggaagtagttcaagtgtaccaacgacagattcatattctggaaggtatttcaagtatccttctgaattgggtgattcttttgatttacaat
ttggatttttggcagagtcattaccattatcaacctctaataaccttgaagatatccttctacaatatcagacctaa
>g94.t1
atgtttacgatacggcatagttcattacggttaggtagaagttatgtgaggtacttagcttctagcagtttgagagtgc
ctctaaataccaaatttgagactaatgatcttttaatttcacatattaaatcaagagacttagataaagcatatgaattatttaaatattcggattca
aatggttataaatttgataattctaccattgaattattgattattcatctttgtcataatgaaaaattgattcaagcttcaaaattattaagaatttc
taaagagaaaaattataaaatctatccaaggacatatttggattttttatcaaaggctataactttaggtaatgttaaagttgttcaacaaaattact
caaaaattatatcatcatgttatttatcaaatgaaatgttagtctcattaacagaattattatcaccagttataacatttggtgaaatgaatgaacta
attaagatttcaaatttgaaaagttcaatgtcaaatgatttaaaatggagaatgaacattgcaattgttgaaaactttgcaaagacaaaaggctatcc
atttgctttcaaatatttatcaaattgctatagcaaaaattcattaaaaatcaatgatttcccaattttattatcaaattttataatatccaaaaatg
atgaaagagctataaagacaagacttcaaagaatttatcacaagaaccaaagagatttaaaagaatttgaaatgacattaactataagtaaattaatt
gaacaaaatcgattaacatttgctttaaaattactaaaagaaaatgatactgcttttatatcattgattaattcagattgtctttgtcaaataatcaa
aaacttaaaattttctaaatcacaaaatgattttaatgactttattgatatttttttattatcaaatagaaagttaaggaaaaaatgggcagttgatt
tattaattgaaaatttctcaaattctcaatattggtttagattatttaagatacttccatatttggaagttgaaaattacaaaattgatccaaaggtt
gaaaaaaaattaaatgacctttgtattgcaaatggttatgaatttgaattaccaagagattggctataa
>g95.t1
atgtcttcttcattaagtagttccctctcgggactagtcacttctttaacaggcggtgctgctagtggaacaggtatta
ttaaattagttccattggttaaagcgatgcttaagattgaaactgtaccggaatatctgattgaatatgctttaagtgttcaacattcgatttttggt
tcataccctgatagtaaagacgttgcaccatctgcgatctttactgcggttttctttatactgatgtgtgcacacttattcgtgttctccaagaatta
tagtaggggtcataaattttggttatcgcttggatttgctttcaattgtgctttacgttttattggatttgcaatgagaatctcttgggctaaagatg
tccaacgtttaaaacttggattggcttcttcggttttccttattgttccaattgttttcttggcttcttttaatatggttcttgctcaaagaattttc
acttggagacatcctcatatgggatctgctagatggttttggaatggcttgctcgtgatgtatttctttgttgctggtattgttgtgatggcaattct
tggtgctatccttccatattgctatttcttatctgagcatcattaccacatgtgtaaacaagttgttcaggcttctgcagtgtttaatgttctttact
gtgttaactctactttattactcgctgcagcatttctcatcccaccaaccaaggctgctcaaaacgtttggacttatcagccttggtggattgaaaac
tttggagttttctattatgttccaaaaggttcctgtcaacgtgctgaacaatcatttgcacagagagatccagaagctggtagtgctgtaagaattat
cccttcaactactcaccacacaaacactttggagaagactcattctgttacttctaaatctggtaaattggatcacaaccactcgatttttgttattt
gcttcacaactttcttgttattaatctcttcaacctttagatgtgtttcttgttttattgatgaaacttattctgcccaatcttggatttacaagcca
gttgttatgtacattatgctcggtgtttttgaaactatcattaacgtcatttacttgacgtctcgtgttgatttaagattctacagaccagacaagct
gaaagctggtctctgtggttcaagaaaagcatctctcgctacagagcctgaagatactttgcatgaccaaagatcagcagaagacaagccatactccg
acatggtccaccacgacaacgaccacagctctaccgagtag
>g96.t1
atgaagcctaaggtaacgaaggactacatctcctacgctacggtgctggaggtgaacctcgagaacccctcgagattca
cagacgacgagaaggcaagaatcctggacactttgaatgaggtgctcgtcgccaacttggacatcgtagaggagattggctgggatataccgaacatg
atcctgcccttctttgatctgcactgggactatgacggtgctctgctgactgacactgacacgctgaagatgaacatgcgcctattcgagacgattgc
gagacacggtaaccctaaggaggtgtttgtcaagagcattgagctgcttagcgggctggactactctgacattgagaccccgaagaaggagaggatcc
ttgacgtgaagttctacgcgctgctggagctgctggggtcgtcgataaagaggatcaacacgatctacccatccaagttcttgtcaatggcaatcgcg
tgcttgcttggctgctttgtgagatacatcaacaacaatccgcaccatcggttcatctcacgaagactctacgtctttgcaagggactacctgccacc
tctgaagccactgaactggctcaaagagcacaatatcacccaggaaggcgccaacaggctggatgacgacgaaaactatctacagaggaagctgctgc
agagttttgtaacgcagtgcagtgctttatcgttcacaaagtacggcttgggctttgcccttgataagtacagggaggtgaagatgaaagagtttggt
aaggttccgatcatcaaggagaagactgagtcgatgacttcgacgagggacgcctttgcaagattcatcgggctgtgtatgagctttgacattgactt
tgaagttgaaattacaaatctgaagaaagactctgtgaaactgctggaagccgcagtggagtccatcaaggactacaagccgaaagagggagaagaac
cggaaaatgagcaggacttgctcattcaggcgactgtgggtctctgtataaatgaccacctgaagaatgccttcaacccaggacagtctgtgatacca
ttgtcgccaatcggcttcttaaactactctgcccagtatatatacgaggagagactacacggacatgtatcgaagtcctcggccgtcactttattgga
ggcaatgtccatgcacgttcgcttcttaacgcctgcgctggtcacaccaaagctcagctcaaagggtatcctggactctgttctttactgggattgga
gtgcaattgacacttccaccaccgaggagttccaggctattccaaagtacattcttgtgcttttcctccagtccaccatctactttgcttgtacagac
gaggatccgcagtacagattcatgctcttcacaatgatggttcgcgtcctagcaagcatcaaagaagatgaagcttatcaattcattgttgatacact
agcaacagctccgctggagactgctaaagccggtgttgttaacgtgttgaaggactttttaatccgtgaacgtccaatgccagtggatgacctgagtg
aagttatggataagacatccattcaggacgacaagaagaaggttgatggtccacctttaccaaagcgtcatatcattgagctgaccccatcacgtgct
gaggatatctacgcacttacacgtgaatgtcttgatgaagcctttgacggtgaaaccattgatggctcgagatttaagacactattgggattcctcaa
cctattgattggtatcaagtcaagattcccacaagatcttttatctgagattgtctcaaatacaaagaaacgtttaagcgaaggtaagacgtgtgacg
atgaaactacaaatgtcgaatttgcaaatgttgccattgagtcactctctggctatattcgtgaacagaaataa
>g97.t1
atgggagatatcaaagaagggatatcgatcacttccttactgggagtcgaggagaagattggaaccgtcgagaggccaa
tctcattagacgatcctttgccagatgaagtagaaaagaaagtacaagaacctgaaaagagagcgacacgtcgctctacacgcgttgcaatcgactca
atcgtctcaaaggacgaagaagaaaagaccaagagaacaagaaaacctcgtgttgtaaagaagaaggttgaaaaagaagaaaaacaggagactccaaa
agaagctgagacccccaaagttgagaccccaaaggaagctgagactccaattatagttgagacctcaaaagttgagactccaattaaccaagagacta
aggaactaaagaaatcgcctgctgggatgagaccaagtattatgaacttaatgaacactgacacaacaccaagtccaccgatattttcaccaattcaa
taccaatcattaccaccaattaaaatcaaaccgaagaataaagctgaacaatttggtgcgactttcttgcaccacacagtaacaccagatggtcaagt
catatcaccaactgtggagactaaaccacagcaggcaccacagccgacatcacaagtcgtgtttgcacctccagtctcagaacctccactaaagccta
aagtgagcagaaaacgtaaagctgatacttcggcaccaacaacagcgactactggcacaaagaagggcaagaagaaagctgcaagcgaaacacccgaa
gttgaagaagtcccatttacagagttgatgaacaaacagttgaaaaaaccaaatcctcaatcttcagtcccaccgccaacaattgtagatgttgttac
cccgtcggtaacaccaagtgacaatgatcaagcaaacgaagagccaatcattgcattgcacgttcctttaagaacaccaagtgaaggaccgggatccg
cacaagtggttttcaatgttatgaagatgtgtgaaaataagtatggttggaagaatatacatccaaatgcttcaagatttatgtttaatgatgatgat
ctcgacgatgacgatgacgatgacatggaagatgatgacgatgaagaaccaaaagaaaaagaagaagagaaagagccagttaaaattgatggtagaaa
actgcaaaagggtaaaccgaaaattggacaatacgacatgaatgatccgtttattgatgatacagaaatgttatgggaagagcagcgtgcttctacga
aagatggattctttgtcttttggggtccgttggtagaagaaggtgcttctgcccgtatagaacgtgctgatggtacaataaaacgtaatagaaagaaa
ccatccacaggcacaacaacgaacacagcagcatcatcaacgacatcgacaaagaagaaaagcacaacttctaggcagcaaacacccaaagctacaag
cgtcgtcccacaacagaggaagctggcacctttgatgcctttagcaccaatagcaccacaacctctactacctaaacagtga
>g98.t1
atgattaaaaggagattcataaggtccttgtcgaccaagtttgagttcaacgagaagcctgacttctcgaactaccatc
agcacattgaggatatctctggacatttatcagatttagggccattcccattacactcaccatatttaaacccacagcatttctaccaaaacacggtc
gttaaggattggagtcgtcgtactcctcaccctgtgacgttacagcatcttgcgatgtacggtaagacactaacggagagtaagatcatatcgagtgc
caactttgtaaggatggagttaccaataagaatcgcattaaaactaagagaattacaagatttaccgttcaatgttgttaacaatttccacttagcca
aagtttacgaatcgtattttgatatcttcgaaagattcagaaaaattccaaaaattaaaacaattgaagacaatgataagttctgtgaaatgttagaa
gacgtcttgacagatgtcaatctcttgaacttaccaaatctcatgatgggagctttggagtgctgtatcatacagtctttatcaagagagaacttaga
tgagttgatctcgtctttgttaagagcaagaatctcaagaagattaatcattgaagagcacttatcttcaactaaaaatttcaaaaatgacccaacaa
ccggcagatcaaagcagtttatcggtgatatcttctttaaatgttctgctgaggaacacttaaaaatttcagctcagaacgcttccaacttcattgaa
aacttatacccggggatccagatgcccaaattggtaatcgaaggtgcgacaaacgtgcaattttacttcttgactgcacacttgcactacatgctagg
tgaaatcttaagaaattgttatgaggccaccgttaagcatttcattgcaaaaccaaacaaaatggtcggtgagactccaccacccgtgaaagtctgct
tgatcgactcacgtgacaacgttggtttcagattctctgaccgtggtggtggtgttgacatggagccaattcagaaatcatggtcatttgcgaaagat
cctgttttggcacgtcagtcattgaataatttccaccgcttaccgcatttggacttggaggcaatggcagcgtcaaaggactcaaatctgaaggccag
aaagtccctaatgcaaacttcagttggtggaattgacgataacagaatgaaagaggctacgcttttaaatttggctcagagacctgctcagtataagc
tcggattgggtttagcaatgtgcaaagtttatgctgactactggaacggtgatttggttgttcattctttaaagggctatggaactgatacatattta
aagttgggcaaactcggttatcataaggataaattacaactcgatagagcataa
>g99.t1
atgtctacaccagcacgtgatccacctgatggtgtatctgctacgccattagcagagaacgtcatggtttggaatgctg
ttatcatagggccggctgatacgccatttgaggatggaaccttccgtctcacaatcaatttcgatgaacaataccctaataaaccaccaaacgtgaag
ttcatctcgcaaatgttccacccaaacgtctatgctagtggtgagctttgtcttgatatcttacagaatagatggtcgcctacatttgatgttgcttc
aatcctaacatcaattcagtccctgttgaacgacccaaacatctcgtcgcctgccaacgttgaagctgctaacttatataaggatcactcgtcacagt
acgctaagagagtgagagaaacggtagaaaagagttgggctgacgacatcatggacggcgatgacgacgaagaactcgacgatgaagaatga
>g100.t1
atgtttagaccttctgttattggaagaaccgtaaggttctatagcacaccctccacagcagcaaagaagccaccaaaac
tttctgccaaggagcgatccgaacttgtttccagctcttttaaatcagtgtttgaaggtattcttggtaatgaagagacttttgagccaattgacaca
cgcccaatctatgcaaatccaaagaagtttgtcaagctctcacagttccacagagatcagttgatcgaagaggttggcaaacgcatgaagcaaccatg
gagtaagatcccagatgatgttaagaggatgtcgtatttcatatcatacggtaactgggaagcaagagaaggattccaagataacttattcgcaaatg
tgaagcctgaagacctaccatttacagcaccatcaaagagagctgttgaaaaagtcaccaaactaccagaagttgacctttggcaggtatccgagaac
agacgacaagactttaagaaaatgacaagaagactggatccagtgagtaaagtcgtggtttatctttgcgtaataataagtatgatcgccttatacag
agataaaaccgttggtgagagtggcatgatcggtgatatcccagagagtccctacatgctagcggacatcaagagacaagaggagtacgaggccgcag
agttacagaaaaagctggagttggagcagctagagaagaagaagctaaagaaatggtatttcttatggttgaaatga
>g101.t1
atgagacagaagagagccaaatcatatagaaagcagatgctggtgtaccagcacactttcaagttcagggagccatacc
aagttgttgttgatgatacgatcgttcttgagtgtaataagtcatcatttgatttaacaaaaggtcttgctagaactcttcaggcagaagtgaaacca
atgattacacagtgttgcatgcaagcactctatgagactaagaatcaggaagctatcgagtacgctaagacatttgaaagacgtcgttgtggacatct
tgccccagactctaaacctccacatgaatgtatcaagagcattgttaatgtcaacggtgttaataaacacagatatgttattgctagtgagaacgata
agttgagattctcattaaggaaggtcccaggtgtaccattgattcacatgaaacgttcagttatgattatggagcctttaagtatggagtcatcaaga
gcaagtcagacattggaaagatctaagttgacaggtggattgaacaacgcaaagagtggcatagtcggtgctgacacagagagtaaactgttaaaaga
aaagaagagaaaaggtccaaaagagccaaatccattgagtattaagaagaagaagaccgagaagaaagaagtggaaaacacaagtgatacaaccgaca
agaagaagagaagaagaaaacacaagaaaccatctgaatcagagaaagataataatgacaatgactcgaactccgagtaa
>g102.t1
atgtttctacgaactccacaaatcttgctgtccaggacccttctccggccatcggtatcatggactttacctatcatca
acaacaagataatatcaagctcagtgtgtctcaaaaggttgcagtcaacaataccaaagatctcctcgaaggccaaaccgataaatgtcaccagtaag
gagctattcacagaggaagagagggcaattgcgtcccagcaacgactcaatgggctcgggccgtacgtctcaaaattacctgaaaaatggatcccata
cgccgaattgatgcgtttagagaagccagtgggtacgtggctcttatatatcccttgtacctggtctatcttgctagctgctacccattcagctgctc
caattgcatcaacggcgttcatgttaactattttcgggatcggttcattgatcatgagaggcttcggttgtacaataaatgacctcttggataaagat
tttgatgacaaagttataagaacaatagaacgtccaattgcctctggacgtgtctccacaaaacaagcagttgcatttcttggtagccaactcctcgt
tggactaggagttatcttgtgtttgccatgggactgctttgtcctcggtgcagtatcgctactcccagtctgtacttatccattgttcaaaagattta
cctattaccctcaagctgttttggcaacagctttcaattggggtgcattgctaggattccctgcaatgggtgtttgggaaccttcaacgatggtccca
ttgttcatatcttcattcatgtggacaatgacatacgacacgatctatgctcatcaagataaaaaattcgatattgcagccggtgttaagtctacagc
tttagcttggggtgataaatctaagccagtcttcagatgtttaacagctactcaactaggactgttattatatgctggtacacagactgctataatgc
ccggtttcatcattgcttcaactgttttcggctataagttgttccaaatgatcaaaaaagtcgatttggatgatccagcaagttgttggaaatatttc
actgcaaatatcgggtatggtctctatataacttacggcctcttatttgactatttgttggtggcatttggtctatggtag
>g103.t1
atgagcttatttgttggtgatttattcgtttcaaacggtcgtccattggagttcttcgtccctgcggaggaagataacc
gtccacagattgtacaagttgttactgaaaacggtggtataatcgcagataaagaagacaatgccatcttcctctctacaagctcagatgaggctcgt
aaccctgtggaccctaagttcgtctacgagagtgtcgagaagaagcaatgccaggatcctagtgactacagaagctttggtgttcagcacctcatgaa
ctacttggataaggaggctgccgtgcacgctgaagacccaaccacacaagttgctgctactgaaggcatcagtgctgccgttgttgacgatgaggccg
ctaagaacgccgtggcagcagcagcagaagctgtcattgcagacgttgaccccgtttctcgtgaagcccgtcttgctgctgcatctgccgttccaaat
ggaatgttcgttacgcgtgaggaccgtattaacttacacaataagaatgggtttacccagcaagaggatgagataatcctggaagaagtcagaaagca
cccacatcgtcgttctactcataagctctacaacgagattgccaaaacgatcggcagacacacaggtaactctatccgttacagattccgtacccact
tagccgttcgtttggtatacgtttatcaggtcaatcctgatggctcattggtttgtgacgaacaaggacagccgattaaggtgagcgaaatgccaaag
actttgaagaacaaattcactgctaaggatgacttcactttgtgtaagcaagtgagaaactatttaaatgaaaaggatacgtccgctgagacagaccc
taaggacatcgtcttgcctggtaagttcttcgagaagcttgcagaggccaacactggccactcaagagcagcatggagagatcgttatagaaaatttg
ccattccattcggtattgataagtacattggctactatgagtctgaagtggctgccggtagacagccaacagagatgagaaacttcactggtagattc
ttgtacaagggtgccaagggcaagaagacagaggatgataacattgaggctgtcatctctgagagattggctcaacataatgatcaataccaggacgc
aacaagacagtacaagaagagaaaaaccaatgccactgctgctacttcccagaatgatgctgctaatgtgttcttatctggtgatcaaagcgcattgg
ctggaatcacttcaaataacttgtttgagtcacaagctgctcaagccgttgctattgccaacaatgctaacgcagatatcgatccagaggaattctta
actgaagacctggtcactgctaaattcttcacattccagccattgatgtcagttgttagtaagatcactgagattgttaatagaaactatgagtccgg
tgatgctgagcagttgattgatgccctgtatgaggaaaccggtattcaaaggaaatttggtacttttatcatcacttgtgtctgtggtgacgttgttc
tgattccaaaatactttgagcagttcttaaagacaggtcaaaatccacctgaggatgtccatggtgtttggtcaaccagagatgatgaattcctgaga
gccaatgatccagaaggtatggagttcttgagaagattacacggtcaaaagagaattgatttgagaaagagcttcgcagaaaacttgaacgattttga
gtaa
>g104.t1
atgacagaggctgttaaaacctatcgtttggctctttacactgtgcagtttgttgtgtccccagagtttgttgatcact
tttctaatggtctaccacggctgttgactaagctccacatcaacgacgagactactagaatcagtatcattcagacactgagaaactttgtcgatgac
tataaggctataatggaatctagaagtccggcttctcagctcatgacaaagacatctcgttcatttattaagcgatttctcgcagtatttggtatcct
tgtgttgactataccaatacgtaagagacgattctccattgcgagatctgacttagtttcgccttcacagtatgccactgcagctgcaacattaacat
ctgcaatgccactcatacggaagatagtaccacagtctatcaaatcatcgttaatcctctcttcagcttctcttgctatgatgccagagggttaccca
aaggactatctttcggtctatgcacttttccaaggacttgaatcattggctcaaatattgcaagacaatttgtcttgcaaactgcagtattggaccct
tatgccgatttgcctctctcagctcttacagcaactatcgacgtccccggatcatctcccaggcttggtctcaaggttattcactggtctctattcgg
gattaatcgaacaaaagcctgtttggtataatgctgaatggccaaagacaattgataccttcgttacaatcaagaaagttaaacgagtaaacagagga
ctattacgcacagaggttatccttacgagaactaacccggttcacaccaatgccaaattctcagttatgagtccctcagagcctagtctctctaaagt
tctgatgtctcaggctccaaagaagtggttaatggtattccttttgtcagctccattattctttgccacgtataggtttagatcaaagatgtctgata
caaaaacaggttcttccaatgatattttatccaccagcgcatgtactagttgccaggatgatgatgatgatgatgatggtagtacagatgacattatt
acaaaaggcgaaaataaagtcgatgcggtgcaatttgagtatagtccactaccagatttcgagccatctaacaagaattcttcggatctacagaaggc
aattaaatctgctagtaagttctccactgttaccattggttcgcttgtgacctcttatgtcctcttcactactcgccttcatcctcgtttgaacggtc
taatatcaggtttgtggtggtacgcttaccgtgatacggcagctagcccactctttgcctatttggcgcgtattactctgctttccatattcagacag
aaaagagataagaacatgaagagtaaaaactcggttctgaagaatctctgtggggtttggggttctacaattgttggaactattgctgtgacattgct
aatgaaattaaatgacgaaggtaaaaatattagtggaagatttgggaaatatgcgcagttcatcaagactggtggtaaaattgtttag
>g105.t1
atgcaagaaccaaccagatcttacccttcccaattccaaacaacagaaactagagacgtctcttgcaatccagtgattt
caatgcgtgtatccagggacagatccaactatcacaccacaaactccaaaggtgagatagttcttattcaaaggccacagattcaattcaaaacaact
ggaagaatatcaaggagatttaaggaagagctgaagccaatggagtctcctcttaaattggaagatactataaagcactccgataagccttattgctc
tattccatctttgagatgcacatctgttaaatcttccctcaggaaagtcctttctgtaatacgtaattctgctacagatcatgaagtatcgaaaaacg
aagttgcaacttttgtagtccataaaatctgttctcagaaaaagaacaaacagaccgagctaattgaaaaaataccaaacacacctgaatttcaaagt
ctcaaggaaattgcaaagctcagttacttccatgcctattctaaacaccattggttgagagtgaaacgctgtatattggaggttattagtctatacaa
acttgatgctatcctttcggataccccacataactatagacttgaatttggccatagaagtgaattcaccgaagcagataatatgataagttatacca
ttatgtcacttgtccatttccctttgtttgataagcgttctcgtgaggtttcattttggaagaggcttacttcaaaacctcagaaaaccaaatatatc
attgaattcattgatatatttgtttcaaattatttgaaaaagaagaaatctggagttgatctcgcggtaaactctctgattagaaatgctttaccaaa
taacaggagatttataacagtgttgtgccttcatgagacaccaggttatcttataaagtgctataccaggggtattgagatcaattcatggtgtgaag
atctctatgacagatcgttatctaactttaagtttgaaaaggaaagagtgaatcttattaagagatgtatcgaaaactacgagctttgcatgagagat
gattggcatgttgaagatgaggaagacgagaggatttctgtcatgaagtcacagcttgaattcctaaaacatagtgaattcttttataaccctgaaga
ctttattgttgagtaa
>g106.t1
atgtcaaacttgaaccttgtgaacttccatagaagtaatgacaacaatgataacatcgatactgcgcttcagcaggcac
tgtcgaactttgatgaaactcacgacccgcaattggcaagggttcaccatcagctgaaccaccatcaccaggataaaaacagcgttccgattgaccca
tctattggaactgcatctgagaaggaagccgtcgccgcagtcgctgctgctgctgccaccgctgcctctgcttttgcaagaaccactgcgcaggcagc
tgtgaactcttcaaaagtcagagcaccaagaactcagggcccaaaaattacaaagccgagaattaacaaacctggtcagaagtttggtgctaagaaga
aatcttgggtctggaattggttcattcaagatcctcatgattgtaatttggccacatgtgacttctgtgggaaagccataaagagattggaatccgat
aaaggttctccaaagaagttaggtgaacatttgaagactcataagatcgacaggacttcaatcaaccaaagaagagaccacatgatgaaccctggggc
agatggtcgccaattcttcaacaccttgaacacagggacaaacaactttaaaccacacccattatcatcagagtcgcaacagagcaacaacgtaagtg
attcccaagctgctgccgttgcagatgccgctgcaagtgctgccgttgaagctttagacttatcaatgtttgaccagtctccatacacacaaacaaaa
ttccaaagagaaattatgaagttcttgggagataacaaactggcactctctgttgttaagagccattctttcagacaattggtctacacacttaaacc
catggctatccccgatctaaatgagctgaaccatttgtactcttctctgttagacgttgctcaagcgaatgaaaaggatgacgatgtcaatgtacagc
atcaagtcgttgttgacgcttcgggatctgagaagttggataatgtcggtgatttgggttcttcaacagatccatgggtctga
>g107.t1
atgaaggtccctgttcttgctttcattgcgcagattgtcttccttgcgggtaccacactgctccttgtcttcgttgtgc
tctcaggtacagttgaacatttccctttcaacaaattttactggctcgaagctgatacttcaaacatcacaggtgctccagatatgtcccgttggact
ttctggggtcttaatgaagttgaaaataacaagaatgtcgcttatgacttggccccagcttacccactttccccagttgataactttgacaccacagt
tggtgtcccacaggactttattgacaacagagatacttacttctatttgaccagagttgcctttggtcttttctgggctgctttggcttttaccggtg
tttcccttatcatctccatcatgaccttgtgctcttattctgtcgttaaattgaacggttggttgatcaccattggcttcattgctgctgcaggtgct
gctgcaatggaaaccgctgcaattgttatggctaagtctgctttctcagatgaggatgcttacgcacacattggtccatctctcttaggtgtcacatg
ggcctctgtcgcttgtttacttatcttattcggtatctcttggggtgaatttattggtgcttcttacaagaagcacagagctaacatggccgctgcta
aggctgcagagggtgaagttcctatttatccaccagtcgctcagcaaaatcaggctgagtttgaagacccataccaggctcaacaaccacagcaaaca
attggtaatgagagcggtattaagttcttcaagatcagacgtcacgacaaggaggaccaagagtctgtgtga
>g108.t1
atgtcatccgtaacgtctaaggatgagaagctcaactatagcgttgaggctactggtgactcttcgactggatttgtcg
atgacttagaagtacaaaccacggagaaagaattgattgaaaatgaagatggtcttcatagaggtttgaaatctcgtcatattcaattgattgccctt
ggtggttgtatcggtactggtctcttcgtcggtactggttctggattagcaaagtctggtccagcaggtttacttactggttatttaattcttgcaac
tgtcatttactttgttatgaatatgctcggtgaaatggtttgttacttgccacaaaagggtggtgccgtctcagatttagccagacgttacgttggtc
cagatctcggttttgccactggttggatttactactatacttttgtcattttgatttgttcggagattacagctgctgctattgttattgaatattgg
actgataaggtcaatatcgcagtttggattgtcatcttcttactcgttatcatttgcttgaactttttggctgtccgtttctatggtgagtctgagtt
ttggtttgcttccttgaagattttctgtatcctcggtttaatcattgtcggtattgtcatcttctttggtggtggtccaaaccaaactaaagtccttg
gtttccactactggaaaactccaggtgccttctcttatcacttgctcgacggtaacactggtcgttttactgattgttggacaggtgttattaagtct
ggtttcgctttcattgtcggtccagagcttgttgctgttgccacatctgagactcaaagaccaagaagaaacatctcaaaggcttcaaacagattcgt
ctacagaattatgttcttctatgttgttggttccatcgtcattggtgttgttgtcccattcaataatgaaaacttgctctctggtacaggtaacgcta
ctgcttctccattcgtcattggtatcaagcttgtcgatattaaggtcttggatcacatcattaatgcttgtatcttgtcttccgcttggtcttctggt
aactccttcttctatgctggttcccgtttcttgaaaaccatggctgaagatggtgatgctccaaagatcttcgcaaaatgtaacagacatggtgttcc
atacgttgcatgtgctttgactgcagttatctcacttttgtccttcttgaacgtttccagttctggttctaatgtctttaactggttctctaacttgt
gtactatttccggtttcattggttggattatcgttgctatctcttatgtgagatggagaaaggctgtcatgtacaacggtctttgggatcgtgttcct
ttcaagactccattgcaaccatttggtgcttactactctattggtttgatctctattatttgtatcaccaacggttacgctgtgttctttgacttcaa
tggtgcagactttgttgctgcttacttgactttgccagtcttcttcttgctctacttcggctggaaattatggaagagacactggtcatgggctttac
cagttgaagaaattgatgttatcagtggtttgagtgatgctgagaagattgaagctgatttcgaagctataactaagccaccaactggtttcttccaa
aagttcatggattggttattgtaa
>g109.t1
atgctcagatcagtcctacaacttactgctgtactcaccaaatccatccagacgaccactttcagaagaacaatcacaa
cactcgaaacggacccaatcgacatgcgtggaggccaaagaaaagcacgtaaccataatgtccgaccaggtccttcttcaacttcatattacgatggg
tcattaccccctttagaagagttaaacaccatcgatgtgccgcgtactccgttgaatcaacgtggtattatgatccatgaacttaaagattgctttaa
acgagcaacattggagaactctgctttctatgaagcacttttatcaggttccgctattcgaacaggtgacggagtggaaggttgtcatgatataagaa
cggtccagttgatcaataaacacccagttccacataaaaggcggagattgataaagatcttcacacaatatcaaaacggtgaaaatgtcactgaaata
agttcagaagatgaagaagaagagaccactgctaaagcaacaaagcgtacaggtacttctgttcctagacttgatgatgtggttccatatctagaaaa
agatagtgtcccaaggagtctcttggatcaaatgactcgttcccgtttcctcaatttggataattatttcactactcttagagctgaatcaagatcac
atccaaggttacaacacccagagagtttaaaactattagaggatcttatgacagctgtcaatttccaatcaaatacgttgttatcaattgacattgaa
gcacatgaatttaatcaaaatacagtgacagagattggtatttcaatttatgatcccacaaaggaggcaacttcgttattcccaaatctcaaaaatat
ccatatcctccctgaagaatacgttagactacgtaacggttcttttgtcgctgataataaagataaattccttggtggtaattcagttatcctcccaa
tgaagaaatccatagaacttgtacaatgtcttattgactattactttgtacatcgagaagagcaagacttacatggtgtccttgttggtcataacgtt
ggtggagacgtgaaatggctaaagaatttaggagtaacattcccagaagatatgcagatagtagatacacagaccttatatggattaacacatggaca
gaataattcatcattgggtgctatcctacgccgatttgatattccacatgcttatttacataacgcaggtaatgatgcttactatacgttgatgctcg
cgttgaaacttggtgatccacagttcagacgttggcaaggagttgactctttcaaagaagatgaaatttatctggaaacacttgaagagagaaaatca
tctaatcctgacccattccttggttcaagagtctcaaaaccgagaaatgcaagggtaaaaaagtcaaatgaagttgttccacctgtaagatactcaac
ttctgctgctgccttagaagatctttttagacctgttgggattaaattttag
>g110.t1
atgagccttgacccgcgcaacctcacctatcaacaggagccatcaacacctgagctcaacgagttctcatttgcgagaa
ggccagactacgtggaaggtgatgatcagcagccaattgagattgcaacgctagaagatgaagacgcagattcgatttataccctcaatgatactgag
aacgagaacaacactctttatgatctgcctacacacatttccagccacggcgaaggggtaaaccatttaccaagctctccaaggactttgccaccttc
acctgtcggaacaccttatagagagcgtcctacccacccactgcgtgctttgactgctacaaatttggtgctgaatcaacaaaatggtacagatgaat
cactgatcgctacatcaccggtattatcgtcgacgctacatcaaagtattgcattagatgagttagaatatgaagatatggatgacgatgataacgag
cagattgtgacagtggcacatacaaaagctgcgaaggattggcaagaccgtggcgcagccgttgctgttaagaccatcaagaatcaggatggtgaaga
tgaagacgttttagtaagacgcagtgttaaagatttcaaattcggtaagacactgggtataggctcatactccactgtgatacttgctactgataaga
acactcaaagacagtttgctgttaaagtgcttgataaacgtcatatcattagagagaagaaagtgaagtatgttaatattgaaaagaatacattgtca
agattaggcaaacgagacggtatagttcacatgttctttactttccaagatgagtcaagtctttattttgtattggactttgccccaaacggtgaact
acttgcattgatcaaagagcatggtactttgaatgaagagacaacaaaatactatggtgcacagctgcttgatgccattaaatacatgcatgataacg
gtgttatacacagagatttgaaacctgaaaatattttgttggacacaaatatgaaattacaaataacagattttggtactgctaaacttttagaaaaa
gatcaagacacaggcatttatcctgcagataccaaatctaaatcatttgttggtacagctgaatacgtttcgcctgaactattaaatgaaaaagctgt
cggtaagccttgtgatatttgggcctttggttgtattctctatcaaatgattgccggtaaacctccatttaaaggaactaatgaataccttacattcc
agaaaatcgtcaaattacaatttgcatttacagcaggattcccaatgatcgttagagatttgattaagaaagtcctcgtacttcacccaaaagatcgt
ctgtccattagaggaattcagaaacatttgttcttccaaggaattgatttcaagaaccctaaatcaagcatttgggatgttccaccaccagaggctgg
tccatacaaagtctctgctaaatcgatgctacctgtaccggagttgcagaaccaacaatcaagaacaagaataactatcccaagaagagctgtctcaa
caccttcaacacctttacaggattcaaacaacagaagctcagattccgtcaattcaacccctccatcaagtggtaccccaactcagacgagggagagt
caacaggtcttgatgagggcaaaggctaatattgctgctagaaagcaaaaagagagccaaagagccgcttctggtgcagctggtgcagctgccctggc
attatcacgtcaaccaaatgatattattagggcatataatgagaagaaagagatgaataagtctgattcagacacgaatagcacaccaccaatgagtt
cttcgtcaaatgtggagagacgtccaccttcgtcacagagttcctcaacagctacacatacaacacagtcaacatcagtgcctcatattactacactg
aggaaaaaaccagcaacacaagagacccatgagaagacacctgtgccaccaatgacaaaactagatttggaatttgttgagtatttgaaagatagtga
agagagggttttcagaaaaggtgatatcaatgtccatatggcaagtgtcgaggctattgagaagaagtataaacgtcgtctcgtcgacgcacctctag
gtggaaataaatcaggcctatcatcatcttctcttttaagccaagttgccaatggttcgtataggggacttcgaaacatggagaaacatggtgaagaa
gctgacagatctatcatcataaatcataatgttggtgatagtgatgatctaagagaatccgcaaagcacagattcaagaagttcttctctaccggatc
aggtgaagacgaaaagagaaacagattgctgattgtaacttctaatggccgagcattgatctttaacaaacctgacccagaaaatgaagatgatgagg
gtaacttggagcttcgcacagagataagcttatcgcaccctgtgattaaaatcaaggaattgctaccaagtaccacctctctagatactccatcgttg
tttgttattgaatcatataacactgcttttgtttttgagtcaacacagaatgatgtttctgcttggactcagagtcttcacaaggcacgtctgtcaat
ccaggagaagattatccagaaacgaattgagaatgatccaagcggtgacagtggtgcactgttgggatctgatgctgcgaagagtgctgcaacaattg
ttacatcaccacgattgaaacctgctgagttcccaactgcccaaaggattaaaacttcttcttcaaccacatcaaagtcctccacagcaaggtcccac
aaccacacacacatgctcaaggacatcgttcatcgcaaggccccacaacgtaccacaccaaaagaggttccagaccaaggtaaactttatcatggatt
gccattaagtctactaacatcctcacacagcgatgagcataacaaaagccctatgattgccgctgcagaggctgctattggaaacaacagcactcata
ttaaaccatcggcaagaaaagactctcctcattcaagctctacacctgctacaatgaacacagcaccaaagcatatcactggtatgaactctagactg
ttggctagaagtatcagatcttccaaatcgaagaagtaa
>g111.t1
atggctaagttcatcaagtcaggcaaagttgccatcgtcgtcagaggccgttatgccggtaagaaggttgtcatcgtga
aaccacacgatgagggttccaagtcccaccagttcccacacgccatcgttgctggtgttgagagatacccatccaaggtcggtaagtccgctggtgcc
aagaagctcgctaagagatctaaggttaaaccattcatcaaggtcgtcaactacaaccacttgttgccaaccagatacaccttggacgttgagtcttt
caagggtgagttgtccactgagactttctccgagccaactcagagagagaacgctaagaaggctgttaagaaggctttcgaggagagataccaggctg
gtaagaacaaatggttcttcactaagttgaacttctaa
>g112.t1
atgccacaaccagcaagtacatccacagaagacacggacgacaagtccgttgtgtcgtatatcttcgacaagatttaca
ctcttctgccgatcgagtctaagcagtcaatggtggaagtagaagagtctcaaatcttcttgaactcaagaaaggcactcacaagcatggcttcatct
catttacaggcagatatcttgaagtatgccaacgaaatgctatgcaagattaacgaagcggacgattatctcatcttgaaacaaagatccacggactc
actcacttctattttgattgtccttagactgatggcagatatgtgcaagttccactgggactccaaagagccatctcagagaaaggcatctatcgact
ctagtcagtctttacagtcaatgacatcagtaaccaacttaggtatcggaagtgaatccgtggaacagcatacagcaccaccagacagatttgagtca
catattgctaagaagacaatattgcttgtatcccgacttaagtcaaccacgtcattggccgaagagttggctctgatcaacggtaaaactctcacagc
ttcaacgatgtatgaggacttgagaacacggtcgctctttgaggagatagatgcaaactgtgctgccattcttcgcttcattgcagcttctaatccat
cagactttttcgatttcacagtatctaagctcacagtcttcaagcacaacataagtaatgatggtgattatgctccatacttggaattgttctcttcg
gtgtacttggacgaacagctcctctatgaatacttgaagcatattagagtcatccttgctagcgtcaagaaggcctcatataggcagctggtgctctc
tttcttccttaaggctcttagaatttgggttacatcaagaccacaacagtttttgaattgtacacgaccagactcaaaagtcgcagaagaagctgata
ttctttttgatgaactcagtcaaatgccagatatgacagcttatgggtcaagaagtcaaggctcactaagacccctgagaacatctctcagattcatg
gcggtcttggttgctctcaatccatccatattgtctaacagagcttctctctcagagaagaaaagtacacttaagaaattgactaacttttcttccaa
caagaagcagaaaatattatcccaggttctcaagacattagatcagcaatattcgaaggatttatcagagaatacgtcagtactagagagtttagact
tcatggtcacgctagctcgtattgcagcctcagtggtatacctcgagccaaaccatatcattattcaattcacacatgatcacttggatatgatacaa
cgagttcttgtccctatttcgtcaagcaagacatctccattgatttacaacggctctaccatggaacttgaggtactccagaaacagagaaagaatta
cttctctgcaatctgtctgctgaagccaaaggaaacagctcctatgctgatcgagattttgaacgatgaaaatgctccattagagacactcaatatca
cttgttcaatcttgagagatttgctcgagaccccaacgttcaagtctgcaaatcaatcgctactgatgagtatgtatccatccttgagaaaggctatg
atcagagttggtgcgcttgtcaagaacaactcttacaacccgtctatagacgaagaagacaccgtgagtattggcaaggcaagctcctcgtcctcgag
tattgatcatcacagtaaccacaaaccggttggtgtgatagactccttgagaacttcaacaccatcctccaacaactcgtcgaccccaaagactgaga
agttcaaagacactgctaaaagtcttctcaaacatcaccattcttctactcatgtatctggccattctttcaccagctcaattgatgattctaggtat
tctaaagatgataaagactcgctgatcaagttatcccagctatctcgtgaagtaatgatcagtgcttatgagcttttcagaaagacaccacacgcata
tttctctacatttaccgatgaaactgcagaatctaaagttgaaatactgttggagtctgcaaatgaaattttagaaccattctcaattgttgccagag
acaacagtcctaagctggtccaggcctgcaagcatttcgtccagagttacatttctgttatcaatattccggatactcctgaggatgttgtctcagcg
tacaccggttctgcaatgcttatatatgttttggccaacagtcttaacatttggagtgcttcagaaacacggagaaaagatgtattggagtactttgt
taagttgctggactacagaacgaagctgtacacaatcttggaacaccattcctatttcagagagactcagcggagcgaatttaagtacgttgatatgc
gttcatttgtggaagaagctcttcttatctctgtttcagcaccaaccatcgattcttatagtttcattaaaaaggcgttcaagtcagtggtcaccgat
ttcgaaatgcagaacttgggatactcttacaatgtggatctatacaccgccattgcagacgatacaagtctcatcactggacaggtcgctctgcaaaa
gaagatcagaaagttcatgctgaaagtcaagactccaacccatgcactgatcaatttctggtatcgattatacgacagatggtatcagtttgccaagt
ccgactacgatgagctaacacagacagaaatgcagaacttcagaaactatgctggatgtattgctgctgtctccggaatattcaccgatattgagata
ccgactagtgacatttatacacgtgatatcagcgatgacattaacaccaaggtcgatttgtttatcagtcagcagtttttgatgctatgttcagacaa
tctagttaccagagaaaatgccagggagatcttggcttctgagtcccacccaaaggtttatccaaagatcattaaagcgttggtatctattattgacg
accttgtgaagagagcagacagcctggctcctagagacttggttttcatcgagcacataatcacacttttgagagcagtcttagataacggtgatgat
ataacaatatttggaatttctgttccaatcctcacttgtgtcgatagacttgccaacattgttgataacatgaacgaggatgaaattgcaacactgaa
gctgagaataagaatgtctaccttgttttccagagtggagaagaataatgagaaactcattatccgtaatgcctataaggtaagaaacaaattcctca
gatatgtctataactggtttgatcttgctgtcaatgctgggtgcgactgctctgatattgaacaccgcaagttccaccacaaccaccagcactcaaag
gaatgggagtttatttacattgatgttaccattgaaagtatcaaggccttggctttgcttttggatgacttggtcttggaggcaccacaggtgttaaa
tgaacgtgaactcaagttctcaaagtcaagtttgtttagtatctacttcaacacattgctgagagctcttgagaggtacagtgacgttgacagattct
ctgtttcagtcaaacacaaagtggcgactgtttccgaaaatattgttctctcgctgaccaatcttttgaaatcaaatgttgatgttggtttgtcatat
gctcttccaattggttactacgccaacctagccattagaatatccttcttgaaggtatttgtcagtatagtcgagagttattctactcaggacaatgc
acatgttcagctggacaagaaggaatttgttattaaaattttccaggtgattattcaaaacccaagtcttctgtctgctgttgcaaagtcttgtccat
caaacgaagcaccagctcttgcatcgtgctccctttcccttgcatcatccatgaaccaaacagctcctatggtgtcatatttggttaacgaagagatt
cgctctgctatgaagtactcagatattcttagaagaaactcttttgcttcccgttgtttgtcctcatttggaagaactataggacgtgactatttgat
ctctacgttgaagccgatattgaccgagattagagagtctggtattgggtttgaggttgagaaggtgagtgaagatgatccagaagctcaacagaatt
tgaccaactttatgtactatttgaaaaagcttgttagtaccatcgttgcttcaagagatttgattccaatggagttcagatacgtctgtaaaaacatc
tccactgccgtcgacaacaagttcaccaactccaggctgattgcagttggttctttcattttcttgagattcctgtgtcccgctattgtgagcccaga
atctgagaagattgtggatgtccctaatagacagacccaaagaaacttcttgctgcttgccaaagttttacagaacatggcaaatggtaccatttctt
ctttaagatggccactgttgagaacccaagaggcagagttgatttcattgaacaacagcattattgagttcttggatgatttgtcaaagatgggcgat
gatctgacatttgagacacaccagatttctgacgtgagcgacagcgatttcaatttcttccatgcctacacttatgagcattgggatcttgttagaca
tgagttcttgaccaatttcgacacaacacaggatatctggttctttaagaacatcgcagctgagattgacaagtttttcatgctggctggacagccta
ccatgatgtttggctatgagcttccggcctctattacatcagagagcaaccctgacctttatgacttcatgacaaagtactcagcaaaggatcttggt
gtccttttggagtgtcctttcatacacaacgccttcaaccaggagggtgtccatatggtggttttctcctactccgagtacaagaaaatcaaggatct
ggacgaagagttgatactttaccgtttcattcaagtattctccaaggtctgggatcagaagttcatgtttatcattgactgtacaggtaacgatggat
cgctattattcccaagacagctcatgagcagactgagtgacctcagtccagagcagttacgttccaactgtcaatgtgtcgcgtactacaatgtgtca
tctggactttacccacaattgctgagcactttcaagtctgagggtaactaccgtaccattggatcagacagatttaactttttgtcgggtatggaaga
cagaaagacagtgatgaaccttggtctctccaaccactcagttcgtgtatacaacgatgttagagtaaagttcactgatgtttctatcttcataccag
aggtaggcagatttgagcctgtcatgcttaagatcggtaacgacaacctgcaggtgtcacgtaccactcctcaacgtgccaagatcagaggtgagcta
aaagagatcatcttgaatgatgtatacagactggatgagattcagaatgttgctgctacagagacaaccactgttccaaacgagatcactgtcatctt
caaggatggccgctcaattatctttgcttcaccaaagtacctggagattatgagactattgtactttacaaagcgcagaaacataaactccgtcaaca
aggaaacagatcgtgatctcaatgagggtgctgaagacatgttgggtcaattgttcaatgtcattttccttggtctgacgtcgagctcatctgaggtc
agatccatttcctataacctgcttgcagcctctcagagacacttcaagtttgacataggaagagatcttgcgccattacacgaagtttacttcccaag
agacgataaccactttgttgtttcgatatcgagcaaactatctgcttctatgcctcgaattacacttgagtttattaaggcattctttgctgtctaca
acgattccactactccacgccagcgttattctgccgtgctctatgttgctccatggatctcaaatctttacaaacatgttttcttgtccgatgacgaa
catggcaaggacatggtggctgatctaattagaaatttcctcgctatatccactgagaacaccaccttcctaagtgcgttctcgatgtcaatcttcca
caagatatgtcttgaagacaatatcagtgacatccttgttgatgagattgtgctgaatgctgttgaccgtgaagccgaaggtaaggactggatgacaa
gtatctgcttcttaacatcgacaccaactgttcaagtctgtggttacgttgtcaagagactcagagaaatcagtcttatcccgttcccagacacggat
ggacagtattccttggagtcgcatggaacatggacagaaatcacagtgctcactcacattgcagtttctctgttctttgattctgttgtgcttgctga
gatgttcttgccagacattttccacatcattacaattttggttgatgttggtccactgaatctcagagttggctgccaccagctgcttttgaatgttc
tgcagtgcttcttgaccaagaagacactctcagatgagtctagaagtctgataagaaccacagttgagcacttcacctcccacagatccagactcttg
tttggtttgaacagagacagcactgacagtttccagactgagatctccaagttcacgaatagaatcacaacaatggagtctcttgttgcctccttgac
agaagttgtcgagatagccggaacggagaagaagcctgtttggatgtccagatggaatagatacgctcttgatgcggtgtgtaagactgactcggttc
tgagaggtagagcactagttttgttgggtattttgtctaaaggcggtgtttctgatgagctggtgcttaccgtccttggctatattgccgaggtctct
ggagagtctcctaacgatccgaagtacatgtaccttgctatctgcacggttttcgctcttggaaagatgtctgaagggctgctcgtggaatccgagct
gttctcaaagatgttctggctgtccattgtcattactcattccagacacagcactgtcttccaaggtggtttgaagttcattactagctgtcttgagt
ccatgaacatcaaggagaagttcgttgactgtgactgtattagtacgctgatgcaaggaaagagcttgtttggcgacatgcttgaccgcgttgaaagc
atggacagaatcatcatagacgagaacaactttgaccaagtcctgcttcactttgctgtccgtggcctccagctgccatatgccaaggcttcatctgt
tgcttcgttgaagactctgttccaagtgagattcatgaacgacttgatgatgtctagctacaagaatgtgcagctcaatatgagagccatgtgttact
tgttcttcattttcctggtgtccaagccaagcgatctccgctctgtcttggacgatatcgactacgatgacaagtattacgttttggatgagcaggtt
catattccaggcattcttcttaacttcatggttgatgactcggatgctgcctatttgaccctctaccaggctgctatattcttcaagaatggaagtgg
aaacgacaaggccaacctccgtttcctctcattcatgaagctcttgggacagaagaacccgcagatgttcatcaagatttaccttgtgatcaagagca
cgctgagagagatcataagtaccaccggtgcttctgttgatatcctttccgagatcttcaatgtcgctgctattgctagtgtcatgccagagtaccat
gacactgcgaagacgtttgccatgctcgatgaccttcttgctcgttaccaattatctggtctgaaagacttcgctgctaaggaggccgggccatcaaa
cagtccagccacccagaggggctttatgatcaagccaatcattgagcgtatgtgccaatga
>g113.t1
atggctacgaatctcaaacctggccaggcgtggctcaagctcaagcagaagaccaaggtctcgaagccaaaaaccgtga
agtccacaaagacgaaatcctccaagaagagtagcacacagacaataattgataaaatcacagcagacctggataagaaagttgatacaaagaatgcc
gactccatgaaggaatgggcagaggagaacgacatccctctacaagacgtctcgagcacctacgaccttccaaaggtaacgatgtccgagacaaagga
cctctcagaaaagaaaaagcagctcggaagatacctcgctattgattgtgagtttgttggtgttggcaaggatggctctgagtcagcgttggctcgtg
tctctatagtgaacttccatggccacaccgtgtatgaccgttttgttagacctcgtgaacgtgtgacagactggagaacttgggtttctggtgtcaca
ccggcacacatgaacgatgctattgacttcaagacagcacagaaggatgtatccgagatgctcacagaccgtatcctcgttggacacgccgtggagca
cgatttggactccttgttcctcagtcatccgaaggccatgatcagagacacctcaaggttcccaggtttcagaaagctcgcaaagggcaagacccctg
gtctgaagttattaacaaaggagctgcttcatattgatattcagggttcagagcattcttcggtagaagatgctagagcaacaatgatgctttataaa
ttagagaagaaagagattgaaaaatgggcaactgccagagctcacacgggaagacactga
>g114.t1
atgtcactggcccaggataccgggtatgtgctgaacacggtgcgagcgcagtacctgagcaccgttgatgatgaccaga
gccgccgtatcatcaggccgtttccgcacagttttagacgccagtataccaaggacttcaacgagctgctgacgaggatagactcgccgccgatcccg
gtggacgtgatggaggagtcagagctgctgaagagactcaacgagcggtgtaagctggtcattgatgagggcaacgaggatgacggcgagcacagcgg
cgatgatgcgcacatcagcaaccaggcgctgaacaagacaagcttcatggactcgatacgaagctctctggcaaccctcaagttcaacgagtccaagc
agtcagcggtgctgtcagataacaacaacgacagctcgtcctctaccctgcccacgtcaagcgtcccacagcagcagcccctccagatgaagagacag
ccctcggtgacggggaagaacgtcctttccaagctgttcaggaactcctcgagctcgtctacgatcgagaagagaagcaacagtgtcacaagcacaat
tggcgacgacggcgcctttgctgaggatgacgacgacgacgacgacgacgacgacgacataagcatgagcacaaacgacgagactatgcagctagcag
gcaacgagacgaacatcgagctcaacgagaacgccgacacggtgatggacgaagaaggcattctcgtcgaccagaactactcggacgtcaataacaca
agcaacctggagcggttcaacaactcgaagttcctctttgacgactcggtatcctctggcgatgacgacctcctgctcgactcagacttctctgagga
cgacgccgtgatcatggacagcacgtaccagagcggcgggcagatccactcgctgtcgtcgaggacggcttcgagaagcgccaatagaaggctgtcgt
ttgacaagatctccaagtcaaagctgaagaaaagatctgagtcattgggcgtacggagaaacggcgactcctcagtgctaccacactcaaaatcaacc
actaacgtcgagcagatggtgcactttgagaagctgccagtcccgacagctgaagcccacgcttcgaacttgtcgtcgctcatcggcaaaagaccaaa
cgttgaaggcaagaaagccacgctgtcgggcttcctctttgtcagcggtgaaaagatatccaacaagaaggacgtgatgtctctgaaagtgtggctgc
cgagcgaggatacaattgagcttctggtacggaagtccgttaaagtgtttgaggttattgggttcatcctgatgaacatctctctgaaatacccagag
atgctggcagacgagagcctacagacacccaacaggtggtgtctcaagctggttgatgatgacggtgaggcctacgagggctccttcggtctgctgga
ccgcacaaagctgttcgactcctttggctcagaggaggttgcgctttgccgtgttagcgactcggagttcgaggagaatgagctcagaacaccgtacg
tcatctctgccaatgaccagtccaacaccccttctccgtcgaagaagcagaacaactactacaagagcataatccctaagatcgataacgacgtcaaa
gacgccaaaaaggtgactatacaggtatttgtctaccctttcatcgcaaacgtcaacgagtaccagctatttgatctgctggtttcagaccatatcaa
cgacgtcctgctgaagtacaccaaactgaacaacttggacccaaatgactacatactgaagccagtcagagaggaggtcatcctcgacctgaacgacg
acatctctacgcttgacgagaactaccagctggaaatcctcagcaagaggaaagccagggtcctcaagctccgcagaagagcccagtttatcgacagc
aacctgccgactatcaactctaacctgaccccacacacgctcgtgatgaagaacaacctcgacgatgccagagaagagaagccacaggtgcaagtcca
gagatcaagctccaagtccaagttctcaacgtcagcaccgaagttttcgtcttccttcaagtcaaggaacagctcaaagaacaacttctccctcaagc
ctacggactcccagttccctcctagtgctttgacaggacagtacgtcaagttcaccgtgtggagaaggctgccaatgtccttcataaaccgtcatgag
cgtaccctcgccattgacggtgagtacgtctacatcatgcccaatgacgaaaagaactggtacgacaccaacttcaagaacacgaccttccacgtgag
ccaaatactcaactgcaaagtcagcaagcgtgttccggcaaacttcaagatcgtcgtcatgaagacaaacgggccaaaaagatacgtcttcgaagctg
tgaacgccatggagtcaaaggacatcgtggaaaagctgaagaccctcaaggacgcttacaggatcaacacacagtccgtgacctaa
>g115.t1
atgggtgccgcttacacaattctcggaagaactgtccaaccacaccagatctccattgccactttgactgctgctcttt
tggttgctcttccaaacccatttgctgctgctccatctaagaccccaaagattgaggcctcttccccagaagaggagaagttcatccaggagtacttg
aagaaggccgaggctgccaccgaggagaagcactaa
>g116.t1
atgtctgctatttacaaggtactcgctggccgttcttccaaggatgagtcagagaagaagtcacacatcaacagacaga
gagtccttctcatctcttctagaggtattacatacagacacagatacttgattaacgatctttattcccttttgccacatgccagaaaagagcctaag
ctcgacaccaagaagcagttgaaccagcttaatgagattgcagagttatacaactgtaacaacatcatgtactttgaagttagaaaacacacagactt
gtacatgtggttgtctaaaccaccaaacggaccaaccatcaagttctacgttcaaaatattcacaacacagaggagctcaatttcacaggtaacgcct
tgaagggttctagacctctcctctcctttgatggtgccttcgaggatgaaccacagctcaagcttatgaaggagatgttcattcacactttcggtgta
ccaccatcttcaagaaaagttaaaccatttattgaccatgttatgtccttctcagtggtagacggtaagatctgggtaagaaactaccagatcttgga
gcaagccgaggatgtgaaaaaccgtgacgactctgatatttccctcgtggagattggcccaagatttgtcttgacaccaattgtgatattggaaggct
cattcggtggtccaaagatctacgagaacaagcaatacgtgtcgccaaacttcgtcagagcacagatgaagcaacaggctgccgacgaggccagagcc
agacacgatgctgccgaggccctcaagttgaagaagagagagaacgttctcgccttggacccactctccaacgaggccttgttcaaggccaagaagta
a
>g117.t1
atgtctgctaaggaggaagagatcttcacagcatgtgagaatggaaccttcaagttcgctcttactagtgctcaaaagt
tgatcaaaaagtatcccaaatcaacgtttcatcaggtactttacaattttgttcttctgaagtctggtaaggaagatgaagcactgaaaaattgtaaa
gagatctttgctaaaacaccgaatgacactaaatcattggagcttctgaatgagatcttcaatgaagttggaatgaaagcagaggccttacaggttta
tgagaacgctgcaaagaagtacccatcattcgagatcatcactagatggttccacttaggtgtcgagactgctaattatagggtgctacagaaatctg
caatggcattgaaaaacctcagttcgcaaagactgtttgcaatgtgggcaggtttcacttgtcaattggctgctaatgcgaaagatgcaactacaatg
gagaaaaccttgttcccaaagctgggattgaagatcgttgagtccttgaaacctatgaagaatgagcaagaagtgtatgtcctggctaagcttttgga
attgaatggccagagtggtcaaattgttgatgaaattttggaatttagtcaaaacgacaagcttgatcttgaactgcaaatcattttattgaagactc
tcgacaaactcgaaaactgggaccttttataccagtggagtgaaactgttttggtcaagtataacttagacgacttcgacacatggaagtacttgatt
aagagttctttgaaactgaataaggacgcctcacagatcatcgccaaataccatacaaggaactctcttttggctcaagtcgagcttgacttacagtc
tggaaaggatatccatgactctgtgttcaaatacttggaaagtatgggaaccaagagctgtgcattctttgatataaagcattacatctctcatttgg
actcgaaaaagcttctcgaatggctcgcagagcaggagattccaagaggtgaaaagggtttgacttgggaggtcaacgtgactaagttcaatgtcctt
cttgatttgtcattgctcaagagtcctcagtttattgaagatatggtgaaaaagtataatttctataagtctctgctgtcttcgaaggccaagactga
cttctccgcttcttctgagataattcttttcattgtacaggctctgttatcacagtcatgcaccatagagactctattgatatccaccagcatcttgg
aaggtgccattcttaaagatgagcacgagttccacctccgcttatggttgattcaattgtattctcttttgaactgtcagagccaggcacagcaccat
tgggataccctccatatcaagaacgtacagtacgatatattgaaccagtacttatcttcaagattggcgtactctcgcccttctgtgcaagttttgga
gaagggattcaatatttataaatctaatgagtctgagactgtttattactgcaaagttggcttcaacaagtgtgctttcaataaattaggacagatgc
ttgagttccaaacaagattaggtaagagttacctcaagaagcacttagcattacagggtgtgagaattggtagattggtcaacgacaaaggtttgatc
caagagtataagagtgctgcttttgaagaagaagaatgggacaatagagatatgaagatcttctggaacttcggaattgatgaacctttggatatttc
tactcaattattagagaacataactaatgagaactataataagattattgctactcaggagaagttgataagcggtgaccttcaatcttaccctgaag
agttggacttggatggattgaccgatgctgagaaatggtctttcaacactatctcatctgtaagaaagttcttaagtggtaacattgatgctcagcat
gtcattgacaactacaactcagttccaaaggtccctcaggagtgttcctggaagacatctcacactttgttcactctgatagacacttgcaaggccgt
tcacgcaatgttcagcaacttcaagggtaaggctaagggtgctgctgatattagggaaaagaacatctctcttttgaactctctcagggatgataaaa
tcattgagacaaaagctctcgttatgtcctccatcttggagaagagatctgccgttgagcattcagagacactaaaagatctcggattttctacaatt
atcgaccgtatcttcgagatcgtcaccaagggaaacacagagtccttcagactcatgtcagtattgtaa
>g118.t1
atggatctccccaccaagtcatataacctttatggtcgtgagctgtttgagagagcagcttcaacatcatcatcctcat
cagcaacggctacagattccaaaggctgtgtcgtctgcgactccgatacaacatgtcctacctgtgacacgggctaccagtgtgtgatcacagttcag
tcttgttctcagtgtcccaagacttactgtaaggccacttcgactaccacgtcgacttcaaagaccaacattggaggaatcattggtggtacattagc
aggtgttgtggttttgtgtgttctgctctttttgttctataaatactactaccaacgtaaagttgcattcaatagggtgcgacagcacaaggagttct
tctttgatgatgatgcagagatcaacttccatcataacagagagatggagaagccatctcagagaacgtcaatagcaaccacggtgttcactcgtgct
agtaatatcatccctatcgcatatatacctggtgttacaacaggtccgcaaggatcatcaagaaacggaatgtcgtcaagaatctctacggtaagcga
agcaggtactgtgtcttctgagttcattggagacagactctcaaaggcaagtattgttggaaatccagcgctcacaacgacggcgatcagagctagac
caaagctggtgactgttacagatgttaacccagtgggaagctcagcagaccaggatcctacgcctggtacagccgttggtgtcagacagctgggaggt
gttagaagtgtccaggttgggggccgtggaaagaatcagattactcttgctgaagatctgatagaagaggaggaggaagatgacgttcaaagtgtcgt
gatgaaagaagaagccgacaccgtgttaaccaccaacagtgattatgagccatttattattgacgatcaaagtgaagatgaagacgaagatgaagatg
accatagatcacttgcgtctagagagtccaacggtagtgttctgctagaagtggaaattgataatcaaagcccgttcgatgacgcttttaaggaaaat
tga
>g119.t1
atggtcgttcataacccaaacaactggcactgggttgacaagaactgtctcccatgggcctcaaagtacttcaacgaga
aaatcccagcgttgagctttgaagagcacgaggtcaccatctccaccgtttcaacttctggtgactgtgatgtctctaacagaaagggtaaagttgtc
tgtatctttgacctcagcttggaaatctccatcagtggtaagaacgaaggcgaatccttcaacggaacactcaccatcaaggatgtgatccacgatga
agaggactacatttacgagtttaagggtttcggctcccacaagaaattcatcgagaaatccatcttgcctatccttcagaagcagatctggcagttcc
agaatgagctccttgctgcccaggaggaccatctccaaaagaacaatgtcgcccacagttaa
>g120.t1
atgtctgacttgctggttaatacgagaaagcgtagggccaacgccggctcgcgcttgaagcagctcatcagcgccgagg
atggggttgaagacgacgatgttgatctcttgttcgtggaagatgaagacgatgcagagtacaactctggctcagaccaagaagaggaggaagagggg
agcgacgctggaagcgacggagggagtgatgccgagaacacaagggccaactccaagtcacgagaaacgagtaacgaggcagaaggagaagagatgga
agtcgaagaagaggaggatgaagatgaagatagctcaggcgagccaatcaataacgacgaaatgttttcagactcctcagatgagtcgtcagaggaag
actccgatgtgggagagaaagagctccagaaggcagagcgtactaaacagcgagaactgaagagaaaacaaaagaaacagtttgccccacagatcaag
aaggtctccacagcaccacgcaagccaaagaagatctatgctgcccccaaagcagagacgctgctctcggagaaccgtcgtcagtcgtcacgtagtgc
tgctgtgcagaacaagctggacttggtggagaagctgaaagaagaagagcaacgtcgttctacgatcaccccagtacagagggtcgagtacgttgaaa
tgacacaggaggagagactggccgaagcactcgaaacagagaagtacaacatcagcacgctgaacaagtaccaggatcaggaaaacgaccgtgctata
aagagaagggaaatgatgatgaacaagagaagaaaacttaccgatgtaatgacgatccgtacctgtgtcaagtacgttgaaatcttggaagagagaga
attagaaaagttctacttgactagaaatgtgctgaaaaagaaagacagaagaggtagaaagagtgaaaagcaaaaacaagaagaagaagaagaacgac
tacgagaggaaagactgagagagcggtgggagatgttgaataatcctgaaaagtcatattacgatgtcatcaaggagtctactgcatctgaagctgat
ggtactccaaaacaagaagagacaccgcagcaagaaggaacaccgaaagaagataacactgctaaagaggaatcgctgaatgaatctgtaaagattga
agatgccactgactccaccaataccgcacaggtgatatcgaaagacgaggagaagacggagcctacgacaggagagagctcagatacgcctattaatg
atgagtcaaatgagtctaagccttcagaggaaccaacggaagaggtacctgaggatggttccaaagatgttttcgagtcagtgagggaagaaacccca
aagatcgagactgcatctgtggacacagaagatacaaaagaagaaatgaaagaagacacgaaagaagacacgaaagaagacacggaagatgccgaaga
tgataccaaagataattatggttccaaggaagaaaccaaggaagataccaaggaagataccaaggaagataccaaggaagatacgaaggaagacacca
aggaagacaccaaggaagatacgaaggaagatgctacgatggttgatgccgatgttgatgccgatgttgatgccgatgttgatcttgcagagaagacg
aacgattcatcccaagcaaaggactcggaaacagacgtgaagatggaagatgctacgacggatattccagcagagacagagacccctgaggtgaagac
agtgacgtttgctgatgaaatagctgatgaaaaagttgacacagaacaggaggaatctctacaaaagacgaaggaaattgtcacaccgccagaaccac
ctaaaatcatatatgaaggtccactgcaaaaagtcggtgtcaattttatctcttttgagcataactatgctgtgagcaagctcaagtcactgctgttt
ggtaaccaagcgaacctaccggcacttcgtcgctcagctgaggtcgaaccgttggttcgtattcgtcaggatgctggctccctatctttggatcctac
tgcctctttgaaacaaccagatctttcggtacttgattcattccctgacttcggtaactttgagaaggttcacagagagattacaacagtcgaggctg
ttaaggatacaaagattacactcaagaccgaggcacctactggtatttacctgccatctggccagcgtaaaatgtgtttgatcacaggaaaacctgca
atgtactttgatccgaagactggtatgccatacgctgacgttgagagttacaaagttatcaaggagattcaggacggtgtgttcaagtggagtgaagg
aggttacgtttcaaattatcatgcaaagggtgtgccacctgggttcgacaagttttaa
>g121.t1
atgcttaaaggtacttttgctagaataagcataaagagcacttcacggtgcttttctcagaatctcgtgagggcttccc
attcgcattctcatggccacacctccacctctgatgatgagctcgaacacttcaaccagcttgctaagacctggtgggacgttgccggtccacagaga
attctacataagatgaatctgctgagaatggacttcattcagcagaccttgagggagaacgttccaatcccaccagagactgacatctttgttccagg
tttctcgctcgatttgctaccgaaggaagtctccacacagatcgtcacagaacaagaaacctacagagacgatcaattgaactcgcaaaagttggaag
tgctggacgttggctgcggtggtggaatcctcaccgagtcattggcaagattgccctttgtcaacaaagtcaaggctatagacttgtcctcgggtgtc
ttggaggctgccaatgcccacaaatccctggacccaatgattgactctaagatcacatataagctccagccaattgaagaggaaactgaacagtacga
cgttgtgacgatgatggaaatgctcgagcacgtcgattatccagcagaggttctcctctctgcaatgaaccgtgttagaccaggtggatggctcttcc
tctctaccatcaacagggacctgatatcttacttcaccaccatccttgtcgctgaacacctcttacgcattgtcccactcggtacacatacatatgac
aagtacatcaatgcttccgaactggtcgaatgggtacagaaacgcccaggcttcgaagtcgcaagtgttaagggctgtatgtatctcccattcaaagg
atgggtcttctgcggtgacggaaacactggaaactacatgcttgctgtgaaaagatcactgtaa
>g122.t1
atgaacaggctttttggatctaagagtaaggctccaaagccaaccctcgactctgctatcaagagcacagaggaccgtg
ttgcctctttagatatcaagctcaccaagatcaacgctgagttatcttcataccaacaacgtctttctaagatgcgtgatggtcccggtaagcaatcc
ttaaagcagcgtgcaatggcgctcttgagacaaaggaagcagattgaggcacagaaggatcagttggaacagcatgcttggaacatgacaagtgcgca
gatgaccactgataacttaaagagtacgttagcaacagtcgatgcaatgaaagaagcaaagaaggagatgcagagagtatacggcaaggtggacattg
atgccgttgaagaactacaggatgacatgcttgatcttgttgagagaggaagagagctacaggaggtattggccagtggttatgatgttccggatgca
gtgagtgatagcgagttagatgccgaacttgaggcattggcattcgacatggaggaagaacaaatgtcagggatgggtgaaagtgaaacacccggcta
cctgttaggagaaagcggtgtacctaagttcatcgacgagcctattgagggagagatgcagaaagaagccgcagtttaa
>g123.t1
atgattttcaagcgtatttcttttttacttacctgcttctgctctttgaccagtgcatatggagctgagaatcggtatg
tcatccaacttcaagatggagttaatgctgcctcattattactgaataccgaggatccattgatgagggttattagtccatatatcaaggatagagtt
actattggtgcatttaattgcttggtagttgagatggagttgtcgaaagtcaagaagttacatggccttgttggtgtaaagcttgtcctgcaagatgc
tcttgtcaagctctttgatgacccccaaacagaattctttagtaacagctcaaatctggaaatcggcaaccagaacttgagaatacaaatcgaagatc
cagactacctcattcaacaagatacaccattagtgaacaaagaggtagaagctcaagaggatgctcctgcacatttggcaagaataagcgaaagagag
ggcttatataaatcagagtcacctacaacgtatttctaccaatacactggctctggtgttcatgcatacattgttgatagtggtgttaccattgatca
ttcagagtttgaaggtagggcgataagaggtgcaaactttgttaaaggggaagaagcaggcgatcaacatggccatggtacacacgttgcaggtctca
ttggctcaaaaacgtatggtgtcgcaaaaaaagcgactcttgttgaagtgaaggctttagattccaaaggtggtggctccatgagtggtattctcaag
gcattagaatgggcagcaaacgatagacaagagaaaagtgtaaagggagttttgaacatgtcactcggtggattcttctattcaatcttgaacgatgc
aacggatgcagtcgttaatactggtatgcctgttgttgtcgctgcaggtaacgaggggagcagtgcatcattgttcagtccagctagttcgaaaggtg
ctatcacagttggagcaatggacgcaaaaagagacacagtggcttctttctcaaactttggggaacgtgttgatgtatttgcacctggatatgaaatt
ctcagcttgaatacaaagaactttgagaaaccgattgcctatagtggaacatccatggccagtcctatcacagccggagttgtagcgttgcatttgga
ggaaggtgtcccagctgaacaaatgaaagagacaattatcgagcgatctaccaagaaggcattgcaaaagagtcttagagggtcatggaggtattaca
gtactaaagaccgcttggttttcagtggaacggagtcaacagacactgaggtcaccccttcgtctcgtaacaatctcatgtctcaacgagtgttgcca
tccttttctcaattgactaacagtctggtagccattaatcagtattcatataaagcattttaa
>g124.t1
atgaaactctcatctcttttattggcaggtggagcatcggctgcagccattgacctgcagagccctctcggcgaattag
gctctatccttgagcaaaccggcttctctcttaactccctcagggaaacacttggttccgcaccagaagttttcgacacttggaaggatttgttgaaa
gagcactcttctgagttcttacgccataaggttgaccagtacaacaagaagcagttcacacctaagagtaaaattcaagacacttttaagttctctaa
caagtatgatacattaacaaatgctgtataccctgactactctcttcgttctgctcactcaaacccagagatcttgggtattgacaatgttactcaat
actccggttacttggaccatgctgatgaccactacttctactacttttttgagtctagaaatgatccaaagactgaccctgttgttctctggttgaac
ggtggtccgggttgctcttccatgactggtctcttctttgagttgggaccatcctcaattggcccagatattaagccagtttataatccatactcatg
gaactccaatgcttctgtcattttcttggagcagccaattggtgttggctactcctatggtgaatccgaggtgtcagactcctatgccgcagccaagg
atgtcttcatcttcctcgagttattcttccagaaatatccacagtacttgaacttggacttccatatttccggtgaatcttacgccggtcattatatc
ccagctatcgcctctgagattatcaaccatgctgaccgttctttcgaattgacctctgtgttgattggtaacggtatcactgattcccttgtccaaga
caagtactaccagccaatggcttgtggtatgggtggacacccagctgttctctctgaggaggactgtgacgacatggaaaagaagtacccacgctgtg
ctgcccttgttaaaacttgctacaaattccagaatgcctttacatgtgttccagccaatatctactgttctagtgtgactttggctccattcgagaag
actggtctgaatgtttacgatattagaggtccatgtgatggtggagagtcattatgctacaaaggtttggactacgtcgaacagttcttgaacaagaa
ggaagtcatcgatgctatgggttctgatgttgagtcattccacggttgtgatgaggatgtgttcaagagatttgcgcttaccggtgatgagtccaagc
cattccagtacttcgtctcagagctgttggataagggataccctgtgcttatctatgctggtgacaaggacttcatctgtaactggttaggtaaccat
gcctggaccgaggacttggactggatattagctgatagctacagaagtgaggttttgaagccttggaccgttgacggctctcaggcaggtcaggttaa
gagcttcggtggcttaaccttcttaagaatctttgatgctggccatatggttccttacgatcagccagagaacgcactttctatgttgaactcgtgga
tctctggagaccactcctttggctattaa
>g125.t1
atgaaacggcacttcagtgggaagccacttaacgaggagtactctgagagctcaagcgatgaggaagaagaagagcaag
tgccagtccccgcaaagaaggtgatgattgggagtatcgcaaaggctccgcaagtggtagcagagccggtaccgacacagcaggctgtagctgtagaa
gaggaagaggaagggtctgaagatgaagatgatgaagatgatgaagatgatgaagatggcagtgacagcgatagtgacagcgacagcgacagtgatga
tgatgaatcctcggaagaggaacaactactaaaacctgtcttcctgtccaagaatcagagaaccaagacgaaagcatcacagtccaaagaggacaaag
catctgtgtctaaagagcgcacactaaaggctattgagacacacgtacgacaggaaattgactaccgtaaggaattggcactgtctacgcagaactat
ggtgggattgatgataccgatggcttagaccctgagagtgagagagctgagtgggaactaaggcagctacagagggaaaagagggaaagggaaaagct
agagaaggagatgattgagcttgaagaactggaagagagaagaatgcgtactgaagaggagagagatgctgaagcagttgaaaaccaagaggctaaag
tgaaggtaaagggtgccttctatcaagacgaaagtctcttacagagaaccatggaaggagaagtggaaaagtacgataaacagacactacagccccaa
cgctataggcctgagagtaaatag
>g126.t1
atgagctcttctcctctcttaccactttcagattcactaccaccgtttctctcttcttatctcccaaggaaacttccac
tggccaggccttttgtaacgctaacgtacgcccaatcgctggatgcccgcatagcagcagcaccgggcacaagaaccgcaatctcccattcggagaca
aagacaatgacacactacatacgagccaaccacgatgccattctcataggtactggtactgctcttgctgacgacccgggcctgaattgccggttggg
ccatggtgagcctatacgtcccatcattgtggacccttggctcaagtggtcctataaaggctcaaagatggaaagtttggctttgaaagaaggctgta
aaacaccatgggtgattattagggaggattgtccatattcagacaaaattgagtacttggagaaaagagatggtaaagtcctgagacttccagtggca
gatggacaaatctcttgggattcattactactggaactgaaaaaatgcggcattgatagcgtcatgattgaaggtggtgccaaggttatcaacgattt
attggtgagaccagaccttgtggattcattgattgtcactgtgggtccggtttatcttggatctaaaggtgtggcagtaagccctcttgatccagtcc
agctgaaaaatgttgcttggtggacagggattcaagatagtataatggcagctacattagcataa
>g127.t1
atggatcaagaaaacgatagagcagtctcccgtctttggcgtgcgtaccgtacagtaaaggagatggtgcgcgacagag
gttacttcatcactcaggacgagatcgatctttccttggaggagttccgttcccgtgtctgtgatgcctctggtcacccacaacgtaagctcatgtcc
ttccaggcctcccctgacgctgagttccttgagaaattcaacgatatgggctcactttgggttgagttctgtgacgagccaagtgtcggtatcaagac
catgaagaacttcatcattcacatctctgagaagaacttcagttcaggtatcttcatctaccagaattccatcacatcctctgcctctaagcttatcc
caacagtggcaccagccaccattgagctcttccaagagagcgacctcattgttaacatcacacaccatgagcttgtgcctaagcacttgcttctcagt
gaggccgagaagaaggagttgttggagagatacagattgaaggagtcccagcttcctcgtatccagagagaggacccagtagcacgttacatgggatt
gaagaggggtcaggttgttaagattattagaagaagtgaaacatctggtagatatgccagttatagaatttgtctttaa
>g128.t1
atgaacaaacagtgcaagtcgctttcttacgttctaggtggatcagcacacaccggggctcacgttttacccatcaacg
ccatccgtacagctaatgacagcctcctaacggcaggccgagacggtgcgattgtgctttacaatgaggacgcacagataaagcaccacatacaatta
cactccgactgggccaatgatgtgctgctatacaacaagactacggtggtatcgtgctcttctgacctgagtttgaaatggtgggattttgagaagga
ggaacacggcttaattggccaccatggcgattacgtcaaggcactcgctatgagtctgggaaatgttgtctctggtggtcttgacaagagagtcaacg
tctgggatattgagaagagggtctgcttagaatcatacggtaatgagtatggtgaaaaggggtcaatttactcaatgtcatcttcaaaatcaggagag
gttgttctctttggtgataacgttggtaacgttcagttgtttgacctaagagcatcgcaagttgttagttccttcattgggcacacagacacagtgaa
gaccttggttgtaaatgatcagaatcaatgtctctcgggaagtagtgacggcacagttcgtctatgggatctgcgtaataaactgcagccattgacta
tctatgatgagtttgatggtgctgtttgggcactgaactctgttaatgatgatgactttgtaaaaggtttctacactggtacatcgtcaggttcgata
tatcatacatctcaagatataacgacaacctttggtaaagagtcgaggggtgttttgtcattaacagagttccaaggagaggtttggtcttcaactat
gaacgattctgggctgaagaattggagtgatgactcaaagagtaagcctggtgaagctggtctcatcaaatcaagaatgctcaataacagaagacatg
ttgttactttaagcacagataacaccgttgtcctgtgggacatattgaaatgctgccgtatcaaagagtttgggtccgaaaaggaatttgaagaggtc
attgaagaattacagacaaatgagatcctacctacttggtgtagtatcaccattagagctggaaagttatttgttggcttgaaagagtcgagtttcac
caataccgaagtgtatggcaatgatcttgacgagtatggtctaaagttggagagagactctaggtacaatttgggtagagtgatgattaaatcgatat
tcgctaaactgattgagtatgaagtacaaaaggatcaagtggttagagagacacgtataaaagaactgaaaggaagttcaaaattgaacctattaaca
aaattctcttcacatgaaagctctcctgcaaatacaccaactgatgataccaaatctttctttggtgattcagcttcaaattcaagacgtgcctcgtt
ggcagatgcttccattggtaatggaactaatggctctggtcaaaactctgctccaaatggccctgatggtacttcgagcttccgcagaatgaaacttt
tctctagaaaatcatcaagggtttctacaactctaagtgaagaaggtgagagtgagtctgaacagttaccaacgcctcttggctcattatctgaacct
aaatccacagtgtcatctaacccaagttccaaggattcttcacgtaagtcttcccacgttgatgttgattctttagcttcacttcttttagagataag
gacacagtacgattctattaccagcacctctgctttaaacaattcactactgacaccagctacaaatgatgaagttccaacattacttctaccggatg
atttatacattatcctcaatgaaaatctacaaaactctagtgcagaagttggtatatattccgaagaactctcacatctcaattttgcagtactggag
tccagtcttgccaaatggatcagtaatttcatcttgaaaaatcgtttcacagtcaaagacttcccaaaagttggatttgtcgttcgtatccatcctgg
ctcagagacaaatttgcctggtatcaccaatggtgagacacgcttgaacgcatactccatgttgagagtccgtcgtgtcttatcatatatcaccgata
gactagagacaaagccaatcgaagtgaccactggtcaagaccctgagaactggctagaagcactctgtcatgacaccgtattagataacaacatgact
ttggcaactttgagaagtgtctattggaaacagagtggagatgttgtgatcacatacagaagaaagtcaaggtcatga
>g129.t1
atgagagtactaacagccgaagagaagcacacagcaggggtaagtgtctacgtacgaatagggaagatagttgaagagg
aaacacagctgattgaatctgaaaagaggataactgcgacaccgcaatttgttgctgcactggtagagttggtgtataaccaggcattatcattaggt
gaagacctcgagagttttgcccgtcatgcaaagagaaagacagtcacacccgaggatatgttcatggtaacgagaagatcaccggagattacacagct
cttacaagagtttttacaaaggttgaataaagtagatcaggagtatgaccaggagggctag
>g130.t1
atgatgtttagacgttccctgggttcgctgtcaccaatgacacgcacgccctttttcccagtgcgcttacaatccacac
tcaccaactttgcttctccagtgtccaacccagagctcgagatcaagcgtattgttccagcacacaagaccttctacacacccaacgctgagcacgag
aacaacttgaacgagctcaagcacttggtcagaaagtacacaaacttgccacgtgtggctaatgcccaaggaaaatggctctccatgtctcaatacga
acctattggtggtggtgaacgtctcaaatcttcccagcataaagagctcatgaaaattttgaacagattgaactctattgacccacagcttagaccag
cagaggtttctacactcttgtcaaagtactctagatcatccaccatgaatgaatctgctgataagactcagcagctcgatcaacatggtcgttctaag
acaagcagtggtagaaagtcatcaacagctgtcgtttacctcgttaaaggtcaaggtgaagtccttgtaaacaacaagtcattgaacttgcacttccc
agaacttaaacacagacaagaaattctctatccacttcaagttgttgaagccgaagctgaatacaacgtctttgcaattgttaacggtggtggtccaa
ccggtcaggccggtgctattgcaactgccattgctaaaggccttgtgattcacaacccattgctcaagccaagactttacaaagcaggctgtatgacc
agagaccacagaagagttgaaagaaagaaacctggtaagcttaaagctagaaagtctccaacttgggtcaagcgttaa
>g131.t1
atggccccaccagttaagagagaggacctcattgtcccatttatccacatcaaggcagcagcagatgaaaacacctctg
ctaacttcgtctcacagagtatgccaatggctgctatgttcatgagaaacaaactcttgtcatggttctctattttcagtgcagtgatcgctttgatg
tatgagctccacggtgaggtctctgctgaaggagcccagagcgcatacttgagagtcatcaccggtgttgtcggtttgggtgtgtgttacatggagtt
ggccatgccaggtgccacaatgggaccacaagttaagaaagcagcagctcagatctccgagacagttgcagcagcagcagctactgctactgcttaa
>g132.t1
atgccatttgacgataaaaagggattgcaaattgccattgacgaggctattaaggatgaaggtggtgtgcctatcggag
gatgccttatctcagaagacggtgtagtattaggatctggccacaacatgagaattcagaagtgctcagctacattacacggtgagatctctacctta
gaaaatgccggtagattgaaaggtaacgtttacaagaactgtaccatgtacaccaccctttccccatgtgatatgtgcacaggtgccatcttgatgta
cggtatcaagagggtcgtcatgggagagaatgccactttcattggaggtgaagactacctgagacagagaggtgtagaggttgttaacatggatagcc
aggagtgtaaggacttgatggctcagttcatcaaggagaagccagaagagtggaacgaggatatcggtactgaatga
>g133.t1
atgcacctcccctacgccgtccttgctttgatctttgcctcgttgatcaatgccgtcccaattaagtatgacacaaaga
agaatatcatattcatggttgccgacggcctcggtatctctggtatcaccaatgctcgtcaatacgttcaaagtaaaggtaatttgacctataatgaa
gcagttttagaaatggagaactatttggttggaagtgtaagaactcaatcaagttcaaatttgatcacagactctgctgcagctggatctgccttctc
aactgctgtgaagacttataacggtgccatctcagttgatccaaatggaaaaccaagaggaactttctatgaaggtgccaagttattgaattatacta
ctggtattgtctctaccacttttgttcaagatgctactatctgtacaccaaatactcatgttctcactagaaaatcagttgatcttattgcaactcaa
caacttggatttgatcatccattgggtagaaccatggatattgttattggtggtggccgtaaatacttacatggttctaatgataccgttgagtaccc
agatgaaggtacaagagatgatggtatcgattacatcgtaaaagctcaagaggatggctggacttatattggtgatagagaaacttttgatgaggttt
actctgctggtgaagttaaattaccaatgcttggtctctttggtgctaattcattaccatatgaaattgatcgtaacgctactgaggttccatcttta
aaagagatgtctttattagcattggagcaagccattaaagctaccgaaaacactgaacaaggatttgttttgctacttgagggtgctagaattgatca
tgctggtcattcaaatgatccaaagacccatgccttggagactattgctcattccgatgctttcattgctgttattgacagagttcgttcattagata
ctgaaacttatgtcgtttccacatcagaccatgagactggtggacttggaatgggtgctaatggtgtttatgagtggtggccacagaattatttgaac
aacatggtccactccgcagagtatgcaactgagatgcttgaggcttacgaaggtgatgacaattcaacttatttgaagaatgacatcttgactgatac
tttgaagtttgacaacttcaccgactcggatatcagtgatttattacagtccgatgatttcgaagtggacttagcacttttaatgtccaaggcactga
atttagggtggacttctactgctcacacccagcaagacgttccgctatacgcatactcaaacacagaggaaggctactacaaattattaaccaacttc
ggttcgtcaatcgagaacacagagatcccagagttcttcgcctctgagctcggtgttgacttggatgaagttactgaaaagattcaagacatccaaac
agagtga
>g134.t1
atggacgttggtgggatgaattcaacgggcgagaagcgtaaaccgacaaagcgtcgccgtaaaacttcaagttgtgttg
cttgtcgtaaactaaagactcgatgtgatttcgaaccagttgttggtaaatgtcatcgttgtaatgtcttgaagattgaatgctcactgacaaaggag
aagtttgagcagatccatcactcaattgcagaggcaaagatggatgagtatgacgacgatgatcggctagaaagactagaactgggaatggaagctgt
gttgaagaaactggaagacttacaagatgggagatacagtggtgggttcagtcccgtaatgatgagatctaatgaatcagaacgctcaaatagcgggg
gcagtcgaagacgtgtcagtttcagcagtggtagtaaatgcaattacctcgataactccgttttgaatgctccacttaacgtcatctccagagttgat
gccaaactgtttggaagaatcgattcgtacacctgcttcatggacctatgccgtacacagttcctcacaaagttctattacccaagaaaggaattctg
cttgaagctgggaacaaacttcttgaacattgcacatttctggattgttcccggtggtataaaagccatctcaaacgactacgtcgaacagcatcctt
ttatctctgctgtgtttgtactactagcaatggggtttgatgagaattactcgtatgttcaagaacagcaggagctttactggattgtgagaagcatg
ctctctatggctttaagtaccagtcctttaactgaccatgacgttgaaggtattttgtactgctcgctatacaacattgctagaaagccaacacagcc
tttactggacaattggcttgtctctggtgaaggtataaagcatatgatgctgagtgcaaacttctacaagattcgtacaaacgtgaaatctaaaaaat
ttgaagctgatgacttgttccatgttagaatctttacgttattgtgtatttgccatttacagaattcaatcggtggtggacgaccacacatcattcct
cgagattactttgatgtttgtgatttactgttagatttccctcaaagcaatctagaagacactgtgaatcatgcctcggtgcaattggctaaaactgc
acataaattgttttacgttaaagacttggttacgaacttaatgcaagatgatgactttgatcaagttgaaggactgaaatgctttaaattcgaggatt
tagataagtggaagattcagtggaatcaattgatcgataacgacgtctctggtacattaatgtttaactatgatttctatcatataactctttcaaga
agattcttgtcatcttataaagacacagcagattcaatgacacacaaatatctggacattgcctataatactgcaatgtcttattgtatgtcaatctt
gacgagattcttgaaattgccaaaatctatcgttaaaggttcaccgaatttcttattgacacagatcgtctatagttgtatcacactatacgatttcc
aaagcagattcgatgcgaagtttaatacgcagtatctaagtttggtctcaaaagtttattggcacttaaatcacgttggtgaaacaaagaatgatgct
acggacacggttggtcaaatcattaaaacgttggttgatgtaagatctgtaaatgccgtgaacattgatgcagaacaaccaattgttgatttctcatc
tgctattgatggtgaattcgaagttgactataaacctctacatgatgaaatcagctatgaatactctaatgatatgagaaattcattgttagatgttg
ataaatttgaaacttttgaagaattcttcaaaggtatcattagtcaatga
>g135.t1
atgctcctcaaaagattcccctcctacgttccactcgtcatgagtttgaacggtgcattctctgcagctgttgactttt
cacgcacctctaagccaatgagtcctgttgttccttctatcaatgatggttttgtttcccaaggtattcaagaattgaataactctaaggttatcttt
gatactgctgatactgttacacttgatctctcggaattttgttccaaggatatccatcgcgtccatacccaagcagatatcgatgctttatctgacca
atgcaatgatctcattggctctgttattgttgagaattattatagtccaatcattgatactggtgaccttttgactattggtggtgaccttattgtct
ctaatgcaacaaacttggttagagtcaatcttccaaagttagcagtcattggtggtactttcagattgaatgaattaacttcattgacctcaatcaac
gcaccttcattgaacatggttactactattgactggaggattgttcctattttaagtactatcaattttgataacgggatttctgatgtacaaagcat
taccatttcagatacatctttaattggattttctggatttgaagttgataatatggaaatcttgaatattaataataacagatttatggagactattt
catcaaatttaaaatgcattagtaagaagttgagtatcagttctaacgctaagaatgctgtggtttccttgccaaatttagagtacgccaataacgtt
accattagagatgctggttctttatcaatgcaaaagattgagaatgttaatgcctcattggaattaattaataacaatttccaagctgctaaatttcc
taaattgaagatcattggtggtacgttatcacttattgaaaattataacttgagagatgttgaattcccatctgttgaagaagttggtggtggcttga
tgattgttaataataccatgttgaataagattaacttcttcccacaattgaccactgttggcggtgctcttgaattcattggagattttaaagaaact
acctttggcaaattaagattggttagaggcagtgcatttattaaaactatttctgatatgtttgattgttcaagatgggtaagaggtggtgatcaaaa
tggcactgctacctcgataattagaggtggtaagattgtctgtactagtggcttaaagcagcagactgtcaaatacgatcaagatggtaatattgtta
acgaagatatctcatatattgatgatattgactctgatgaggccaagttaagagaatctaatggtggtttgaagttggaaagaacttatattggagtt
gttataccaacattgctcgtctccatccttgaaggattcttgtaa
>g136.t1
atgtcctctgctacacagaattctactgaacagtttaatatagttgagtgtattggtacgggtaactttggtgatgtct
atcgggctgttgagaaagggacaaatagagctgttgccgtcaaggttataaaccttgaatcctcggatgaggatgttgatattttagtacaagagatt
gcctttttatctaacatgagatcagagttcattactcagtatctacaagcatttgtttctgatgttagcttgtggattgtaatggaatactgcggggg
aggttcttgttctgagttgttgaagtgccataagaaattaagtgaagaggtcacctgttatattatgaaaggaacattgaacggattgtcttatttgc
actctcagaaaaaggtacatcgagatatcaaagctgctaacattctcttaacattgcaaggagaagtaaagcttgctgattttggggtttctggcaca
atcagtgctacagttgtgcacaagacctttgttgggactccattttggatggcaccagaagttatagtgcataagaaaggctacaatgaaaagattga
tatttggtctttgggtatcacagcaattgaattggtaacagggtcaccgccgtactccgaacatgaacctatgaaggttttattcctgatccctactc
ttccatcacctaaattaactggatcaaattacagtgaaagtcttcgagactttgtgaatctttgtttattgaagaatccactgaagagaccatctgct
agaatgttattgggatcccggttcattcgtctgtgtcggaaggggtcacctttgactcagttgatcaaggacaaggatcagtggatggcagagaacaa
acctcctagaaaaccaagacacaatatcaatgaacgattctattgtctgaatgaaaaaagctttgaatggaatttcacaacagcccgaagaacttcaa
acattcgtcgtgaaaatgatgatgtttgtaaggcacttgctatttcatcttctcctgagtcacaagtcagtccattggatgatctcattaatacacca
agcacagtcatgacatccccgaatgcccattatgatatctcttgtgaactaattgtttctgctgatgatgacaatactttgaagaaaaatcagggacc
tgttggatattctgcaggactgagctctgttgttttgcataattgcaaacatccagttgctgtatataccccaaaatctcaccacgtatctcgggttg
gctgtactgggtctccaccccagtcaattaactatttaaatgatatcttaaggtactgtttaacaagggtgaggaaccgggctcgtgagcaggacact
agggttgctgtccagacactataccatcaaatattaatgacagagagagaccagccaggcttggttgaagccttctgtgaagaaatatggttgcggat
gtccgatttgagatcataccaggagaagaatagaatttaa
>g137.t1
atgggtcaagctacaagtaccgacattagtaagggccctgtctatgtaacggatggactcacactaagcaagatcgtca
tagaatcaaggggaacagatgatagaagggtaataagtgtggatcctgatactcaacaactcaaatttaccaagacaaaaccgttggctacattcaca
caaaacgaagctattgatgaatatccattcttattgaactgttcctcgtcggatacgatcacggtactctttaagctcaatcaagatttattatcgca
gtttgatgatctgaatacaaattcttttaccgtgtattctgatattttattaagagcatacgatgataactacgtcactctcaagcacacagtgttgg
cttctaaactagtcgtcaacagttcaaaggacaagagcacaatggaccctagcgtcatacagttgagtaaagacaaagattattttaaggtgtctgtg
gatctcaatactattccgaatgagggtaagacatatataaccttcacgggtggttctgaggagattttcaaagcattacttttcattgagaaggataa
aatctctgcgaatccagctttattggatgcaaactatagagacgcaccttacacattttccaatgatagtgcagagtttagacaaacgttatcacaac
ttgaagaaagatgccactcctttaggtcacttcttaaaacctgcatcaagaaggcccaggcactggatgaagctacgcggcatttagctctttcaaga
tctggattctctagttcactttctgagctctctaagcacgctaaatctattgagaatccactaatgtttgatattattgacgatttcatccctgttct
tacggagaaatctactgctgatattgaagagtcgaatgttctgacacgaaacgtcattactcccctgactttgatttacaattccgatataaagctac
tctcaaacaaacgcagaaatttttatgaccatgctgcagcgttttattcaacgataggagctaacagagactcgtcaaacccggatcttctgaggagt
caagtaacctttgaactggagagatttgattactttcagtacttgaatgagttccgtaacggccactccatcagaaaccttatttataactttgttat
gtatctggagaaccacaacaaagaaagatactcaccatcaactaatgttaatgcctcgaaagcagagttttactacaagaacttctttaagtacaaag
gatctcaacaacgtatgagaaatgagcttgctgctaccacaaacatcaatgacctaccttctttaaatccagcatctgttcttctgaaaagcactgct
cctcctctttcgaccaagtcccgggattcttcgataaatatctcgttattcagttcagagactggggcaaagcttcaaaaatctggtgttttgctgac
acttggtggtcaaaataaaaccgggtggcataagcaattagtcacaattacagataatctattgacagaatttattgattggcgtgcaaaccatgaaa
cccttaggtgcaatcctgttgatatgactttctcatgcataaagactgttgataccctaagagatcgcaagtactgtatagagattatcacaccgtca
aatattaagagattgttccaagctgagagtgaaattgaaaggcagtcttgggttcaaatgtttacgagctctgccagtctcaaagctgatagtaatcg
gttcaacagatctaagacggcttctagtccacgagatagcatagtgaagggtaagagaatatcaaccttgaagtttgatctttccattgacgatgaca
tatcagataatttcggtataccagctaatattgtcagcgatgttgatctctctaacaggttgtgttgtgactgtggctcgtccaataacgttgaatgg
atttctctgaaccttttggtagttgtatgcattgactgctcaggtgtacatcgttctttgggttctcatatctcaaaaataaggtcactcactttgga
tacaaaggcatttgaaagtaaagaggcacaaatgcttctctaccatgtttcgaacaagttcacgaactcctacttagaggggtctttacctatagaag
agaagattacaccaacagcctctgatagacaaagaacactcttcattaccaataagtatgtgaaaaagaagttcctacttgaggagaagtcgtttaat
gccaacgagtccttgatcaaagccgttcactctgccaacgttccattggtacttaaggcattggcttatggtggaaacgtcaaaatggttgtcataaa
ggatgtacagggtgagaaaaaggatgtctccctttttgaatactcattgacacactgtcatggtgagccgggagagccggtgtttgacgtatcgcatc
tcctacagcttaacaatgcaccagttggtgataaggttgatcctgttcttactttgaacgaacaacagaaaaagttctggagctctaaattaattgca
ccttcctccacattagctgtgacacctacctcattacattcaaagaaaccatcagtgagtggtaaaacatctaccggcgctgaatctactaaaagggg
atttccgatattgattagcacctcggctgaaagtatagctccatcggagttacagaagaaccaggggttaaatagatcacactctattctgttgagaa
gaagctctactttcaaatctacaaactctgacaaacgcaagaccattgatgcccctcccgataagtccaacagaatgagtcgctttaaaaagttatct
ttcagaaataactga
>g138.t1
atggccaccattagaggacaaccattacaggcattgggtgccagagaacttaactcaagagcccatgtcacaccattga
agtcaacaaggaagttggagagtgagaatcttgatgccgttagggcccagaaggagtctcatcagccaaaagagaaagccaagaagaagaaagagaag
ctgtcctcattatgtaaaacaccaccatctttgatccgtaccagaacaggaaaggattataagagaggtctcttcttgggagaaggtggatttgccag
atgtttccagattagagatgacagcggtaaggtctttgccgccaagactgttgccaaggcatcgatcaagaacgacaagacaaagacaaaattgcttt
cagagattaaaatccacaagagtatgtctcatcctaacattgttcagttcgttgactgtttcgaagacgacgttaatgtctacattctccttgaaatc
tgtcctaaccagtcgttgatggatttgctgaagaagagaaaagtcctcactgaaccagaggtcagattcttcatgacccagatcatcggtggtatcag
atacatgcacacaagaagagtcattcacagagatttgaagcttggtaacatcttctttgaccctgagatgaacttgaagatcggagactttggattgg
ccgctgttttacaagccaatactgaccgtaagtacactatctgtggtactccaaattacattgcaccggaagttttgacaggtaagcatgttggacac
agttatgaagtggatatctggtccattggtgttatgatgtacgctttgttgataggtaagccacctttccagtccaaagacgtgtctgagatttatga
aagaattaagtgcaatgattaccatttcccaaaagacaaaccaatctccatggaggcaaagacgttaattacagacattttaaccacaaaccctgtga
agagaccaacccttgatgagatcttagagtacgacttctttaagggcccattcccagagagaatcacagtggagacattagtctccgagccggacttc
cgtgacttgaacagaggtcactctcagatgaacttcctgacaactaagcgtaatgctgggttgatccatacatcacatgcaaacccagttgagattct
caagacagatttagagtcagagaagccaaagtcactcttaccacagtcattatctccaggtaatacaaagagcaaatacaaggaagtcacagactcga
caacgagacaaagaacctatgatgaggccaagctgggcagggcaagaagactggatgacggtggtttaagaaaaccaatagaaatgacgctgtctgat
gccattcttaaacaagagtgtacaaatacattgaatggtatcgccatttctgaacgtcatgcaagaatgagacaatcaaaggagtcttatgatgatct
gagaacacctattttgattagtaaatgggttgattactccaataaacatgggttctcatatcagttatccacagatgatattggtgtcttattcaacg
atggaaacactctgttgcgtgtcagtcactcagatgctttctggttcatcatgaacgaccctgtcgaaggctggttagcagaggagcacacaacccaa
tccgttccatctactttgtctagacatgttgaaattacggaattctttgcaaaatacatgaagacgaacttgtgcagagtttcaaatgatgatgattc
tcttatcgagcacgatgaaatattcttgagaagatacacaagagatgacttgtttgttatgtttgagttgagtaatggatctttccaattcaacttta
aggaccatcataaaatttgcatttcacagacaggttctgttatcacctacatttccccagatcgcagctcagagacatgtcatctcacggctgccttg
aagaataatggattcccaagtatcactgaggatattgggttcaatgacaaacttcaattaattaaggctgccttaagagaaaaggtcaacgccaacaa
ctga
>g139.t1
atggtgtttcaaaacccagatccaaaagttccaaatgctgctattatcacattcgagaaggaggatcatacacttggta
accttctgagagcacagcttctaaaagatccaagagtcgtctttgcggcatataaagttgaacatccattgtttgcaaagtttgtcatgagaatccaa
acagaagaaggatacacaccaaaagatgcattgagagcagcttgtcagtcccttatatcacaattagagactatgaagaacaagttcaaagttgagtg
gagtttgaagagtttggaacgccagagtgagtttagctga
>g140.t1
atgacgtcttacagacctttgaatgtgaaggatgccttgtcgtatttggaccaagtgaaagttcagttccaggctcgtc
cagatgtgtacaatcacttccttgatatcatgaaggatttcaagagtcaggctattgacacacctggggttatcgagagagtctctggactgtttaga
ggtcacccagctttgattcaaggatttaacactttcttaccgccaggttacagaattgagtgctccttggatccctcagacccaaaccctataagagt
caccacacctatgggaacaacaacacgtcaggactctaactccaacattgtctttgaacaacaacgatggggacaaggctctacaggtgctccacact
ctcaagcaccaggtggtgctcagcaaccacaaatgccacagcagccaccgatgttccaaccgcagcacgattctgcccagtacgctgaccaacaatca
tcaatgtcacatcttcaagctgctgctaacagaggtaccgtttctgctccaactgagcaacgcaaatctgctggtccagttgagtttaaccatgccat
taactatgtgaacaagattaagacccgttttgccactcaaccaggcgtttacaaacagttcttggagatcctgcaaacttatcaaagagaacagaagc
caatcgctgaagtttatcaacaggtaaccattttattccaaggtgcccctgatctgttggatgatttcaaacagttcttaccagacaccagtggtaat
gctccaagtggtggattgctccaagctcaacagcctcaaggtgaattttatccaccacagcagcaaagtggcccatcgcagttgccacctgtcgggaa
cttctctccaccaactgctggtaagatgaataagtttgaggtctcgaatgaccaaatggtcagctatgacgtttccagaaaggatgtcccagtttcca
atatgagaggttctgtatccagttcgagacgtaaagttagtgaggatatcccaccaactttagtgcctggtattccggaaccggttcaaccaccacac
aaaacttctaatttgatggaggagattgggttctttgacaaggtcaaaaaggctattggaagcaaacagagttacaacgagttccttaagattttgaa
tctcttcaaccaagatatgattgataaggacgtccttgttgaaagggtcgaaggttttattggctcccaccaggatttgttcgagtggttcaaatcat
ttgtaggctatgatgacgttcctctccacattgagaacatcgctttcaagaagcatcagcttgagctcactctttgtaaaccatatggcccaagttac
agaaagttacctaaagttgagacttatatgccatgctctggtagagatgaaatgtgttatgaggttttgaacgacgagtgggtcggtcacccaacttg
ggcatctgaggattccggtttcattgctcacagaaagaaccaatacgaggagatcttgtttagaattgaggaggagagacatgaatatgactactaca
tggaatcaaatctcagaactattcagacactggaaggtatcgctgtcagaattgccaacatgaatgctgaggaaaaggccaatttcaaacttccaaat
ggactgggtcatacttctttgactatctacaagaaggtggttcgcaaagtctatggaaatgagaaaggtttcgaggtcattgatgccttacacgacaa
cccagccgttgccgttccaatcgtcttgaaaagactcaaacaaaaagatgaggaatggagaagggcacatcgtgagtggaataaagtttggagagaga
tggaacagaaggtctatttcaagtctttggaccatcttggtttgacatttaagcaagctgataagaagttgttaactaccaagcaattagtctcagag
atcagtaccatcaagtctgaacaaacaaacaagagattgcatccattgactcctaagccacagaagcagcttgattacgactttgatgattttgatat
cttgtacgatattgccaagttatgttacgtgttcttgaacacgagttcttactctgttaacgataaagagagattgttcgatttcttcaagtcattct
tagctcttttcttctccattgatccacaagtcgtcgaggatgccgttgctaaaagattatctgaaaacccagtcgatgctgacaagccacacccacca
gctacagcaaactctgattcagatagttctacaaatggtcgtaagcgtccacgcgagcatcagttattgaaggatgtcttgcgtaagaacaagaaggc
ccacagagatgacaccgaggagtcttctgttgcaccagaatctacagtggacgataaagctgaggaagaggaagatccaagtctcaatgctatgtctg
acatatgggtacaagcgtcggttccttcaacagaagaggagaactctaagaactcttcaagaaaaatatttaacctctttggtaacaccaatatttat
gctttcttccgtcatttgagagtcttatatgacagacttttggaagtgaagaacctcaacgaggaagtcacaaaggacctgaaatcacgcacaaccgt
tcagtttgctaaagacttgaacctcgtttccaaccagcttgagtctatgggcttggagtttgctaaggaggatgcctattctcagttattggctttct
ctgaaagagttattgacggtgatattgaacaccaatggtttgaggagtcgttacgtcaagcatacagaaacagagcttacaagttgtacacagttgac
aaagtcacccagtctcttgtaaaacacttgcactctattttgaccgactctcgttcctctgagattttggttttgtttgacaaggacagaaaggcccc
aactactagtgctaaggaccagatcatctatcgtaactctgtgagatcattaatgaccgcggaggagaacatgttccgtctggagtatgatgaatcta
aacaccacgtttgtattgagtacgttgcacttgacgatctgactttgaaggacattaagactgaacaagagaagtggaactactatttgacttcttat
gtgatcgcgcacccaacagagggtgtcaacgtcagtgaagtcagaatgccattcatcaagtctcaagacttggaagatatcaatgaggcagatcttga
aggtgtaactgactctcagttgaagatcaagcttgctcatgacagttataaactcttctttaaggctggtacttatgatgaattcaccagacacagca
tatatagaggtgacttcaagaagaaggtgaactctactgctgacaaactcgcagccgttgttgatgctaaagctaaagccaacatggaagaggaagag
tttgaagagatgaaggagaaattcaaactcttacaggaagaccctctcaagtttaaagagatgctactcgagaagagtgcaaaggaagctgaagagaa
gcaagatgatgaagatcaaaccattgataaaggtgatgagaccttaccagaaggtgcaattaccgctaaaaaggtcaaccctgctattgcctctgtat
tagagaatgatgtgacagttgatgctgattccacaattccacaagacgataccgagatcaagggcaatgatacgacgacagaggaaaatgccaacacg
gaggagaataacactgatacaacgagccttgttactgaagactctaaggttgatggtggtgcatctacagcaaagactgaagttgacgaggatggaga
tgctaaaatggagtga
>g141.t1
atggaccaccattgtccttggacagctaactgtgttggtcatgccaatatgcctcacttccttaggttcttattatggg
tggattatacaaatgggttggccttgtactaccttgtacaacgattgatgaaatactgggaggatagaagtctgccgatgtatttattctcactgaaa
gagttggtggcaacattgatattaacgcctttaagtctccttgtccttatcactgtgggattcctcacttggagatgcttttcagcaatcttatttac
tggtatgtcacagattgaaagttgggaatgggagagaattgaatcacaatacacaagcccaagattttatgataagatccaaaagaattacaaattat
tctttggtaaggaattaccctcaatggcgtcctggtcttcaagccatagtatccttaaggatatcacagatgatgagactccattcattgcacttgat
gatatcgtctttccttatgatgtagacccttggacgaatttaacgaatgcatttggaaacccttggagttggttcttaccatggggctgcccccttgg
tgatggtgtcacttatgaaaagaatgatctgttaaatctagaaggagatgacctcagttcattaccatggcctccagatgggtctcatcaggatatca
atgcaaaacagaatgaggtcattgatgatgatgaattagtggtggaaactcagcattccaaagggttgaaacaaaggaaaactttggatagaaaagaa
tggtttaatgtctacggtgaaaagttgtccgatttcggtgttgacattgatgcagattaa
>g142.t1
atgatgagacaaggagaagcatcagtgtcatcggacacaactaaccccattcacactaaagatgcatcacccgtacacg
ttcaaggggtaaagagatcatacgaccagcatcagaataacttaaaatcgaagaagcatcaacaggaacgccaggatttggcattactcgcatccgac
aaccccatcccatactacgatgcctttcatagagatccacctacaaggaagatcaagaagatccatgtttatgactttgacaacactttgtttaggag
cccagggcctaaccctgccttgttccaagatggtacgctggggctattgacaagcagtgaacatctatcatgtggtggctggtggaaggaacctctgg
tattaagaaatttaggtgagggctggatgaaggagactgagagacagtggtcaggcttttggaatgaagacatagtcgagctcttaaaaatgtcgatt
gaggaagatgacaccttggccattgttatgaccggtagaagaaagacgctatttgcagagttgattaaagagatgctggaatcaagggacttattcca
agatattgatggtttcatgctgagacaaggtgaattcaccaatacgattgaatataagacccaggtactcgttgacctgttgaaccacttcacagaag
ctacagaagtggtattgtacgatgatcgtatgagccaattgaatgggtttgagaaatgcttaaacgagtatacagatgccgtgagaccattgcttatc
tctaacatggtacctgtgttcactgaccctgtatttttggatcctaaagcagagagaaaactagttgaagagatgctagagagacataataaagcagt
tcaacacggtaatgcgcatggctctaaactggccaaatgtgcactaagaaagagcaatctttacacatcttaccttgttgattacgattcaagggcga
acttgatatctttcttaacaaatgagttcccagatatattcacagaggaggtgttcaaagggtttaagttccaagtcgatcatatccccattcttaga
gggttgatgtcaaggacttctcagacggagatgaaggataaacccagagacatcgattggataccatcagaaattggagtatcagagactcacattgc
aattagagtcaagcccgtgacgccagagtcaattacaaagacattacaagatccaccgttattacccatcgcagcaaagggcaagaactcgtcacgtc
caccggaagaatatgcaagcattgttaattggaggcctatagagactccaattactttcaattcaaggctttctaatattatcagtttcaagatcatt
cacgatggtggtcccctaaaaggcatgagaaagaagaaagccctggatacaaaccaacaggcagaacttccttag
>g143.t1
atggatgcgcagatcctcactgtgcactggcacgatggtgaacagcccgtgtactctgcacatttccagcccaatggca
gtaagccatcggaacgattagctaccggtggtggagacaacaatgttcgtctttggaaattggtacaatcaccagagggagatacaaaagttgaatat
ctttcaaccctggctaagcacacacaggctgttaacgtcgttagatttgacccaaagggagagttccttgcaacggcaggtgatgatggttgtgccat
gatttggaacaaagcagatgatataatccgtgagtttggagctgagcaagacgatgatgtattagaatcgtggaacatgaaaactttatgcaggtcaa
gctcatctgagatttatgacttggcttggtccccagactctaagtatatcattacaggctctactgataatgttgcgagggtgtatgaagtatcaacg
ggacagcaagtcacacaaatcacagaacacggccattacgttcaaggtgttacatgggacccaaggggaaagttcctagctacacagagtgctgatag
atctgtttatattcatagattgaaaaccaatgaaaaggaattcaattcttcagtttaccagaaaagtgcaagagctgagctaccaacaaggcaagatg
caacaatagcagacacgacagacacggcaccactcaattacacaatgctgagagcctcaatgctctaccacacagagtcactaaggtcctttttccgt
cgattgacattctcaccagatggtaactttttactaacacctgctggtgttttcaagaactctcatgaacaagacaaagacgaacaattaaacacggt
gtacgtttacacaaggaagggacttaataaaccaccaattgcacatctgccaggtttcaagaaaccggcattggtagtggcattctctcctataattt
atgaattggataaaaatgtaacgagtattttcaaattgccatataagatggtctatgctgtggcaacggtggattctgtgcacatctttgatacacaa
agcaatgaggcactgggatccgtctcatccatccattacggtacattgacagatttggcgtggaataacgatggaatgagtttattggtcagttcagc
tgatggattttgtactaacttgaaattcacaccccaggccatggggactccattgagtgttgactataaaacactgtgggctgatgatgttgatgagg
cacttaatacgccaaaatctacaaagaagagaacgatcacgtcctctgtgagtgtttccagcccattaacaaaaataccatcatcgcctttaactggt
cctaacgatgaaaagaaaccaaagactgtaaatcccttgcaaaagcctgcaccggtgatgaacactatcaaccacctgataaagaagaagaaaaaagt
atcgcctccacaagctgatgttgaaatgaaggactgtaaagaggaaccagaagatgtcattatgattgatgaagaggaaacagccaatagtacacgaa
aggaaaagaagagaatctcacctacgcttgtgacagaaacaaccatccattaa
>g144.t1
atggacggcacaacggtaacatttatattggcgcttttagttgcgttcatcttcctgagatggtttgtaaactctgaag
aagacatcgaccttccaatgccacgcgcttcacatcagcctggaaatggcgtagcggaggacgacgaagaggcgccagtcgccaaccagaacggccca
cgtcgccaggtcaccaccgatatgatcgaggtcgtccagcaattagcaccacacgtcacagaagctcagatccgccatgatcttctcagatcgggctc
ggtggaggccaccgtggagcgtatcctcgctgaaggaaacttgccattccctccaaacgcaagacctgccactgccacaggtgcttcacgtaacgcaa
ctgctgctgagccaagaaaccaaagcaaaatccagcctgaaaatcttctcaagaagtacggtgttgacgagaaagccacttctaccggtacagacaag
aagatgcagtggtccgactccgctgaacagagatcaaagacactagcagagaagaaggccgagatgattttgagtgctagaaaaagattggaggcaca
gctgtctaacgagcaggacttatcaggtctcacaaagaagtga
>g145.t1
atgccaccacgtccgaatagagatccgtctgcttcagagaccgagggtaacggtggaagcggagccaatccgaactcac
gagcatctacaaaggcacgtaatgccgcagctcaggctgctcaggcagagcttctcgcacgtcacgtcaactcaaatggaccacaagaccgaccacta
caggatccaatggatttcagtactcttccacatgacacgctaaggaagtataaagaggcttacaggcttcccgtgaagagctcgctcacgatgcgtgg
gttcatgctgggctcagatattggtaagaaaacacatagctacaaatctaaagaccgtatatccaagccagagctggctgagcaggtgaagaagcact
ttcaaacacaggctgttaaagagagcgaagttattacaaacttcttatataaagtcaacaaccaagataaggccttcagcttgaagttccagccttga
>g146.t1
atgtctggctttgaccaaaactatgccctgaactcacgaccaaaggggtctgctgggtcctcttctaccgagggagaag
taagtccccttacatctcgcaaagtatcgatggcagaaccaaccgtcaatggtagaccacacccacatattcatgtctctgacccacacattcaagct
ctcagtgtggagccagtatctccacagagcgagtcttcaaggtcgcacagaattagctctgtcccattcagctacaaaggattccaccacgcagctgt
taaagaccccgtgcccccatttcaacatccagtaaaaccacaccataaaaagagcctgtttggtaaatttatcgaatcaatccgtgaagataagaagt
ctgctcgctcatccggtgaatctttgtcatctgtttcctctgcaagatccagtatctccagacccgttactcagcaatcacatgctgccagtgccagg
gaccaaagcataaccagtgaccacagccttgacatacaatcatcacggtcaatgcgtcataatccaagtgtcacaagtataaaaaattccttgtcgga
ttttggtgctgaaaattctgttgttgcctttgatattaatgatttgtcggacatggctgacatcattgctgaagatccaagcaaggaatcctcgccag
acccaacaactaaagaatcatgggctgcacctgagtcatgggatgttaaggatgagaatcaagatgttgccagtgtcgatgatgaagatgaatatgtc
attagaaagacgtatacccatttatccaaagatgatgaagatcgatcccatgacaataaattataccatattagaatccatgctgaagatgacgattt
cacctcgacgcttaaaagaccttacgacgaaactgttgaagaacttatcaagttcttgaagggaagatatcagcttgctggggattataagctgagtt
tgagagttggtaaagtgactaaaaagttagattcctaccagaggccagtgaagattcagacaaaccttttacttttatcaggatgcactgaagatgaa
agattagacgatctcgggagattcgatttgagttaccttttcaagtttatcctccatcatgatgtcttgaaacagttaagtcctgctgaggaagaatt
catcaacaaagatttggtacatgttaacttgaaaagtaaagatcttcagaaaattccagctttatgttattcctcaaaggtacaaagtttagatgttt
ccaataatggtgatatcactttaccttcagacttcttccaaaccgctgattcccaactgagttctctaagaatggtcaacatcagaacaaaagtattc
cctccaaacattgtgtacgcaagagagctggtctctctagacttggaaagaaacttcattcaatctattccttcaaatatttatatgcttcgcaactt
gtccattttgaatttgagttgtaacaggctcacaagtttaccaaaactccctacgaacttgaagattctggacctcagttctaatgagttcgaagtat
tccctgaaactgtcagcaagcttgttaatttgcttcagttggatatatcttataataagctgaaaacgcttcctgaatcagtcaataacatgaactct
ttgaagaaagccaacttatcttcaaactcactggcgagggttgaaatcgatccaccaaatcttagaacattgaacattagatataataatatctctga
gattcatttacacagttccactattgaaaacttatatttaacacacaacaacatctccaatcttactgatccattaccaaatttgagaactcttgacc
ttcagcaaaatccaatcacccaactgaacattgagagtccgcacttggcatctttgaatttatacaaggccaagttaacttcccttcctgctgctatc
ctgaagttgacaaagttggagaagcttgaactgagtaaaaatgccctccgtgagctcccagctgatttgatcaacttgaccaacctcagagagttatc
agtttatagtaacaatctagaggtgattcccgatctttcagcattggacaagttgaagctcctggatttacatgacaataacttgaaatcgatattcg
acttttctctcattgatgaggttaacttatcctcgaatttgatatctgagttacctgacccaaaacatgacaagacaaccgtgctcagactgtgtgat
aatcagttaggtgatgaatctttctacaggattcgtggttacaagcatctgaaatcgcttgagatgtcatacaataaagttattgatattccaattgc
tacactcagctctcttgaacatttggaagagctcatattatcaggtaatgctctgtcttcccttccagatgacttcgatcaactgacacgcttgaaac
tgttatgcctgaatggtaacagattccgtactttgacgtccgatttgagtaatctaccgaatcttgaggctattgatgtcggctccaatgatttgaag
tacaacacatccaactctagatatgaatggaattggaagaacaaccaaaacttgacatacttgaacttatctggtaacaagaagcttgaaatcacaga
agatctgaacttaccaaagcttagattacttggtcttatggatctgactatcaccacccaaaatattccagacgagtacatgaacatgagagtccgta
ccacacctaccgcactaggtcatgagttgtcatatggtatttctgagcttatgcagagacacattattgcaagagattctgtttatcacaatatcgat
ggtggtatcttgattggtatatttgatggtttaaactccggtaaaatctcccacatcattcgtgaaaatttccagaagagatttgaggcagagttgaa
gaagtcagatgtcactactgctatgaagactacattcttgcaattgaacggtgttatcaatgatgctgatctcaactctgaagatggtttggctggct
ccacagcaaccgttgtttatatcaaaggaaaaagggtttacaccgctaacatcggtgatacgatggttatgctggccaaagctgatggaagtttcaca
tacttgacagtccatcaccagccttcaatgacttctgaatttgaccgaatcagaacctctggtggtttcgtctcgagtaatgataaagtggacggtgt
ctctaaagtttcaagagctgcaggtttccttgatctattacctcacatccatacaggaccagatatttctgaaactactataaatgatgaagtgttgg
tcattggtacaaaggaactgttcgactacttgcctcctaagacaataggtgatattgtcagagagtccgataatccaatgtctactgctgagagactc
agggattatgccatgtcctacggatgtaccacaaaggtgttggttgcagttgtgtctagaaagaaggcaaagaagatgagtttccctgtatcaagaca
actagttgatgattctaatctgagaagattgaagcctgaaatccctgctccagttggtgagcttgccatggttttcactgatattaagaactctacat
tactgtgggaaaactatccgttggctatgagatctgctattagaactcataatgatataatgagacgtcaactccatattgttggtggttatgaagtc
aagaccgaaggtgatgcgtttatggtttcgttcccaactgtcacttcagcaatgatttggtgtttcaatgttcaacagcaactgttgctagaagattg
gccggcagagattcttcaaagtgaagaaggtagtgaattgaaggattctgctagattgactatctataagggtctctctgtgcgtatgggtatccatt
ggggtactccagtgtgtgaacctgatatcattacaagaagaatggattactttggtcctatggtcaacaaggctgcccgtgtgtgtgctgttgcagac
ggtggtgaaattacattgacccaagactgtttgaatgaatttagaagaattgaagctgcctgggaaagcactcaaagtggtgttcttccagctgaagc
ttatggtggagatgaagttgcagagacattagacagagagtttaacattctcaagaacattggctggaggactgagtttatgggtaaggtgcagttga
agggtcttgaaatggatgaagagattacactggttttccctaaacaattggagacaagatatcagttccaacgtaagcctgacctcactactgaggac
atccatggtgttagagacattgcacttagacttcatcgtattttgtgtaaattggatggcacaactcttgaaataagcaatttgaagagaactgatca
tgcagagaagcaattctttgaaggtttcatttccagaattgagcatactgttgcgctcctctcccttcgtgaccaaactgtgggactgtttgatgata
caaaagatatatttgcaattgttcaggagctctccgcaatgtataaggaaagatctgaaggaaaatga
>g147.t1
atgagcaaaagacttttctccacggcttttgctctttctaacaagtatgccaaatacgtcccacaaagtggctcgtacc
cactgggatacagagtcggtgccatctcatctggtgtgaagaagaacgacgctctcgatctctccttgatggtgtctgaaaccccagccagtgctgct
gctgttttcactaccaacaagtttaaggctgcaccagttcaactctctacaaaaatcctccaagagtccgataaagtcagtgcgattgtcatcaacag
tggttgtgctaacgctgttactggtacccaaggtcttgagaatgccaacaccattgtcaatgctgttgatcaattgattgatccatccacaaagactc
aatccactctctgtatgtctactggtgtcattggacaacagttgtctatggacaaaatcttgcctgcattgccaaaactctacagctctaacttagga
tccgatcacgatgcttggttgacatgtgcaaagggtatcatgaccactgataccttcccaaaacttgtgtctaaggaaattagtatcaacaatcacac
ttatagaattgctggtctctccaaaggtgccggtatgatctgtccaaacatggccactttacttggattctttgttactgatgccccaattgctccaa
aggcccttcagtcaattttgaaatatgctgttgatcgttctttcaactgtatttctgtggatggtgacatgtcaacaaatgatacaatcgctgctttg
gctaacggtgctgctggtggtccagccattgacgaaaccactactgaatcttacgaattgatccgtaaagagatcactgatttcgctcaaactttggc
ccaattggttgttcgtgatggtgaaggtgccactaagtttgtcacaattaagatcagagacgccttgtcttacgctgatgcccaaaaggttgctaaga
ccatttctaactccccattggttaagactgcattgtacggtaaagatgctaactggggtagaatcctttgtgcaattggttactctgatgttgaggtt
aacactgcgaagactaacgtttcctttgtcccaacagatggtaccgcagaattgaagcttttggtcaatggtgagcctgaggttgttgatgagacaag
agccagtgagattctcgagttcgaagacttggagatctctgttgacttgggtaccggtggtggtgctgaggcttccttctggacatgtgacttatccc
atgaatatgttactatcaacggtgactacagaagttga
>g148.t1
atgtctactacaaaggaagctaaaccagattacagcatcaacaactctgacgttgtcgagaaatacagaaccgctggtg
tcattgcccagaaggctttggctcacgtcaagacacttgtcattgacggtgctaagatctgggatatctgtcaagccggtgatgctttcatcgaggag
gagatttccaagatttacaactccaagaagaacaaggtggagtccaagggtattgctttcccaacttctatcgccccaaacaacatctctgactactt
gtccccaatcagcgaggatgacgaggccgctaacttgacattgaagaacggtgacgttgccaagatccacttgggtgcacagatcgatggtttcccat
ccatcgtttccgagactgtcgtcattggctcctctaaggctgctccagtcaccggtgctaccgccgatttgcttactgctgcttacaaggcttctgag
gctgctattagaaccatcaagccaggtaagaagaacttcgatgtcaccaagattgttgaccaggttgctaaggagtacggtgtcgtaccagtcgaggg
tatgttgtctcacaaccaggaacgtggtgtcttgacaggtgagaaggagatcatcataaatccaaccgatgaccagaagaaccaggtttctccattcg
agtttgaggttggtcaagttttcggtttggacatccttgtctcctccggtgagggtaaggttaagcaagctaccatcagaacttctatttacaagctc
actggtacttcttaccaattgaagcttaagtcttcccacttggtcttgaacgagatcaagagaaaggcttctaaattcccattcgctatcaagaactt
ggacgacccaaccaagggtaagaccggtttgaaggagaactgtaaccacggtaccatgattgcttacgacattttccaggagaaggagggtcagcaga
ttgctcaagtttacgtcactgttgctctcaccaagaacggtttggttaagttcacctctgttgactttgactccgaggttgtcaagtctgagaaggag
gcctctgctgagatcaaggagttgcttgctcaatccttgaaggtcaagaaggctaagaaggaggagtccaagtaa
>g149.t1
atgtcaacccccagcaacacaggagggcctagcacgcctttggccgtgcacgcgctgctatcaaaaccagactcggtac
cacagaagaaattcacaatggtgaacagcaaatctccggttgtaagctctacattcaagagggtcatctccacgaagcctcgcgcttttccacacgta
cccaatacaacacagcgtacaagtttctttaagataaactcacagtcggccccaagctcagctgttccgtcaccacagtcgaaagcagctttttcatt
caagtccactgaccggaagagtgcacagccaagcacacagccaagctctccaacgatgacaaagagcgtgaatccaacatcgaaacagagtaaccttc
ataaggtgacctccagagactcccctacagttgcgttttcccacgcttatcgtcagagtagcccagccacattaaataaatatgagatcacgagcttg
aatggctcacgacagagtcccctgcctgctagcgtcttaaaatcaccaacttcacggaaaccaaaagcacagttttcattcaagaaagtgaatacctc
cggtaatagtactaaaccagaatctccaaacacgatgattttgaaattaccatacacaaaaccaaacggtaacaagacagagaatactacatccacga
cattcaaacagtattctcatgaaaaggctaaaaataaagtagaaaaagctgctagtggaaaggctggagcccagacagctctggagagatctgagaag
acaaagggaaaggaagatgctgtcagctcacagtcatcacatcacatcacttcagttgatagtgctgtgcctcaaaagactacttcatcgcttggtgc
ttcatcatctggggatgatgattccagcgatgttgagctcttgaccggaagagatagatccaatcaaatttcagctagagagaagagaaggttagagt
atgatgcggctcgtgatcaaaatattccaccatccgcaactgtcgaaaagaaggatacaacagagaaaactggaaagaaaaagagattgaaccgtgaa
ctggaatctctaacagagtgggctgactggatacaaatgaccttggataaaaagagtgagatggagaaggaacaggctaagcagttggaaatcaagtt
gacaccaccaagaaagaaacaacgcaaggtttcaaataatggtaccagaggtgccgttatttcgtcttcatctagcaccactgctccatcttccagag
atggaacatcttttgctacagttccatcttcaagagatgggccatctaatgcttcatctattaagctgaaactctcccaggcgctttcagactcggtc
aatgttgtgcaagacaaaaattcacaggtatctcagtacagaccaattttaccacgccccgggacacagccaatacagagcagacaagcatacccaat
gaattcttcagatgaaacagtgtccagacagaccatcgtttcacggtcaagcaagagtaagagctcgtttacacgagcatccaactcggagagttcac
tgactccagaggaaataactgctcgagatggtttgaggtctcgtgcagcgtacacagcaccacagagattatctgaaacaccatcgccgacacctcgc
tcgtcttctaagtcagacacactctcagaccaaacagccgaaagactctttgtggagccttctgcctccgagccaattatgagtgtcaccggcttacc
ccttggtgctccaccaagtgccaagattaaaaaggaatccctctggccaacaaagaagcctgttaagagaaagaacaatagatcacgcaggagaggcg
actctgcagagcctgaatccgaccacactgaaacatcaccagaagttgaaatcaacttcgagcaactggagacagaactcaataagcagctggtaact
cagattaacgagaagctccaacgccaaagtcagattcgctcttctattacatcaggaaggcttatcgcagaatcttctgtggctggtgacgaggaaca
actacaagatgtacaattgacaccaactaagaagcagaaaaccaatcagaacaaagaggagaaacgtaagattaagaattcatctccaaagaagaatc
gtgagaatccgtttggattcaacgatcccttacagctggttggtgagaaacgtaagaccgatttcgctgacccaacaaaggacaacgatgactactgt
gctgcatgtggtgagccaggtattttcctttgttgtgagagttgtccgaaatcgttccatttcgcttgttgtgacccaccgtttgacgacagctcact
ccctgaggacgaatggttctgtaatgagtgctcttcgaagagatttccaccagctccgcaccctcgctctcttttctcaaagttgttggatcaagttg
atagaagaaacccaactcagttcaagcttccaaagaacatcagagaaagatttgaaggtgtcagcactggccagtttggtgagtatgaaaacacagat
tataagccttacaagccttctaagatcaaagctttccagcaaacagcaccagaacttcattatgacaaagacgggaatccgttgatttgtgtaaagtg
cggcgagagtggtattacaccgaataaggtcattggcgaggttgacaaacctattattacctgtgagtattgtccttcatcctggcacttggattgct
tagatcctcctctttctacaatcaaacaattaggaaagaagtggaaatgtccaaaccactctgatgacctgtatgagcaaagaagaagattaagaaac
cctatgtttgttgatgtcgatttaccttgtggattccgtaacgatggaaatgtcgagataacattagaatcagatcatgaaggtgatacgcaggatgc
tgttgaggcagtagaagtacctacccccttgcataactacgacactccaaatggtattgctgccgaggtctcaaagaatcaactaaagcaatggagca
atgattttgttattcacaggatcccagagcgtggtgttttactggatttcatgagtaaaatacatgatacaaaggaagccgaaagaaatgccaaaatc
gatgagtactataagattgctcgtgaaaaccgtgaactgttaacgaagctagccactgacaaccgtactactaatgagaagcaagcattggcctctct
cgttgacatgaaacaagacggagttagacagctcgttgaagctgctagagaagagatggtaaaggaaggcattgatccagagccaactgatgcggaag
tcgaatctctttcaaaggaggatataattgaactgttgcggattaagaagatgctctcatcaaagggccaatggaaacagaagaatctgccgtttttg
gttcagtaa
>g150.t1
atgacgaaagcacggggtgaatcacttcagttcaagaaaccgatcatatcctctgctaaagatccaatctcgcagaggg
atctcttggagcgcctggatctttccaaagtcgagcaggaccattttgatgtgcactcacttgacaagattaaagacgatttgatcaataagaaagtt
ctttcccacaaagacacaggcgtacaatcgctcgttgcttgctgtctttcggatgtcctcagaatctacgcaccagatgctccatacacagatgaaga
tctcggtgacatcttcaaactcttcatcaagcagttcaagaaactggcagaccctgaaaatggttactactctcaacaagtgtacttgattacacgtc
ttgcagaggttagatccatcattcttgtcactgatattgacagtggcagcacattgattgagagtattttccaattattctatgaccagaacaatgtc
ttccacaagaaactggaacctatcatctctgatatcctgattgagatcatttcagagtgggaccaggtctccaccccagttctcaaactcatcttcaa
tcgcttccttacggcagcaatgcactcaaactctgtgagtgcgtctctatcaacgtctgcaacacaggcattcaatgtatccatcaacatatgtaatg
cgaaccctgatagacttgctcgtcagttgacaaagttcttctctgaagttctgtatgaaaacacatcagagggcgagattgactataagagcttaaca
aaactacacacgctattggtcgaggtatggaagcatgtccctgaggtcttgggctccgttatgggtcttcttgatgatgagcttaacgctgactctga
aaagcttcgtggtctggctactgaaaccattggtaaactactggctgcccaggcaaggatgaacttcgtgactgtccaccgtgacacctggctcggtt
ggatgaagaagatattagatatatctccgcacgtgagatctgtatgggtggaacaagcagcaaatgttttcaccgatagatctgatgttctttcagag
gtaacctctggcttaagtaaaacactcattgacacggatgagcatgtgagattagcgacggtgagggccatttccaacattcctagtgatattctctt
gagaaagatcaagaacatgtcaattcttactggactggttcaattgtctcgtgaaaagcattcagagattcgtgaagaagcaatcgtcatacttggat
ctctcttcagagaatcatacgatgatctttttactcagactgcagaagagttcgagacttataaacttgttaagggcatacccaaccaattactaagt
ctatactacatcaacgataaagacatcaactgcctggttgatataactttgctggaggatattttaccttatgaggaagatgatcttaaaagagtaga
aaggcttcttaatgtcgtttcaacccttgatgagaaatccatggcttcattcattgcttttaataaacgtcaacaacagctagcaactgtcgttgcaa
agtatatccaattttgtgaggagctcaatggtgacacttctactgaaaacgaagtcaagtccaaggttgagaaaaccatcaactggatctctgtttct
ttacctgagagcttttcagtcaaggagtcgctctacaagtttgcctccattaacaacagacgaatgtactctcttgtcaattggtgtatctctaatga
ctctgactataaagctataggtaatgctcgaaaggagctgatgaaaagggtacatgacacaaaatcactgtcagcaagtgctttgaaagatcttgaag
ccactcttaaaattcttatctatagatcgtctttgatcatcttcaacagatccaacattgctcacttgctcagcttaagtgaagataagaagtatagt
aaagcttcgaaagaactcgtcgaaaacatttcttctataacaccgaccgctttccaaaaccaaattcaaaatttggtctcttctgtaaagatcacgga
tggatcttcaaagctcaactctctaaaagcattgttccatatcttcagtaaactaacagactttattccaaacgatgatactgccttattggatatac
tgaccgagttgtcaaagacgggaacacccacagaagcagagtacgcagtgaaggtactctcactaacatccaaaatcaatgttattggaacctcggta
ttcgacgagatatatccacttgaccagaaaagtccacacttcgcaacacatttgtccacaattgcagaattgttcttactgtgtcctgaaattccaga
agagtttgctgacgaattgaccactgttctggttaaagatgtgcttctttcaaacaagtgcaaggctaaaaagaatgatcccgagtggattggtgaga
atgagttcgagacctttatcgaattgaactcaaaactacttgctctaaaaatatttacaaacagactacaatctctggataaagtcgggtctgcttct
gacgagctggttaacaccactgccgagaatgtcttgaaactgttgctttccctgattgctaaaggtggtgagattgtgaatattaaggcaagaaacta
tccatcacctcgccactaccaggctcacttaagattagaagctggtctatgcctgttaaagctggctcaatcaccgcgtttcaatacactaatgaagc
ctattgttgttgatagagtgatcttattggcacaggatgagaatgagcacatcagactgactttcacaagagctttggctacgcttttgaagaatgaa
gaaatctcaaacaagttcattcctgttatttacttcatggcatatgaaccaaactcgtctttgaagaatgaattcaagacttggattagatcagcaca
ccgcaagagatctacttccacgacggacgggtctgacatcgtcttcgagaaatctataactggactgatccacgcaatctctcatcatgcagagttca
ttgaatacattgataatgccaaagatgattccattgaagagtctgagagagaagcgaacttactgaaagcattcacatttgcgttggagtacgttgcg
ttcttccttgaaaatgtttctacagagaagaatatttcattgatctattactgtgctaatcgtgttaaacagtaccgtgatgcaaccattgacgaatc
aaaatactcagatagtgattcagatgtcgccaacaacctctacagggtttcggacatagtacaattggctattagggatcttgctgagtctaaagctt
ggacaatccagacatacccgggaaaacttcatctttctgctgagctctttgctaagacaccatctagcgaggagggaagaaaggtggtagggacaagt
tatatcccagaatcattgatgaaaagactttcaaccatcgtcaaacagaaaatcaatagtattctaacagtgaagagggtccgtccagttgaggctag
tcaacaaaagaagaggcaaaagaaggctaaggtctatcacaagcgttcttcttctgatgtttcacaagatcctgatgctgcaccatcatatgaggcac
tacgtaagagcaccagggttacacgtattgattatgctgctcaagttcaagattatgtcgagggtgaaggagaagaggattaa
>g151.t1
atgggggatgacatgtatatcacaccgcacgaagcggcccttgcggtggtcgccacagctatgaagaaagctcgtctac
ggcttgacacattaatcattaattcaataattggaggtctgcttttctctgctggaggtatgctccatctgttagcacaagctgagaaccctgggctt
tgggatacgaatccaggagtagttcattttcaacaaggtgctgtatatgctattggacttttttatgtgattatgatgggtgccgagctattcaacag
taatatcctatacttctctgttggtgtttgtcgaggtgcagtcacaatagttgatctgcttataagctggggtgtaagttggctatttaaccttgcag
caaatttattcgtttgttatgtcatttgtaacttgtcaggggtcacaaaacaggacctttatgttaagggatctattcaaattgttgaggacaaaatg
gcatgttcatttattgaaacttttatcaaaggaattgctggtaacttttgtgtctgtttagcagtttaccttcagctactagcgaagcctatccatgt
taaactgatcgtcatggcaatcccaatctttacatttgtctctatgggattcactcacactgttgcggatatgtatctggttcctatgggtttgatta
atggtgcaccttatagtgtaggccattggatatggaaaggtttgatcccagctacattaggtaatgccgttggtggaagcttctttggtatagttgtc
ccatggtacttacacttggtaacagttgagagagatagaaaacttttgaacttaccagagtttgaagcaagagacgaacaaccagagttggagatgga
ttcaagagttgttagggtgaaatcagcatcatcacctgagaagtctattgaacactctgacgactcttcaaagtctggaattgatttcaatcctatta
cttatagacctgaggaagtgaatccactgaccgtggtagattctgctctatcaagatacacaacaacgtcatcagctagaagagctaacttgagatca
ccaccaggtgttttcccagtcatgggaatgggtaaaccattcacaaaagaagcttccattgccgggtcaacagaaggtgctgaatatccaggtgatga
tgatgcctcgatagattcatacgcaagctctgggagagctaccaatgatatgacatcattgagatctagaagatccttcaaaccatcgcagaaagaag
aagttgaagagtatgtcagtaacggtggatacaacgctcgtgataatactttgggtgaatcattaaaaagagttgttaccaataaaaaaactcctcaa
aaagctccgaatgacattgagatgggaatggatacatttgatacctcatctagaagagcaagtgttggttctaaacttatgagaacgttcacagcaat
gacgaatcgtcaaccaaatactacagacgggatcaatgagcatataaacaaacatagaatcacaatgagagcactatcagcttcagataatattgcag
gtattgatgggtatacttctgaagatcttattgctagaccaagtcccgtaagaagatccagttcacaatcagtggcttttgctgatgttcaacctgaa
agatctagtgcaactacacaaacaagagccggacagttggaggctataagatctggcgataactcaccggctagcagtgaagaagatgatatcaatgg
caatgacgagccaaagacctttaaatga
>g152.t1
atgcgcacgtttgatagatggttgacagcaacatttgcgtctttgtctctttctagaagtctttgtctatctgatattt
ctattgtttataacgtatacataagagggtcgagcttacagatcatgtcttggtggtataagggcccagtaacgaaacatacactcacagtcactgca
tcgtcagactatgataagaacaatgcaaaagtagtaccagttaacacagagacaccaatcaacatttgctcagatcttgcagacattgaattattaat
acgcataaaagatttttctggctcctccaagcatggaaactatccaaaggaatctgaatatttcaaacttcgtgaatcaacaaatgtctccctacaat
tgtcaatgacaccaaaatgtgatattgaaggtgagtctttactatttggtaatgattttgattatccaataaaaggcttcttgccttatggcacaggt
gctggattgaaactgtttacatcatatgttgacccaagtgttgaaggtgatgtctatgcagatgaaccattcttgtatggtaaggcattgaccagttt
taatattataagtgataaatctggtaaaattccgggttcatttaacggagtattagaggaagatttaagtattgatcagcttgactcgaaatccggag
ttgaaagacaagcgttcttccgtgatgctgatcacttaaagaagtttatatttaaagagggtgtgacttatcaatttgatttcttttcgggattcatt
agtctaaaaggtagtgatattcaagtctcgttaccaggtggatttgaattgaatatgtcacggtatttgaacgacaattttaacagtgtaaggtttgt
gttgaaaatgacgcaagttggagaagaaatcggagtttcccatggaaaacctttaatagtggttaactttgagcttgaagcaattgataatgaaccgg
aagatgagtctgatgaagtggtaaatacccgagaatcaccagatcacgcgagcaatgaggttgagtaa
>g153.t1
atgtcatccaactctctcgcacaattgaaggcctccggtactgtcgtcgttactgataccggtgagttcgagtctatcg
ccaagtacaccccacaggatgccaccacaaacccatccctcatcctcgctgccgcttccaagccacagtacgctgctttgatcgacaaggctgttgct
tacgctaaggagcgtgcttctactccaaaggagcaagttgatcttgctttggaccgtttgcttgttgagttcggttctgagattttgaagattgtccc
aggccgtgtctccactgaggttgacgctcgtctttccttcgacaaggaggctaccatcaagaaggctctccagatcattgagttgtacaaggaggctg
gtgttgacaaggacagaattcttatcaagattgcttctacttatgagggtatccaagccgctcgtgagttggagtccaagtacaacattcactgtaac
ttgactttgctcttctctttcgtccaggccgttgcttgtgctgaggctggtgtcactttgatctctccattcgtcggtagaatccttgactggtacaa
ggccaagaccggtgagacctacacttccgagaccgacccaggtgttatctccgtcagaagaatcttcaactactacaagaagttcggttacaagacca
ttgttatgggtgcttctttcagaaacactggtgagatcaaggctcttgctggttgtgatttcttgaccattgctccaaagctcttggaggagttgctc
aactccgaggagccacttccacaggtcttggacgctgcttctgctgcctctgttgatgaggagaaggtctcctacgttgatgacgaggctactttcag
attcttgttcaacgaggacgctatgtccaccgagaagttgtctgagggtatcagaaagttcgctgaggacgctgttactttgaccaagctcttggaag
agaaggttgccgcttaa
>g154.t1
atgtcacaggagatcatctcagagatcttcgaatatagtggacagttcacaaaaaatataacacaggttagaaaatcgt
ggaatgacgggaaagtgacatatttcaagctaaaccgcaaaatccaggtacacacagaggatggacatctcattgcggagaaatttcttgaaaaagca
ttagtgaaaaagattgaggacgaaagcaaatggggtgaagaatttagagtaggctcggtgttggtcagaattgaagaactcattgctaaaggagagag
agatgttgcacgtatattcaagaggcaaaagcttgatcctgtaccaaacacatcatccactacaaccattaaaaagattcctcaaacaccaattattc
acagatcttccataccatctattaaaatatcaagtacaccgttgacacttagtagtactggtcgtcgcaggacagttggtctaagcaggctacagaca
ccatcaaaaagagccacaccagacaattcagatcatcaggtattggataccacgttatctccacaggaagaaagtccatcttcacaatctcaggagcg
tcacagaagaacacatctgtctgtggattctaatccaaagagaccactggcaagcaaacgttctacaggcaatgctacaacggctgttcctccaagga
caccggctgtggtgaaacgtatttattcggggcctatgtcacgtattacaccatcaaagcatacaccactgccactgacttcagtacagaagcatcat
attgaacctatttctgaatgcagtaggtcagcttcccctgttgatcagagtccctcctcacagccgaaagaaaaacaagatcatagtacaaaaaagtt
ttcatggtccaagagtgttccatcatcagaaggaccggacagtgatattcattcaagtctgctgcagaggctactggaagaagatgaagagccaataa
cttccattggaagcgctaggaatggggaaatggacataggggtaacggtgaaaccggagccaaaagtaactgaacttgttccaccagtgcctggcatc
acaatctcatggggcacacaagatgatacctcggctttggcggctcgcttaagatctctaagcaaacaaacagtaaacaccaatgacccggtgacagc
acctaacttacaaacacgcacaccacgaccaaggatagggcatcgtaccagggaagttatacgagttgagcacccaacaccacagagaacccccaagg
ctatgggatacactagtgaaagaacccctctgcaagacttgcaaaagaacacggtgatgagagttgtccacacgcctgtttcgatcatgtcgttaaac
tctaagaaactacatgctatgaggccgaagcacgatgtgctggtcacacctgcaagtgttaagagtaaagtcaacgtctatgtaagtgatggtgaaga
tgatgagattgtggagactcagattcctacagcactagagagtcggggaaagctaacacaaacagagacttataactatggtggagctggccaaaggc
tgtctgagctaagaagataa
>g155.t1
atgccacttgataagaaagaacattcaaagaagcgtgtatccaaggcatgcgactgttgcagaaagtccaaaaccaaat
gtgatggtcaacgtccttgtacaaggtgcttacaagatggtaagatttgtacttatatgacaaagaagaaagctgatcaagtgtatccagcctcatat
gttgatctgctagaaacaagagtatctgtccttgtgcagacgcttacgcagttattagagaagagcaaagaaggctcggaagaactttatgctttctg
ctccgatgataacttactcaatgttgatggagattgggatataaacaaagtcattggtagattattaccttcagatagacttcacaatcttgccgaat
catcggaaaattatacattgagtgacattaccgatgttacggcttctccgagctcatctacatcacaaacacaagaaagagctgcacacagtcgcagc
ccttctcccagggcaatgcacagctcaacaaaccatcaccatggttccaaaagcagacgctactcagacaaccatgttcacaagatcccatcatcccg
tctcggaaattcgagctcatcatccgcttcatccctccagagtcgtcttagcctctcaacagcatcgccatcaacctcatatgccgagtcccctttat
caacatccctcgacatcttcaaaccacaaacaagcgtaaacacattggactcaatcttaagtgatagatccgctgagttggaagttgatagtgtcaat
ttcagtgatacaaacacaacttctaccttaatgtcaccggtttactctatagaagatgctgacatctcaaacgttaacaagctgcaaagtttagattc
tgcattccaagatcttttcccaggtcaatctggatttagcacttcttataatgacacattattacaaccaaagtcatccataagcggtgcttcccaaa
atggcatgggtgttaatatgtttggctttgattgggacttagatgatgccgctgttaaaaaagagccaatcacattggatcagtcgtttgagttctga
>g156.t1
atgactacaaagagggtaaacgacctgtcagatgatcatgatgatttgaagagaaggaaaaaaaccgttgaaacaaatc
agcaacttggaaacatttaccttgataaagttgatcgtaaacgacttgattttgactttgaaaaagtctgctcggtgacattgtcaaatgttaatatt
tatagttgtctgatttgtggtaaatacttccaagggagaggtaaatcttcggctgcttacttccattcggtgaacgaagatcaccatgtcttcatcag
tttcaataccctaaaggcatatttactaccagagaaccaaccaattgaatcgacgttactaaatgatatcaaatacgccatcgaccctgtatatacaa
aggaggatcttgcaattacgaattctcaatctaaagatatcagtggtaacttgtattcgcctggctttgttggtctcaataacatcaaggcaaatgat
tatgctaatgtggtactacaatcattggcacatataaggatgattagagatttttgtctattgggggaaaatcactccttgatgaatcaaaacgagat
gaataagagattcaatctctttgtaaggaagctttggtcaccaaaacttttcaaaaatcatctatcaccacacgaattattacaacatattggtcttc
aatctaagagaagattcacaatcggtgagcagaaaccaccgagggacttccttatttggatgctgaacaccctttctaattcttttaaagatggtaaa
acgtctgtcttcaataatgcaatccaaggaaagatcagattgaagagccgtaaacttgttgatgatgatgatcaaatgataacatctgaagatattga
agaagctatctccaaattctgggtacttacacttgatctcccaccggtttcactatttactgctaaaacaggagtccaggagatcccgcaggtccata
ttgagcgtcttttggagaaatataatggtgtaaaagagacggttatacctggtaaagtgttaacatatgagatcgtcaagtatcctccatatatcgtc
attgattataatagattcaaagataggaacttggggattgatttacaggttaaggaccgtaatcaaacgattgttcaatacccattagaactagaatt
ccaagatggtaagattaagtatagactaatctctaacgtcgttcatgatttcattcaaagtgatgaattggataaagacggtaagagtgtctggaaag
ttcagctacgtaaaggtgatgaatggatagagatccatgatttggtagttaaaaagaaagaagttgcatatctctttttaagtgaaacctgtcttcaa
gtatgggaacgtgtaaaatga
>g157.t1
atgcaaagattacaaagacttctaggccaagctggtgggcttggatcaggtgctcttccaacggatggcccagttattg
ataacaaggagacggtttacatatcttcgttagctttgttgaagatgttgaaacatggccgtgccggtgtcccaatggaagttatgggtttaatgctc
ggtgaatttgttgatgattacacagtccatgttgttgatgtctttgctatgccacagtccggtaccggtgtctctgttgaagccgtcgatgacgtttt
ccagacaaaaatgatggatatgttaaggcaaactggtagagatcaaatggttgttggttggtaccattctcaccctggttttggctgttggttgtctt
cggtggatattaacacacagcaatccttcgagcagcttaatccaagagccgtggccgttgtcattgatccaattcaatccgtcaagggaaaagttgtc
attgacgctttcagattgattagctcaggtactttgatgatgggtcaagaaccaagacagactacctcaaacgttggtcatctcaacaaaccttctat
acaagcgttgatccacggattgaaccgtcactactattctttaaacattgattatcacaagacaccattagagacaaatatgcttttgaacttacata
agaaagaatggcaatcaggactttcacttaatgattatgaacataaagagacacagaactcagaagcagctctaaagatggtaaagatcgccgagcag
tattcgaagaagatcgaagaagagaaagaattaacagaggatcaattgaaaacgagatatgtcggtaaacaagatccaaagaaacatttactcgagac
ggcagagggtttgatagaagaaaatgtagttagtgtcttaactggtgcagttgattccattgctattaaataa
>g158.t1
atgcctaaggaattcccatacaaaccaggccaacttgttggtgcccgttttgccgggtatgggtggtggccttcagtta
tcatagcaaattgccatacgcctgaccacgtcaaagaggaattgtcaaatctcgaagatgactcgattgcgtatgtggtctttatgggcgatcgcacg
ttcggtgctgccagctgtaagaacttgaagcccctatccacggaggaagctgagaagcagatgaagctaaagaagagtaagaaagacaagaatgggta
tctggacgctttacaatatgacgattattggaagcttttatttgagatgaagctgatgaaggagattgttgcagatgagatcccatcaacaatttatg
ataaaccacgaaaaaccaagagatcgtcgtcatctgaaattactccaaagacttcaaaaaagaggaaaagtattgagccgaagtcagaagtcaaagta
gaaaaggttgaaacccctgagtcattaaaagaagaagcataccagcttcgtgttcacttacaaaaaagactaattcagaaagatactttaccaacaga
tgaagagttagaagacggtcacaaatacttgattgagctcgaaaacttttcaccaaagatcaccgttgatatccttcgtcactccaaattacacaaag
ttctaaaagttatatcccgctcagatggtcttcaagagaagaaacctgaatacaaattcagggaacgctcacaacgcctaatcttggcatgggaaggc
ttcatcaaaatattgatcgatgagaaactaagagatacgccgaatgtctcaattgatgtgaaagatgataaaaatggtattaaagtatcaactccatg
a
>g159.t1
atggccgagagtgaaggagtgaaagtccaagtctacgtctacgacatatccaacggcctagcaagggtctattctcagg
cgatcctgggacagcatctcgatgccatttatcacacaggcgttgttattgaaggcaaagagtattattttgatagagagggcgtaacagtgaatcca
gccggtttaacgagatttggccaccctattgaggttattgagattggcgagacctttataccccaggagatatttatggaatacttggacgagctaaa
acaggaaagtttcaaatttggttcatatgacatctttacaaataactgtaaccactttacagatgaatcgttacaattcctaacgggagaaggactag
ataagagaatattacatttacctgaacaagttcttgcttcgcccaatggttccatgatacagcagttgttcaatggctcatcgtttaggtag
>g160.t1
atgtcaagtccagcaggcactgttacacagccatcttccatcctttttttcattgccatagctgttggtgtgttaatag
cttttgtctttgtattcttctctctgagatattacgttagaacgaagctgggtatctatgctactgcaagattaacaaccacgggaccaaggggtggt
gggaacttgatagtactgaatagtgatttccctattcagcaacttaatgtctataaccacgatcttcaaaaccacatgaggctacaaaggcagcggag
aaagtatatgaagaagagaagactcacagaagaagaagttgatcacttgtttcctatacgtacctatcaaaattggttagatggtggcgcagagagag
atattgagacaagagatataatgacggagttgaagcaagaacacgatgagattattaatgagcaaatcctggacgagaacactgagcctgttgcaaac
aacgaagaagtagaacagagacctgctgaggttgatctcggtaatccgttcattcaagaaatccattatgactcgggtacttgtgcaatttgtattga
tacatttgagccagaagatatggtgcgtggtctcatctgtggccatgtcttccatcaagaatgtcttgacccatggctaactaaacgtaaagcatgct
gtccaatgtgtaaacgtgactattacatgaagacaaatgatgaagaagaagatgccaacgacgctgattcagttgtaaattggcctgaaatccaatat
acaacactagacgaccgtgtcgctgagatcgttcaaagacacccagaaattgaaaatattgcaagggagaaagtcaaggaatacatgtctttgaaatg
gaggatcttctggtgtattatgggcatctcaaagacggatcttatcaattgtacaattgtgagtgaagacggcagacgcagagaaacgggttcttatg
atgaacagcaacctagtgatacatatgctactgaagctgaacctgaacctactgctcaagccgaaaatcaagaggagattgatctcgcgtctcctcat
cactctactcgtccttctcaagaaacaaggagagagacagttgagagaatggcttag
>g161.t1
atggacttgaacaccttcttgcacgatgagacccttggtggaagttgggctgacgatgatgtcgacttcaacaccattg
agatcccatctaagaagactggtgcctttggtgctactggtatcccatctggtggtgctaacccaatggacccagcttttggtggtcacgactctggc
ccaaagcgtgagttcactgagtacccaatcccagatgctccaccatacagagctagattcaacaacttgccatgggatgctactgaggaatctattgg
tgaatacgctgagtcttgtgccgatgaaggtggctccgttgatagagtctctgcaccaaaggacatgaacgacccaaccagacttagaggatttgcat
ttgttacatatgttaccagagagaaccttgagaatgctcttaactgtaacggtcaagaaatgaatggtcgtcgtgtttacattgccgttgctgcacca
gagaagggtggatctaacttgaactggggttctgcccgtggttctgcatatggttccagaggtggtgatgacttcgagagaaagccaagaagagagga
gccaaacttggactggggttcagcccgtggttctggtgtccttccaccaagagagccaagagaagagccaagagaggacagaccaaagaaggaagagc
cagtgcttgactggagttccgcaagatctaacgctgccccagttttcaagactgagagaaagactaccagcaacaagaagcaggacaccgagccatgg
gcccgtggttctcagcttccagctcgtgcctccggtgcctctgctggtaagagaaatgtctcccagaagaaagaggagtcttctaagccagtagccca
gaagtccgctttcgctgttcttgcaggtgaggatgatgatgaagatgatgaagaggaggagttggttgagaagaccgagcagttgtcagtctaa
>g162.t1
atgttcagtgttaagattggctttatcaacccgtttctctgcaagatgtacaacttgggtttctcaacacggaaaataa
ctgtgtccatacggtccatcagtttccagctgtccatatttgacctgtctaatatctctgttgccatcgacggtctcaatgttacccttcacccgtct
gatgaggacaatcgtaccgagaaggagccaagcaaaccacttcgtactcttcatacccttgaggatctccaacgcctcgacccggatagcccagtatg
tatcctgtgtgcttcgagagttgttaacctctttctcaagttttaccttctctatttccgctttgttggtatccgcttctctgatctccaagtgactt
ctgaggacttacagacaactatcaaggctgactctttcgtcacaagagcagacgtgaacaaagacgaaaagaagaacatcggcatcaagtcgcgtatc
attcaactgaagatcaacggctatgaggttgttgactcttgtgtgtttgacgcaaaggcaacacttgactttgaaaccggcttcctatctggactcgt
cctcaattttgacacaagaacaatcactgtcagggtgtacacactcttgaaaaagtatatcaatcatagttgctttgagaagcggggctcaaagaagg
atagtggtgtgctgatggaagaagatattctagacatgatccacgagaagcttcgcagcttctgtaactttgttagacttatcgagagcacgacgatc
tctctacaaggtatcaacatcactgaaattcctgttgcatcgaaagatctcttaagatgtccaaactataagccacttgtctttggtcatctgaaagt
cacctcgttctcctcttcctgggacagactcttctttgagtctgctggatatggcctaatgtttgatcacacggataagcctttcaaagttgtgtaca
acctcacaggcctttcgctctccatggagcacattgggaaaagcgtaccgcgagaagtcatgacgattccagttatgaacttcaacggaagcacaaac
attgcatatcaaaccctagagtctatcatctctgggaaagagtctaaggcaaagctggttctttcaggacatctctcggagccgacgtttgatatgtc
aacggatgatatatcggttgctgtcatgagtgcccttgacttcttgacctacatccacaccacagactcgaaaaaaagtgaccaagctaaagagagtg
attcagaagccaggtcactttctcaaaaatggggagttctccagaacctttcaaatgtatggcctgctctggagctaaagctgggtattgagaatcct
gtgatcatgactaagagcctcttcgatcaaaacttctacagaattctctctctcaagctaaacatgctctcagtagagctcaagactggtagggagct
ggtcaatggagtatataagttcacttcacgccaaaagtttgatatgcataacaccaaactggatttccgtgacactcagaccggtatggacaatagcg
catttaggcttgaggatatctctgtcaagcaacaactggatatcctgccatccttgaacctcaccacatctatacactccgagacggctagattgaac
tggtctgacatcaaggttctctacggtatcaactacatcctatcggagctggatagtgccattgtacctcagattagagaatacaggcgcttccgtaa
cagccaggatatggtatgtatcaatggtgtctgtgagtctgctccaatagaccttacagtcgatgaccgttcagtgattgaagagattcaggggctga
ttcctagctgggtccagagagccgagatcatgtgtgatgataatagcattattgttggctcccgatcgcttttgctgaataaacacttggttaagagt
attgatcctcaaacaaagaatgatttggtaaatggagagctgagaacagttgagctcacatcagatcattggagtttagtattctctaggtgtactgc
gtgcggacatgaaagctccagtagttcgtcgtccctggaggatgacgacaagggtcttcaagatgcttcatctgatggcgccaatgatagtgatgggt
ggtttgttaagttcaatactaccaaggttgtgggaaaaattgtatccgaaacaagctcctccaaaagcacacttcatgcaaaggtattcctcaagatt
ccaacctcttcagttgttcttaaaccttgtgatgtggatgacaaactacttcttaaactcaacactgagagaattgaaggtctgtattctgttataac
ccactttattttgatttcaaccctccacttggtaagaaacaccatctttgagttcctcttgacaaatccaattggagagaaaagaaagtcgactggtg
caggccttggaaaaagacttctctcagcccttgaggtctccatatcgtttggctttgttaacgttgttcttgtgcttccggataaaatgaagatgaga
ctggaaatcactgaggtttcttcaacaggtatgcttgataagccactgctggtcggtgcgtcgtatattcgtttgtgtactgaatctccaacatgtcc
tggttactgggccagacttcttacgtctgtgggtggtggtacgagggtgaacatccctaccatcatcggtaaactagaagggccatggtttgagttaa
gtaatgacacctgccatataacatgtccccaccaccttatcatttacaagatattcgataacttttctgttcttataaagaccttgaaacagcttcat
cattctctgaagtataactctgatgagattgttattaaccctagcagtaaaggtcctagtaagattccaaaaatgaggctaagatctaatagggtcct
attcagtatggatgatgatccctttgaatcggagttaaacatgatcttccagattggtttactggagcagaagatgcgttcagagaagcttgctgcct
tcgacagaagggttgttgaagaacttcaaagtgtcaaaaagccagtcaaggcctttactgaggatcatgtcgctaatcttccaaaaatcacaacaaag
aagacgttcaagagtcttcatcattctcactcagtatcaacattccctggtatctctacaccagtgagatcgccactcaatccttctcctatttctga
tgtcaaagaacaaagccgaagattacatgctatccaggagggtttctccaaatcgtggattgcccgtgttaaagcttataaggaggagatgaacaaaa
gctttgctgagagctttaagttcttatggggtaattttgacttgaaacatatgccagaaggcttcaatcgcaaagtcttggactttgttactgctcca
accttattcagtttgatattagaaggtgctgatcttgatattggtcctccgtcatgtggtcttgatggtataccagactttgtgtatgatgtcggaaa
gggggctcctagggattcgaagtattccacgctgatccctgtacacgttgacctgagactgaatgagctgaggtcccatctaagagactatcctctgc
cattcgttcatatgcctgcaatatcaaagagccaacctaagcaattaccagctgttcgtatccacggtgactttgttattggtgagaacatgatattg
gcgcaagacgaggtgagagaagtttatgttccattggttcctggttgctctgaatttgacgaagataactgttactctattgaggttccgaagactct
cactgctatcaagatatacactagtctagattgggaggtgaactctgaccgtcctacctctgttacttggggttcatcgtatcagccatgtattcaac
aagtcatgttgaacttggataatttcacaaagccaccaattgatccttcggagaaagtcggtttctgggataaagtcagagccaacttccatgcacgt
attcgtttcaactggctggagaagggaagcttacatattctgttcaaaggatctctgaatccatacgctataggtggtgaatcatccgggtttatgct
tggtttcaaggaaggtgtaaaattgaccatcaatgataaagatgacccaaagaacttcatctcagctaaatccgatcaaatcgtgtttgccgtgccaa
atcacctttcccaggcattgccagtttggtctaaaccaacatctgaatctgttcttctttgggacgtctctaccaacttccaacagtctgcatttgga
tactacctggtggagagccctcctctcgattcaaaacgcatgaagtccctgaccgaatcgtacattgagaaatctgttattagtttgactggtggagt
tggcttcaatgttggtttcttctttgaaaggaagctcgaggatggtatttcaagaagttctgaattctctcctcactatgatattgtactaaaaaatc
caaagtacgttgccgatagagatacgtacgatgcataccgtggtttcagaagtcagtttatccatatgggtctaaccttgatttcacaacaggaaagt
gcatacaatacagttcagttaactccaactgctttccaatacttctttgcctggtggaaacttttctcttactccttcccggttcgtcatggccgttt
gtttggtcctgataggactactaagaagttctcgcgccatctatgctctatcaagtatcaggcactattagaacctctctttgtgtcccatgtgtacc
gtgacttcgagcttgcagctgctgacaacaagaaggttgattgtgttggtgtaaagggtcgtgcttctaaatttattttggatttgcatcaacgtaaa
gaaatgactattgaacacaatactaaccttggtatcactagaaagaacatgagaatgaagtttagtttgggtaaagtcgagcttaacgagtttgatgt
gaggattttagaaggattctttgataaagttgacaaagcagacactacttcgaatgatcatggcgaccatgtctttgagtcgtttgatgatgacctct
cttggtttgacttaactgactttgctgagatatacgagccttatctggacaagaggttccgtggaaatgtaaatgcctatccgcttatgtacacacca
aggttcatcttctttaagagagcaagctatggtgacaagtaccaggttgatgttgacacagggaaaaagattgtgccttttggttctgaatctttcca
tgaatgtttcgtcgatggtaaaccctcctttgttactcagcaggagctgtacgaccagcgccttgccgagcttgagtcaaaactcgaagagaacggtg
agctcggccaacgcctactcggttccagctcagctgaagacttgaaagtggtcagacagctcaagattgacaatgagcagctacgtcatggtattaag
tttgtgaaggaactgtcggctgccttctcctctccagagacttcgggactcagtaaagtcacctcctttgactttgctattgatgacaatcctgaaga
gggctctttcagcaacaggtttattgtccataacatgatgctgaagtggaacgatcgtagcagagatggtttctatagatatgtctacttgtttgagg
tgcgtggacttttcagtagatttgagcagcataagtcgcttggtccactggatgatgctattgctgccgaaagaaaggcaaattacgatggtgaggaa
gacactcatggagtgtctcgtgttccaacttatgaaagtgctcatagtgaaaagaaggacagtgcccgtgacagtgttgatgacaccagagcatcgca
acgtataaaattcttcaaagaagagctacgtgagattgctgtaagcttcctttacaagactcgtgataactatctagtcaagttgatatctccacaga
ttcaattacagtgtgatgaagactcgcatgcggctgttctggtcactgcaccaaaaatagagcttaacatcgtcgcctttgatgctgtgacaaatgag
gatgactacgatgaaaacatcttcgagcaaagatttggtgctattcttgaagatgccagtatattcttattccatgaaagcgaaatcatcaagacgag
aaaactcttcttcaactcctcgtcatacggctctactaccacatggccaccatggttaggagtggagctctgttacgatggtacgttgattgctgatc
atgtgctcatgcagcagacttcaatcatggtccgctatgataaggtgatgagcttgttcttcggctctgatgactcggaggtcaacaggctctcgtgt
gatcttactcaagctgtgcttacctgtgacgcaaagcagtactactcattgtacacgatcgtcatggaattgctcatctacaatgatccaagaacgtt
gaagttgaagcaaatggaatctaaaatgagtctgagtatggatctgaaagacttgtctgccgtgaagagtcgtattgtatcactccaagaggccaaca
gatacgcatctgggatcattgacaatatgtcctccaggctttctgttattgatgatctcgaagaggacgacttgcgggtggttcgtgtagcgaagttc
gaggctgctatggagctttactggctaatgaagatgtctgtttccggaagcagaacagcttctgaggcttctgaggactacttagagtggaacattag
agccgacgatatcaagctccacatgctggatgagcagagactgccgttcctggatgttatcttgattaactctcacttcaagagaatggaacgctctg
atcgctctgacagaaaccacatcgttattgagaatctcgaagtgatcaacttggaaagacagtccaacctcccagtcgtgttctcagcttatcatatt
gataagaagccgaagaagattagaagggaagccgatgaggagccactgatccacatcacctggcagatggactaccctgttggtggtatcagaattat
gaagaagtttgaaattgcccttcagccaatccaagtttcaattgaggaagccactggtgagaagatcattaagtatgcattccctaacgataacacaa
cgtcggttgatagcgatgatgaggacgacagctcctctctaaccagaagaagcttgatgggtaataatagcctatcaagcgtcaagactaaagagagc
accacgagtacgaagaagggctttaagtcgtcaccttccaagcccaacggccacagcgagtcgttctttaagactgccaccagcacaccaagaactag
catgtccctgagtcggaaatctagagatgagaacattgacagtttgctgttcaacgaaggcattgaagatgccgaggaagacgatgatgagcttgatg
agatggtccagagagcatccaagtatctcagcttcgtctctttcagactaagaagcactgtaatttgcatcacctttagaggtaaaggctcgagaagg
ctgatcaacgttaccaactttgtgttgaatatgcctgaagtgtacttctctaacagaacgtatacactgcttgacttgacgatgtatttgaagaaggt
cttgatcaaggcattgctgagccatacgggaagtatcattggtaacaagctatcgaagagaaacgttgagcactctgtgaagaatctcagtaactacg
ctacgaatagaatcaacacattcagagacggttga
>g163.t1
atgacacaagaagattcaggtgaatcatactactacattgacagcaacaagtactatacgaaatctgctccacacccaa
cacaaaatttaatagcggtgtataacctcacttcaattgcagactcagtggcaagattaaatgatgatggaacaaagggtgttaaattgagaaaatca
tacaaagcacacatcacagatcttcctggaagacataatgtaataccaaaagagcgtacaatctcaccaattgtgtttgcgccacaagagggttctgg
tagaaccattgaaagatttgaaccagaattgctaagttataacattagctttgataagacacctgatacggggatcccagggtttgatgctgctaact
tggcgattggtgatagctctcaaggaacaaagagaaaatcaaagacaaaagcggaagataacacaaagcgtcgtcgtatcgattga
>g164.t1
atggctgcttctctccacccaaagatcgtcaagaaggtcaccaagaagttcaagagacaccactctgaccgttacgctc
gtgtctccgagaactggagaaaacagaagggtattgactcttgtgttagacgtcgtttcagaggtaccatcccacagccaaagattggtttccgtacc
aacaagaagactagacacatgatggcatccggccacaagtctttcttggttcagaacaccaaggacttggacttgttgttgttgcacactaagaccta
cgctgctgagatcggtcacgccgtttcctctaagaacagagttgagatccttgcccgtgctaaggctttgggtttgaaggtcaccaacccaaagggtc
gtcttgctcttgaggcttaa
>g165.t1
atggacgtttccatctcacctgctcttttggagttcaacttgttgccaggccaggccgttgatgtttccatcatcttgc
tgggcttgaaagaagagccagaagctgggttcaaatgtaacgataaattcctcatagtgagcttaccagccccatacgaacttggtgagagctctgtc
agcgacatatggccaaagttggaggccgagttcaaagcccagtccctttcaaagaagatcagggtcaagttcaacaccgtaaccttagagaaggagac
cgcagtttcatcaggtgtctccactggtagctccccaactaagatctctgaaatcaccagtaagagcgaagaggtatctgaagaagacagaagcaaga
ttgatgcattgaatgagaagctcgactcaaacgtcacttcaagttcggatgctacaaacaaggttaccaccaaacaagaaagctcatcatcactccct
ataacaaccatcatcatgttcgctattatcgcattcatcattgcctggttgttcttttga
>g166.t1
atgcgtgatctgccagagactaaccccaatgcagtcgatgtgaccgatgataagaagaagaagaagaagaagaaaaaca
aaaagaagaagaccgtcgttccgatcgactccttgtacccagaaggcaagttcccagagggtgagtggcaggagtataaagacgagaacaactacaga
acgacatcagaagagaagcgttacctggacttacaagaggagaatcagtacaaatggaacgcattcagaaagggtgctgagattcaccgtcgtgtcag
aaaccacttaaacccaagattcaacccgggaatgacaaccacagaggtggcggagacgatcgagaatgccgtcagaacctttgcagacgaggaggaca
ccaagaaggcaggtcctggtttccctaccggtgtttccagaaactcctgtgcagctcattataccccaaatgccggtgacaagaccgtcgttgagtac
gatgatgtcattaagatcgactacggtgtccacgttgacggttacatcgtggactgtgccttcaccaagacatggaacccaaggtacgaccagttact
gaaagcagtcagagaagctacaaataccggtattaaggaggccggtattgatgtcagattaacggatatcggtgaggctatccaggaagtcatggagt
catacgaggttgagctggatggaaagacctatcctgttaagtgtatcagaaacttaaatggtcacaacattgaccgttatcatattcacggtggtaag
tcagtcccaattgtcaagaacggagatgtgaccaagatggaggagggtgagacctttgccatcgagactttcggttcgactggtcgtggttacgttgt
aagcggaggtgagtgttcccactacgctaagaacgttgatgctccaaatgttccactgagattgaataaggccaaggccttgttagccacaatcgaca
agaacttcggtaccttgccattctgtcgtagatacttggacagactgggtgaagagaaatatttattagcattgaataatcttgttagagaaggaatt
gtccaggattatccaccattgaacgatattgaaggctgctacactgctcagtacgaacacacgatcttattacatccaactaagaaagaggtcgtatc
aagaggtgaggactactaa
>g167.t1
atgtttcgttctttccaattggtgagatcgccattagtacgttttaacagtacaaaagcacagaacaccactgcgagtg
tgataaatgcatggaagaccagctcgaagaagaatcaatcagagattcaattacaacaaatgatggactcgccagctaagaaaacaagcaaactgatt
gaccacaaggatatcatcgatgcccgtgaagtcgctaggggactccaagtcacaggacctattgccggtagaatagtgaaggtcgataacggtgacgt
tgaccgtgctttcaaacaattaaagagagttgtgaacgtcaataacatcagatttgataaacagcaacaaagatactacaaaaagcctggtaaagtcc
tcgaagagaagcaaattagaagaaaaaagagaatctttgacgaaggtatcagaagactcatgaacattgttaaggaggctaagagaagaggctactga
>g168.t1
atgctggccatgccatacgccattcgctctgatggtatcttaataggacttttcgttatcgtgctctctgcgatgacct
cctcctttggtctttacctccagggtaaatgctcaaagtacacccccgtggggaaggcttcgttctttgcattggcacagctgacttatccacagctt
ggagttatctttgacttggcaattctcataaagtgctttggtgttggtgtttcctatttggtcgtcattggtgacttaatgccaaagatcgtcgagtc
gttgatcggtgacggcaacgagctgttcttgaagcgtaatttctggatcacaatcttcatgatcttcattgtgtctccgttatcttatcttaagaaga
tggactcgctgaaatatgcttccatgattgcactgtcttccgtggcttatctggtcatcttggtgtttgttcatttcctgagaggtgatatcgaggac
aagggccccgtcagagtctttgccccgctatcatcaacttcagtcttgacgagtttcccaatcttcgtgtttgcttatacttgtcaccagaatatgtt
cactttggtgaatgaactgaacactgcctcgggcaagatcatcaataaggtcattatgatcgcaattggaatcgcaatgtcgctttatattgtcgttg
gtatcacaggttatatctcatttggtgataacgttgagccaaacgttatagttggctatacccagtctctgtcctcgacgattggtagaattgccatt
gtggtgctcgtgatgctttcctatccgttgcagtgtcatcctgctagattgtctgttagcaatatcattcactatttcaagaagttcaaagaaatttc
aagaaagccttcgagagtgggattgttacaatcatcacgtaaggtctctgtatcaaactacattgacgatagttcaatgagtaatgagatggaagatg
acgaagaaatccatgttccacacctttcaaatccagcattctatactataacatcagtcattcttatattgagttacttggttgctattacggtgacc
tcgttagctcatgttcttgccattgttggatcaactggttccacttcgatctcctttatcttgcctggaatctttggctaccagctgattggttctga
gtttataaatccagccaatggagagtacgagaacttaccaagaaagaccaagttcttacgttatgcttcgttctccctttcaatttggggtttattgg
ttatgattgtttgtctgtcggtgacaattttcttgggtgctacacattaa
>g169.t1
atgtccaaactaccacaaacgagcacatcgttccgtatcacaaacttcacaactgacccatttgcagtatcaacatggt
ccattgccctgatttcatggattatcgcctttgcaggttcattggctgctaacctgacttctgccttccctaaattcacatggtggggcctggtgtac
cagctgttgatcttggttatcatgttcatattctatggatttgacatggttgaccagtataaggtgttcttgacaggtgccttatcgatcgctgttct
ctacacaacgaactccgctacaaacttggtctggtcaagtggctcggcccaggctgctgcgtctgccggggttgttttactctccatgataaatctaa
tttggattttctattacggtggtgataactcttctcctgttaaccagtgggtcgactccttctcattgaaaggcccaagaagctcaaacaacccattc
agttatcagcagtcttcttcaagtccaaacgaggtacagtttgacgacgactatagacgttctacatggtccaatcagaagtacgtttcatcaacgag
actgaacggactagagaacttatccgagagggaaaacgtctcaccaacctatgaagaagacacccaaatctccacaggaacaggaatgacaggaacaa
acctgataattgatgacttcccatacacagcaagggctttatactcttacgaatcaagtcctgatgatgagaatgagatctcatttgaaaaaggtgaa
atcttaaaagttaatgacattcacagcagatggtggcaggctaagagatccaatggcgaaattggtatctgtccaagtaattacgttgaattaatcga
gtaa
>g170.t1
atgactgcgatactagaggcattgtttggtatgatgaactccgacaaggcaagttacttaaagaatccaacaccttcaa
cacgatcgaggcttgagatggcctcttatacgttgaggaagctgatggcaatgcaaccgagaaagctgaagtatcgctcagttaaggagtgtcttttg
tatatgatgaatcggttcttctctacagatgatactatctttgaaccatttgctatgaacttctctaagacatttcatgaacttatgtccatcgagac
ccacagagattatttaactgtggaagattggttaaaacttactaacaccatgataaaagcactgacgaaacaagtgactatcaacttgaatgaaaagt
tcttcactgacctcctaagcacactgaggaatctcttaaaggtacgaacaatagtactgatggacattagagaaaatcttcgagattttctacttctc
tatttcagatctatccacaaggagacgtcagctacaacgactgctcttgagattctcaacctgacgctcatccagttctccactgctgcagtgtatga
tggtatattaattgcaagacatgcagttaagactatcggatcattcactagcactaatatagattcattgagggatcagatgtttatttttactattt
tagcttctcagtatttcagcagtgatatggttactctgatcactgatgatgagaatctggaactttcccaagaggcagacttccaagataatcttatc
catttgactgatgggatgcttataaatcttaccaaaccctcacatcagacactagtgccacacatgatccaattttataacacgcaatgccctgaatc
caattggttcaggttttcatcgataggactatcatcggagtcttactcacgctcttggatttctcttgtatctgtgatttccctgttgaactcacttt
ttgcttcaactgaaaagaaaactcgacacaataaacaattatggaagagaagaaaagttgatacacaatctttcatttcggcactggaagagtcaata
tgtgtctcccagttcattttaaagcttctgaattctaccagtcttactatccaaacattgggtttacagctgttagttttccaacttctcaactttga
aaccgatacaacacatataaccattgacgatgttataaagtatgagagacaggaactaagtccttgggtatcactttctgtcatgacaatgctccaac
atggatggtctctctcctctacccagtgcacaacccttttacgtatcaatcttcagatgattagggaatctacgtatacaaatatatcttgccagcta
attgtgcagattctttcaattcaatcgtttaggattacagatcgtgctattaaccaactgattagatctctatttgaggctccgcatatttatggccc
agctcacatatctaacgatgctctgaagttctggatggcaatctcaaaccattctagatttttgaatattggagagttccgaacaggagacaaaatac
tcgattgggtaaattcatctataaggaagagctcttttgaggggactcaatgtgatcttttcccccattttatactttggatcacagagaaagggttc
aaatacgaagaggaatacatgatgcacgatgacctcttttcgaggtttaacgcaatgtggaaaatccttgggaagttgccatccagaatcatgaactc
taagatcaatgtttcacacacaaagaatatgggtaggttccatacctcgaaacctcctactaagggctacgaccgcgtcgatcagatggtcaacacct
tcatatccactttgaatcagaccaacaccccggaagactcaaaaattacatccagaatgattgtatatggtgtcactatttaccaggggctatacacc
gttccacaattgaacagtgctgctgagagattaaagcatgacttaattaggatgcttgaatcactttcaccttcgcctgatacccagaacagttgtct
tgatgaactaaataagattaggattttcaacaatggaggtatgtttgtgctggagtatttgaatttgaatgagatactcttgagccctgatgattgta
ctgagagtattgacatatcaataaccggcagtgaatttgatgattttgggtccgtgagaaagcaaggcgaaacgtctaacacatctacttgctgctgc
attagtgatctgaaatgtgtttccactatggagcagaaagcggtgtcattgattaccaagattaatatggggtttgacggctctcattcttacattga
gcaagtgttggattatttgaacgctgtgcctgctgggaagcgtattgttccattctattcatttattgagtttctggaggtgctgagcccgaagcaaa
gagtctgcagcttgagcaagttagtagatgtcttgaaaccatgcctaaattctgaggaaagtcaaagatcctcattggtgcgttgtgctctcataaag
atgtgcaatatttattctgaagagtttttctccagcggaacaaccctggacaaacagttcttctgcaatgccattggatttgtccttacgatctttga
caatgacggtatctgtgatgaagattcatacgtcttgcttggtgagcttcttctcaacttgataataaagggacatgctctcaatatgatggattccc
cagactatgatatgaagttcctcaagatctggagtgcaaagtccaattacatgcgattcagtttatccaaagcagcatcaagatatctatctagcttg
acaggaatataccaaatgaagtttttcaaccttctgattaagggatttggacaaccagactcgtcgagtgagaacgcagctactttatgtatctgtat
ggagttgttttcaaaggtttgttatcctcttacggtatcttgcttgtcattgttactgagataccacagctccattcatttctccaaactcctgcaac
actcaataccaaagatccttttgaatgttggtcagggtatcattccttctgatataatacggctcgagatactgatgtcctggtataatgagtacgtc
cagtttaccgacttcccatattcacttatcggatacagtgatttcgatacatttgtggctggaaataaacatcaattgtatgcaatttgcaagtccaa
caagagattcaatccgtcagtgatagaaatgttgcttgaaaaagctggtatccaagatgaattggaaataacattaggtgccctctctttggcaatcc
ctctgtccttcacttctagtggagttaaaattaaaactgctcaatctctttcagagatagtcgacgaaagtttgatcacatatcagtctcttctgatt
gtattccgatatattgagttagctgacatttcaaacgaatcagacttcttgaagttcattccggggttgagggaaaatagcaacctgaattggatagt
gtcatcttcatctaaggagctctatgccctatctaacattagtattgggttctcttctgcaattcatgagatcagacaatacgaagatgatctgtcat
ggacaccacaggttatctatttcatttctaagagacttctaaagacgttgtctgaagcaacatttactgaggaaaagatactgtccctcaggagactt
aagttattgtttatattgggctacaagacatttactagtgatgtaattgctctatcgatcatatcaccgttgatagaatacctatcagatgttggtat
acatcatgatgttgcgattcttattgaatttttactaaagaatacaccaaaccttaacggaagttgtttatatcctaactgtttggttcagttattgg
atgcttctacgaaggttcataaatcaaaagatgaactccacaaaagcttgagagatatcctccttaagatatgctctgagatcgatgctgatgaccaa
tggagaagtataatatccccatttgccgacgtattaaaatgtgaatctggagagtctcaggttcagttatcattaacatctctgcataaagctcttct
tcaagctgccaagaatcctattgagggtctagcagggaacatttttagcgcaatgtctctcttgtttgccaatgacccagataaatcaattatcagat
ctaattccaggtatgatcgtcatgtcgctcaaatgctactagaatctcaagatcttgttctaacttctgaagtaaaggagttcatagccagatatctt
gggcgcttttaccttgaacacggagaagacctttgcggtgaaaagagagaccctgatgttgcagtcaaagagctcatgatggattactatggaggttt
gaaggcagtttgtgattgtatattagagctgagaagtactgtgaccgataaacaggagagtttaatgcttgacagtcttcttggtgcgttactctatg
attatcagcatgacccggatgcctttgaaggaattgttgatgttggacgtcatctgacagacccggcaggaacacttgttccaatagactctttttac
ttttctgttttgcatcctgctgatattgaatctgttgatttgagagaacttttgtcacagccggatttggaatacctcagcgctgttgatttgtcaca
gaaattttctttggctgtcctgagagagctccagaaagagacaccatggctaagtaaggtcatgtcgtacctttgttactacaaggagagatctttaa
agttcacaaatgtaatgtggatgctatatgtttacagagctggatccagagctgctagtgatttgctacagcttttgaagaggatcgagtcaactgaa
ttgtcaaactttgaatcaacaaagcttgatctatttattaaacttgtttcattggtcagagcatctgcgaaaagtgatccacatgatggttcttcaga
tccccttgacactgatcaaaatgaaggctcagccaagtttgctgatacttcactagttattgagaaaagctctaaggagagttccaagggaagctcac
atggaagtttgagaggaagctcaagactaagtaccagaaggagtgccacaagtaggatttctccaaatcccaacgtgcaaccaaacttttttaagttc
ctttaccacagactggatttgttcaagatgtgtctttgtgccgataaggctggctaccccaaattatccttagtgctgtttgaagagtgcctaattcc
agtcttccctgaaacgtctgagataagacttcaagatcaaacaagtcttctatccaaactttaccaaggaattgatgacgttgacttgatttatggta
tccctgtcgagccatctctgcattatgcaattgatctcctaaacagagcgaagggtggaacgatgaagcaggtaatgtttaatagttctttatttgac
tctggaatccacgagggatatcccgagagtgcccgtggagagctgttctcgtccctgaataaaaacagcctcaatggtcttgctggccttgtaaacga
ccatgcagacccatcaaacaaggtagagtatggctatgattggtctttgaagttgaatcagtgggacttggcctctcccgaagtaccggtaaatggaa
cagagatgatatacagtgcgctgaaagccgtgaaagatagaaaacctcataatgaagttcagagtctctgcaaagaattgatggtcaaatcacttgac
ttggaccagagtggaaagttaaggacgctttgtgcattggtaaacattgatgagatttctaggtcatccatatttggtttgaaagcaaatattgataa
ctatattgatgccacagaatcttggtttaagatcacaccattcagtgagtttgaagatatcataaaagccagaagaattactttcgaggccctggcct
cttctaagaaggaaccagaggcaatacttgcatgtgctcttgagtattctagaactgggaaattttcacgtttccataacgaacaccagaaaaccatc
aacaatgctgtgctactggatgcgttagcgaaacgctcagataattcaagactaagccaggtgataaagaagctatccaacttcgagtctgcttgcac
tctttggttacaaggagaaacctttatcccaattgccattctaatgaaagaacttgattcgattatcaacgtggagactaaagtatttcctctggata
ccttgagtctctctcgctcattcatacagtcataccttgttaggtggaactctgagtcgagacaaaaaaagtttgaaaatattatgactgagtacgtg
caacctgctttaagcgagattgggtctgtaccatcagccagagagaaagctgaagcgtttcacaatattgcatacttttgttacaaacagatccaatc
tcctgtatacgatgaagatctccaacacaagcgttcaaacttagaatccaaacaaaaggaactacgagaattgaaggcaattgttactaacaaaaaag
gtcaagattccgagagaagagatgctaaaagattctacaacaagattgccatctcgcttgcctctgagaaagatgcttataatgttctattgaagaat
aagaaccaatgcattgagactgctttaaaatgtcttttgaacaccttggctataagtgatgactatgacaacgaagacgttgataagctgtgtgcgtt
gtggcttcaattttcccaagaagactttgtgaatatcactgtaagagggaatttgaattctgtcccttcgtacaagtttattccgtggttaaaccagc
tttgttctcgtctttcgagtgatgctggtactttccaaagtgttctccaggcattgatcgaagatatctctttccgtcatcctttccactctttgtat
ttccttgtaaatcttagagttcacagaaagtatgacttatcgagaactgataagagtattgcttctagagtcgaggctgcagatactgtgatttcgag
acttatgaagagaaagggagattttggaagacgtattttggttccaatagaagatctatgtaaccatgctattaaattggctactgaaaaggcaaagg
gaatgtcagttcttcgtcttcaaaatttgaatgcgggttcattctggatgaaaaccttgcctacttggcagatgccacttccaaccatgaattgcatt
ccaatatcctttaccagtgactatagtggacttcctcgtattgcttctgttaattctgatgttctaatttctcagtctggaatcagtttaccaaagat
tatgaagatagtaatgactgatggatccacacacaagcttcttttaaagggaagtactgatgatttgagacaagatgctattatggaacaagtatttg
aaaaagtgaatttaattctgaagaacaataaggaatctcgaaagagaaatttgagaataagaacttataaagttgtacctctcggcccacaagctggt
atgattgaatttgttgcaaattctattgcgttggctgatattttgaaaccatatcattcttcagattctataagttttgataatgcaagattaatgat
gaaagaggttcagcaaaagacacactcggagagaatcaatacatatttgaaaatctctgaaaggacgccaccttgtttccgacttttctttttggata
cctttatcgatatggataaatggtataagagtcgccaaatgtacactcgtggtattgtaaccacgtctattgttggatatatcctaggtcttggtgat
cgtcatttgaataacattttacttgataagaaaacaggtgaacctattcatatagatctaggagttgcatttgaccaagggaaactacttccagtgcc
tgaactggtaccatttagattaactcgtgatctgattgatggacttggtgttactggtgttgaaggagcttttagaaagagttgtgagctggtattca
aagtcctgagagagaattccgagaaaattattggaattcttgatgtactgaagtatgatccgctttatacatgggcaatatcacctgttagaagaatg
agactacaagaaattgatgaaactacaactgttaaaattgaagatgatgggtcagaagcagtaactgcattaaaaggtgttcaggataaattagcatc
taatgggctaagtgttgaagccacagtccaagagcttatccaagaggcaacagacgttaaaaacctcgccgttatatacttaggatgggctcctttct
attaa
>g171.t1
atgtctactggtgcttctggtaacaagtacagaatttcgttgggtctcccaaccggtgctatcatgaactgtgccgaca
actctggtgctagaaacctttacatcatcgctgttaagggtttcggtgctagattgaacagacttccagctgcctcccttggtgacatggttatggcc
accgtcaagaagggtaagccagaattgagaaagaaggttatgccagctatcgttgttcgtcagtctaaggcctggagaagaaaggatggtgtcttcct
ctacttcgaggacaacgccggtgtcattgtcaacccaaagggtgagatgaagggttctgccatcaccggtccagttggtaaggagtgtgccgatttgt
ggccacgtattgcttccaactctggtgttgtcgtttaa
>g172.t1
atgatgagaagaatgatgtcggggaacccacggaaaagatccgctgaggaatcaaacgagagtgataatgtaattaaag
ataagaatgacaataaaactgtgtcaaaacgaagtgataaagagcccagtttaaagaggagacgtcgattatcacaatctgatgatagatcatctgta
ctgaggggctctagtgaagctgtaaatattccaagttcaagtcaaattattgctttagatgaagacgatgaagatattccttatacacactcaagatc
acaatctccattgctcccatcatcggacactgaagagcatatccatggggagactgcaccaaagagccctcgctcacttgccacagcgactggaactt
ccgtggatgatgttattactattgatgatgataatgaggagttgagagaatattttgtcatatctgatgaagaagaaccagaagaaattgaggatcca
aacaacgaatatacaaaacagaagactgtgtccgaacaattatcagataattcccatatcaagacaccgaatctccactctgctacgtgcgcagtctg
ttttgatagtcccaagtatacatttttccttccatgtgggcacgtttactgtaacgaatgtgttttcaaagcattgagttctatcaagacaagtaatg
agcgtggtggtccatgttcgctgtgtagagcttacactccttacaacaaggtaaaaggattgaagatgaagagaaaaatgaaagttttagaaggtcgc
tga
>g173.t1
atggtagtacaaaccaccaccagttatctcaattcaatccgtttacatctctctcgcaaacggctcgaccctattggtg
ggtgttcggccaagttggaaagtcattcagatgatcaaagtttgctgctaagacacacatccagtcataacgaaattgtcccagatgctccagactgg
cttttcccctatctaaagctggcttcctcttctgattctcctccacaatcttcatcttcaaatcctgatgagctttatgagccaaaagaacaagctag
tgaaaagctacggcccacaaatattagaagtttgcgggaaatgatgtatagatacccagatggcacttcctctacaattagaagagggttattcaaag
gtgtaattgatagacgacatatgagttgtgttttcagaaactccaagactttaagtctgtgcactttcaagggttgttactgcatgagagcatccatt
gctccctcgccactaaagatttgcttgtcttttagtgacttgaccttgaacaatgaaaatgagaatgttccaacttctttacatacaacagagggtat
ttcacgtttcagtgggaagattcgacagcttaagagcttcatggaaccaaccatcgctgaagttagagatacttgggacaattttgatgatttcaact
ccgatcttaatagcaactctggggttcttgagccattgaagcttaaaagatcattcaaaagaattaaaggatatagatcaatgagggatcatggaggg
caatctctgtcatgcttaagtccctctagtgcctcttctgtggaattcgagtctcatttaacaagatcgacaagcaccagttatatacgtcattctgt
acgctctgtatcatccccagtgtga
>g174.t1
atggctcgaccaaagtaccttttgacgcttgtggtgactgacttgtcgaatatccccaaaccaacgggacactgctacg
ttcgctggcacgttggtgggactttaccggttatccgaggtcgtactccaccggcacagattagggactatcgctgtttatggaagcactctgatgag
acagttgtgaagctatcaaccaattccagtggtcttcttcaagaaaggaaccttgaattcgaagtttttgcagttgtaaggcatcataaccatcatcg
tgtgaacagtacaaattctgaacttccacttcatcttcgaccagcagctaacgttgcaaatgcaattgccgaagatttgtccactgctcgtattgaga
agacacttttgggacgtgtctcaatcaacttagctgagttctgtggtgaagaaggtacagtaccaatgagatatttacttaaggagtccaaagtgaac
gcagttcttagtgtagagattggaatgacattgttgaaaggagactcaaagggcatcatagctccaccgttaagatcaagagggttgacatctgcatt
tagtgaatctttgaatgacgcaagctcacttggaacgagtgaaccaccttcaattggtctcgccagagagcataaacgtactgctagtgggtcacaag
taacttcaaatgatcaaaaattacacagatcattaaagataacctcagacccggttgtcgcaagactataccaaaagacctttgaaatgtcttgggac
tctcgtccaggtgagtttactgctgaagaaggtgttgatgatatctttttcggtggtgatggctgggcaaagaacgaagaaggcggccgctttatcga
tttgcaaatacagaaacttaaccagagtaatacagaatccttgtttaaccacggttcaccaaaagagagatatatacgtgaggacatgaaaagttggg
gcgtgtcacatgttctccattga
>g175.t1
atggatgacgatatctttaatactccacctctacgccgtggaatatcaggcaccgagcatagaggatccacaacgtcta
tacattccacacactctggaagctctttcccatcatatgggttaatcaaggtttcaaattctgatcagggatcgagttgtgattcattctccttagtg
tctccacagggatcagcatattggaatagctatgaacttcgtagctcaccaagatcgggtgctatatcacaatcaaagacattgaaccatttgatgga
ggacaacgattatgatttgaagccaacaaagacaccattaagtgcagcaacagcgacatttggacaaccattagaccctattaatacagagtctacaa
cgatacaaagggaaaacccgagaccattatctctgaaagtaccatttggcgatgaggcaaaagggttgaaagtaccagagagaacatttgaaagaatc
agatatttccttgatcgcataattgcagcttatcattctgaaaacggtgtgttcttaacggatagattcttcatgaataagcaaatattttctcaaaa
ttcacgaggtgttcctaatggaagtgtaaagattggaattatccaagaagttacatctttgctgaagaaatttgtggagggtgaagaatcaacgacat
ccttgggtgccgttgaagcaactcttcattattatgacaagctgatggacgcttttgatgtattttctccaccaagtgatgactcaatcagaggcgat
caagattcagtactaacaggtggtactcagaataaccatacggaaggtatcaatcaaagtccaaaccaccaaacgtcatcatctgtgaatgttgagaa
gaccacttcagaaaagaagaaaagtcatagaagttcgtttatcttattggataaatttaaatctaaaccaaaaagaagaagtatgctaagtcttgatc
ttacacaaacttcaccgagtgctacacttttacatcgtcagagtaaagagcaattgcaagagaagcataattcacagccaataaccaatcatacaaga
tccatatctgtctcaacatcaacatcatcaagatcaatgcgtgatatctgtccattattagagtatatttctttactagaagctctttactacgcagt
cgatgaagcatatgacaaatttggaccagactcacattcaaatgaggcacttgacaaagtaatagatttcatggatactcatgtcgtggtctttattt
taaaagatattacctacttgacattaacattaatgacaaagcttactggagactactgttag
>g176.t1
atggaagaccttgagagaagatcaaaccctcctgggtggactgctccaagagctccttataacccttatgaccctgccg
ataagcgaccaccggaggggtatccctccgagtttagtacccctgggagagcaccaggaaaggctcctacacagtttgatcatatgagagataccatg
cgtcgacttcagtatgttccacgtccgcatagcgagacctacaggggacagtataaggtgctacgtagggtacagaactataaatcttttaaccgtgg
attggaactcacggcaaagttctttatgggtggtgtcgttttgtatggtgtctttatccacagatggaacaatggtaatgagaacgtcttctcttggg
cctatagacttagactccaggctcaatatctcctcactggtatcctaacaccccaacagaaggaagatctggaggttataaaacaaccagtgaacatc
agattaggtatggcaccagttgatgttgagtttgatgagaagtacggtttggagagaccacagagaaagcacattgttgaagtggagagacgtttaca
attggaagaggaggagaagctgagaaaagagcattaa
>g177.t1
atggagacattagaagccattgatgatcgcctttctgggattgaattacaaatttcccgattggttgatgtggagacat
tgaagacacaacttgctacaccaacaaatcagtcctttaatgttaaagagttaggccatctccaaagtcgagacactgagatcacagatcagatctcc
cagttacaagaactatggatcataaccactttaaaaaaagaaattgaagtgaacttggaactctttgagtttgagactgtgttttcttcattggagaa
acttagtgaaaagatcaatgccatctccctcaaccctttgagtgttaaaaacaaatggaccgaacgtgcttcggtattacacgacactgccattgaaa
aattaatcgaggcctggaagaagatcgtcgttgtggaggagtcagacggtaactgcaaatctgttacgtttaacgaatcgattgagattgatgatttc
ccagtgatgtacgagtcacttgatgaagtcattcagcaattctcattacctcaaaatgtattgaatatatcacatacaattgactcttgctttatgac
tacacttttcacagatggatacggtctgatgctaaatggaaacaagttatcatgtattaagcaatctccacagtcaaaagcagaactgattaaaaact
atgcatcttctacacaatctttagcacagtttgttaatttgattccatcacctacaaaagtcatcaattacatctctccaaggctatatgaaaagctt
cgagaagtcattacagactattcagatgccattcataatgaccaagaacttatgcaaacatttatgcagcttggagacgatttacaagcttatggctt
cagaagaaacagcttaaaagaatggataaccacagatctttatggattcaccatggaacattaccttaatgagcacattcagaagttaagagaattgt
ttgagaacccagatttcacacttttatcaagaactgttaactcccccttgccatcaacagaaggcacagcacagcctcagagttcagtgaaagaacca
acaaagtccaagctttccgtacagaagactgaagcagaggaagatgacgatgatggatgggacgcttggggtgacgatgatgatgaggaagaagaaga
agaagaagaaaagaaagaacaagacacagaaaacgacgaggatgaggatgatggatggggagcatggggggatgatgacgatgaagatgaagaggaag
tgaaaccaccaccaaagaagttggcttccaaactctcacggaaatccaaatcaccaacacccgtgacacaaccagcacaaaaggctcaagtaatgacc
tctacgtaccaaacgactaagctcccggaacttgtacttgagatcattgagtcatacattgcatcagcacatttactaccacatgaacaccatgcaca
gcatttgagtaaagttgattacttggtgaccacctactttatgttaggaagcgtttcatacccttcaaagctattacagtacaatgatataacgtatt
tggatagcatacaccctttgaagtcgttgagagaactcaatgatagactattgatggacttcattaagactcatgaacgtgaaattgagaaaaactat
tcccaattgaatggcttagatccatctatttccgctggacaaaccatgcatttgattgaacagattcagaaatcgtttgatgggatgttcaaagatct
tgcattgttacctaaggacactttcttaaagattgtagtttctgttgttggtgagttttaccaaatgttatttgattctgttatgtccaagaatgaca
ttggagagcaagagagtgaatatttatcacagttgatcggtaagttcttagctttaaaacaaccattgggtgatcagatcaaattatacgttaaaaat
tgggagaaattggaaaagacatcatttattttgaatggtcatttgaaagatattatgcaaagattctataaggctgatttctatgaatttgaaaccga
ggaattgattgggctgattgataaactatttgctgacagcgaccttaaaaggtcatacattagtgaaatcagagatattagaactatgactgaagagt
ga
>g178.t1
atgatattttccatcataatttacttcttaagtttcgctttgtttgcttctgctcaaactggggcctcttttgatggtg
aaaccttggaattcactttcactggcactggaaagctatataacggtagtttcaactatcaaatcactcgggttgagactagcggtgtgggatacttt
gttactgagcagaatgcatccatttctggaatgtctcctttccctggaatcttaagccatcaatctactagtatttatgttgttccttctgtggctat
tcctgtcaattccacattgagtatttctttcaaaggtgcccttattgatccaccaccagcaaaaggtgttagtcactattacaccacttatcatgtat
ggttccagcctgttagaggtggcagtaatgtctatcgtacattcctctctgaattggatgtcaattggtctgaattccctgatgctaaccccctcatg
gcttctgatataactgagaaaaacgctgcacagtccacaagcttccatgcaaaaagatattttgatcccatccattctgatttctacgtggaacacta
ttaa
>g179.t1
atggcaccgtgtgatctcaatgttcgggttcacgggctcactgggagaacagttaaagggacactgagtctagttgtcc
ggtcttccgtaacggtggctcgtatcacagtggcgttgaaggggacttctgtctcgatatgtaagagttacgtgaacgataaacccactacaaatacg
gaggaacatgttatcattgatgactctgtgtctgtgtcgccgatgtatacggcattatcaacgggtgaacatgatttccctttctctttttcactccc
tgcttctacacagtgtaaaccatcaaagacacaggttcatatacatggacctctccccccgacatatgcctcacagaatctacaaattcaatataggc
tcacagtgtcattacattttaagaagaagtctctctttggttcaaagttatcaaagactcttgttatcccattggctccaccacagactataccacct
ttgatgaataagtacactgtgatacatcaacgatttgcattggcaccattacctccaccggcacagtcattcatatcaactttaatatttggagaacc
tgaaccgttaccagataggccaatgatattcgaagtacgatccaacggagtgttacaacttggtggttcactgcccatagacatgtcatttgtcgcta
aaggtattgcgggtgtttaccttcgtaaacttacaatatctgttgtttgtactgtaaatatcagttgcaaaggtcttaaaactccatttgtatcagag
gttacattatgtgatgtaatttgtaatgaaaggttaactttcaataaaggacgtgctataattccccgtttattatatgacacaattatagctggtgt
tgaaaaatctatgaaagtttgtaatgcagagataaatcatgaacttgttgttaaatgtgaagttgctggacatgcttcagaaccaattagaacacttt
ctgtgaagaagaatgtcgttatcattgagcatgacttacctagttatgaggaagttgtaggtccacagatgagaacttcaggagtccttaaaactgca
taa
>g180.t1
atgtcacacgtacttaaagtgcacctggataaagagccggagttttatacaacggaagatgtcatatctggaacgctta
aactgaaagtaaacaaagaaattgaagtgaaggacattcaagtaaaacttcaaggacactcaaatacgcgtgtcacagtttacacttataaccataag
aacgaaagaagaagtgatcagcgaacagagagccatgaagttttctatgatgttatcacagtgttcccaccacctaatgtccgtgatgccatgaaaaa
taacaaatcttcattcacactgatacctggtgaatattcgtatcctttcaaattgaagttttccaaagcttctcattgtggtgatgcaaagtcaaaga
aaagtgctaatctttatacctcacactatgaaacaggagttcgcaggaagatgttctctggaagtacttatgaaaacaatgttaagcatggagttttc
actttacctccttcattggttggtattccaacggatgacggattcaatatcaggtatacccttaaagtctctttacacagggcaaatttcttttcagt
tgatacgagaatggagagacagctgactttcttccctcgtggtccaacatcggcacaagctgcacacattatcaagacttgttacttcctttacagtg
atagaatcacacttgatcttccaataccggggaaggacaaagcccactggttttcaagtaggcctacgcatccagtggagtttactttaggtgtaacc
actagtcaatttttgatacctggtacaatgccattttcaattcatgtcctgtctaataaagaccgttcaaacttcataaccccgacccagtccgggaa
agtatcaatgggccagttctatttaacaagtcttgagattggcttgaggaacagagcccaattgtcagcttccggtaatcatactgttcagcagttct
ctaccccggtattttcatattctggtaagcctttgaagattgatcttgcaaaattgaagccttcaacaatcccaagctcacaatttgaatacgacatt
gatctaacttcaatacttcatgattggcaactaccaaagatgataccatcgtttggaatttgtaatggttcaattggtcagttactttatgtatcggc
ttcattctctgccaactcggactttgatccaaagagagttacattaacacattctattactgtcttaggtccaataatggaaagagatgatgggccag
ttttagactacacggccccaccagcagagccagcagagccatcagagtctcatattccacctgcatttagcgaacatgaaacacaatcaaacgcagtt
gaagaggagctgccaacctatcaggaggctaccgtgaactcgctgcgttga
>g181.t1
atgttgagaatgcactgtcggttctttcaagtttgtggttgtgattattgcaatgagcaggttgaccctgttatttccc
gtgcaaatgctgtttggaggagtttggttggtgagatttctgatggtggaatgatctctaagcctggccaaaacgaactggacttgatctttaatcaa
tcatgctccagaatatcatacacttcgacggtttccgcttattccttactctcagtctacttgtgtgggcagatggccaagcctctgttcggtgcccc
ctttgtgatttacttgaatgattctccttcgactggtaccttggatctcatacccacttccatcaagaagtctactacttctgagtttgggactgtcg
atgtaggtgctctgggtgatttccttcggatatgtgctacagattctcagttttatgatatttttacttcacttattaatacaagtcaagtgctatat
tgtatgaaccaactgacaaaaacgcatatataccgtgagatgctacaacttgccacttcactacaacatcttgatgatattggagaatgtgggtgttc
ctacaatgaccaccttctaaagcacggggattataccttccagcaccggaagtctgcttatctcagttactcacgggatctagatactcaaactctgc
tcagaaggatactggagaagttttgtttgggtgacagttctaatttgaaatcactgcaacggatcccatgcactgctaagccaagtggaatgcctgcc
tgtcgttctttgacagcaggattctggctccgattttactattcagtagaacggagcaccctaactcgggttccagaggctactgaagcagaaccccc
accatcgatactagaagcaccactgttagctgagataagtcatatttttccttttcatagtgccaccgcccggtccttgtttctgctgtctttctggt
ga
>g182.t1
atgagtctcaactacagcatacagcagttgcggtccatcgtgttgtacaacttagacaacgatcttaacgagtcagctg
agtttgccgctgagaggttactagcggaagctggcagctcagacgctgattccattcacatttatgggctggttctcttgaaaagacagagattcaaa
gcggcctacaacatcactgccaatttgcagcacgctggctgctgctatatctttgcaaaggctgccttgcagttagagaagggctcagaaggtgtcta
tgcactaacgagcaatcgccatctctgggagtctatccctgatagcttaacatcaaactatgagtttgagaggaacttattgcccgatacggcagtct
tctacaatctcttgggtagactttactacctcattggtgacataaaagagagtgctattaaccactccaaggcattgaagaagaacccattcctctgg
gactctttccaggaactgaataaaatgggtgcgaacacaagggtcagggccatctacaaaacctcgcctggctcgtcgggcttctccctggggaatga
caccatggacgggacgctatatgactcaagagatccatttggtgagtcttcaacgaatattcagcctataaagagctacccaaagacacttgaggaga
cgccaaagggcagaggcgattctatcatggacttccagaccccaagaatgaagcagcaaatagtgcctggtgctccgaatagaaggctaagatcgtca
tcattaaccaccagggatagcagctttaaagcacctccaccaccaccggcacctccaacaatggtgagtagcaacgattccatcaaaagagggccaag
attcactgcatcaaaagttacctcacgactcataacgcagcctcttgcaagggctaataacagcgctgtcaatgcggttgctggtcgcaagaacagct
ctggcggagatattggacagaagaggccaaaatccttgctatctactacagagtcgtcgaaccagagaaggttccttacgaacgaagaactgggtgaa
cagcacatactatcgctatattctacttatgcgaaaggctataaagctatgagccggtatgactgtttcaaggctataaggattttgaactcattgcc
ggagtctcatctgaatacgccgtgggtgttaagtaagttggggagattgcactttgagatcgtcaactatgaggagtcaaagaagtactttgaaaaac
tccgtcatatagacagcaccagaatcgaagatatggaatattactccacgttgttgtggcatttgcataaagacgttgaactttgtcacttggctcat
gagatgctaaacatagaccgtgatgctcctcagtcatgggtcgtcgttggtaacctcttctccattactagagaaccagatgaagcaataaagtgctt
ccgtagagcaacccagttggataagaagttctcttacgcatacactctacaggggcatgagtttgtatcaaatgatgcatacgaacaggcattggagt
cgttccgttttgcgcttttaattgatccaagacactataatgcactatacggtattggtatggtttacttgaaattgggtaacttcaacaaggcagag
ttccatttccgtaaggctattgatattaacccaatcaatgtcatattgatatgctgtctcggtatgatgcttgagaagcttggtcaaagggatcaagc
gctaaatcaatatgaattggcatgtaaaatccaacctttgagtgcgttggctttattcaaaaaggcacaacttctcttctcaatggaacagtattcat
ctgctctcactgatttcgaacacttggcaactatcgctcccgatgaagcaagtgttcattatctcttaggccagctttacaagctggctggcaagaaa
aacgatgctattaaccaatttaccattgccttgaatttggatccaaagggcagccaattggtcaaggaagctatggagagtttatctgattaa
>g183.t1
atgctgctgacgaggataccgacgcttctattggtttctttgagtcaggctctgttggccacggcgtttgacccatttg
tggatcttttcgttaatagagtcgaatcggacacaacgcaattgccatttgcttattacgatctaccattcacttgtcctccaacacccgaatccaaa
cctattcatctttccttaaacgaagtcatcagaggtgaccgtatctgggaatcagattataaactattattcggtgaagacgcaccttgccaccgtct
ttgtgatagaatcacaaagccagatggtttaagaagagcagacgatcttataagaagtggctatgttgttgaatggttaatcgatgacttaccaggtg
ccactacattcacaagttcaactgataagaagaagtattatgctgctggattcccactaggattcgttaaagatggtagaacatatttgcacaaccat
gtgatgcttgttattagatatcatcaggagaagaatggtcagaataccattgttggatttgaagtttatccgagaagtgtcagtgatttccactgtcc
aggtgcttcgaagaacttcgataatttcttagtcgatgtcgacgcgagtgatgcagtgattattccatttacttactctgtttattggcgtgaagaat
cgcaagtagcatggagtgatagatggagattatactttgaaagtgaagttaacgatgatggtatccattggctatcctttatcaactcattggtctta
gtatccatactgtctgccattgtcggtgttgtcctcttaagaactttgaacagagatattcaatcttataataacatggatattgcaactgaaagcat
atcaattgaaaccgataaatcagactctttcacaaactcaggctggaagttgatatcaaatgacgttttcagagcaccagcttatccattacaactat
caattatattatcatcaggtgttcaggttttcttcacaatcattggagttttattcttttcaaccacgggagtcttgggaccaaatgttagaaacagt
gttctaagtacagcactgggactcttcatcattggtggaactgctgctggattctcaggtattcgcttctataagaatttcactcagcaatcaaacat
accacagtatttgttatattcaatcttgtctggtggtactttaccattcttggttttagtgtctgttttgattttgaactgtattgtctgggcaaagg
actcatctaacgctttaccatttggtacggtggttctattggtggtattctttttggtgctagaggttccactctctgtgattggtggattcattggt
aatcgcaaacctcctgcgattacaacatcaaatctaaataagccggaaagaccaatcccaagacagcctaaattcctctcatatctctatgtcattcc
agcatttggattgattccatttggaacgatctatgtcgaactgttgttcgtctttagatcagtttggttagagaagacttccttttattatatgtatg
gattcttactatttactatcgtcttattgagcgttgttgtcgttgagagtgtcattgttggtgtttacatatctttgatcaatggtgactggagatgg
cagtggagatctttcttaattggttcatctgttgcttggtacattgaagtttactcaatttactacttcttcacatatttgaagctcacagatttctc
ctccgttatactcttcttcgcatacacaaccattctgagtgttttagtcgggttggcctttggttcattgggtctctatggtgcttcaattttcatct
ataagatctacgatgccattaagtcagattaa
>g184.t1
atgaacgttacacttgaagatgtaattgagacgagtccagatggtgagacattccgtaaaatgaaagagatcttcgtca
ggggtaaagatatcaagtacctgagattaccacaggagatcatcccagaagtaaaggcacgtaatcaacaaaatcaagaacaaaagaatagaaataga
aacaacgaatctcgtggttataacaataacagaggctacaacaatcagaataacagaggttacaacaaccaaaataacagaggtcacaacagaaataa
ccgtggtggaaacagaggttataacaacagaaaccaaacatcacaagagtcatga
>g185.t1
atgtccaagccacaggcacagcgtgagaaactgcaccgttcaggctcaaagagctacggtcgtcgtccaagcagtgaga
caaagaacggtttcaagtccagtggaaacggtaacggtactgagaccgataaggagtcaattcaacaggatcgtatggtttacttgatcaagaactcc
attggtgcagacgttaacgtgttgctcaattcgggttctcgcttgactggtacactggagaacattgatacgaagactttaaatgttgtcttgaagac
tgcccacgagacaaccaccgttaaatacgaggatgtcattgattttgagatattaagtgttgatcttttcaataactcgatagtgaagaattctgcca
gcttcaagaccgatacggatatctccacaaagggtaacacccagcgtcgtcaagatattgaaaaatgggttcctgatagctcagcttctatggggctg
tcattagaggacatctcattagaagatggtcatggcaaggggaaatgggaccagttccaaacaaatgagcgcaaattcggtattaagtctgagtttga
tgaacatttatacaccacaaagatcaataagaatgacccggattaccaaaagagactcaaagaagctgacagactggcaaaggagattgaaaatggaa
tcaccgagaactctcatttggcagaggagcgtggtattaagtttgatgatagtggtatcgatgaggaggataaatattcaggtgttgctcgtaaacct
tcaacggctaagggtgatgctttgtttgcatctttgatcaataaaagtcaagacaacaagaacatgtcatttgaggttgaagagaagagctcaaaata
cgttccaccaagtcaaagaagcagactccaaaatatcgatccatcaattatatctgcaacaaatatccagacgagtaagaaatcaccatcaccatcac
caaccccacagcagcagcagcagcaacctccagcagtggtggagccgaagacagcaaagcctgttgccagcaaaccttcactgcccgctaaaccagtc
caggctgcacaggataaagccagggcatatgagcaagttaagaaacttaatgcgatgaatgagattaattcactaaaagagttctctcagaatttcaa
attgccttcaaagttcccacaagatttacttccaataataacaaaggacaaaagcaaacaagaagagattatcaagaaatccgaggcaacttcaaaga
agcccccaccaaaagctacgaacgctcctactacaaagtctgctgatgggtcatcatcagcgataaaaccttctactcctgttgtaacatctacacca
ccatcaaccaccaccggtgttaaaagagctgataccattaagaaattgaatcctaaagctgcagcatttacgccatccgggtttgcaagtcccggtgc
ctctgttgcaactcctcatttctcaaagaactctccaagattatcacaggtttcatacagacagaagaagtttaatcaaccattcttttcacctgatc
gcttaccaagcgccgacaagaagagagctctcgaagaagatttcaacttcttcaaaggcaaactcaaggagcataagtctaatgaagagagatcgaaa
acggaattcgtcttggagaagccatttatgaccccaccaacttggtctcgcgatgatcttgatagaccattcaagaaattcttcccagatatcgattt
ctcaaaagttatgccaacacctctacaacaacagcaccaacaacaacacatctcaccgtatcaaacaatgccaatgatgcagccaccacaaatgttct
acagtgcaccacaattcccaaccccaatgcgtatgtcaccacaatcaccacaaccggtactagcacactcagatggtaatttcatgcagccacagaga
atgcagccgatgtacattcaaccaggaatgcctatgaatggcccagctccaattcaatatcaaagatacccacaaggaggctatggtcatcctcaagg
tgctccaataccacagatgatgccacctccaaatagaattcaaactggctataagaaccataattaa
>g186.t1
atggccaaacctacgagagttaacccacctaccgttacagcgggatcatcaaagttaaatgctttgtctgagttccaga
aatcaatcacagtttcatacaatgcctacattaaatcattgacacctcgtttgaagcttgttgatatattccttgttttccttgtccttgtggcactt
gtccagttcgtctttgccattttagttggtaacttcccattcaatgctttccttggaggatttattagtaccgttggtcaatttgtacttacagtgtc
actaagattacaaactgctaaacagaacaaagaccttttcggaacagtttcaccagagagagcaattggtgattttatctttgcatctcttgtcctcc
atttcattgtttaccatttcatcaattaa
>g187.t1
atgtctaacgtaattaaggaatacaagctggtcgttgtcggtggtggtggtgtaggtaaatctgccttgacaattcagt
tcattcaatctcattttgttgatgaatacgatccaaccattgaagactcttacagaaaacaagttgccattgacgatgaagtctctttactcgatatc
ctcgacactgctggtcaggaggagtacagtgccatgagagaacaatacatgcgtaccggtgagggtttccttttagtttactcagtaactgaacgtga
atcattcaatgaattatctactttctatcaacaaatcctccgtgtcaaggacaccgactctgttcctatcttacttgtgggtaacaaatccgatttgg
ctgaagagagagctgtaagcttcgaagaaggtgaaaaactcgctaaacaattcaactgtgagttcctcgagacaagtgctaagcagggtatcaacgtt
gaccaggcattccacgatttggtgagaaagatcagagctaagaatgagtccatggaccttggtgtctccagctcgactgctcaaggtagtgaatacca
gaatagccagcttcgccaaaacagtgttgcaggtgctcaaagcgcaaacttcgatgctaaaactactaatactcaggccggtgctgcttctcaacatg
gtaatgaaactactcaggctgctacctcccaggctagaaagcagaatgccactgcagactctactccaaaggagtccggtggttgttgtgtcattgct
tga
>g188.t1
atggctgttaaaggtttaggtgaaatcgaccagcaatatgatggttctaatttgaaagtggccattatccatgcccgtt
ggaactccacaatcattagagcccttgttgatggtgctataaagagaatgcttgagttgggtgtcaaggaggaaaacatttacgttgaaacagtccca
ggttcctttgagttgccatttgctacaaagcaaattgtttctaaattggagaagacaaagggtattaaattggacgctgttatcccaattggtgttct
cataaagggttcaacaatgcatttcgaatacatttgtgattccactacacatgctcttatgagattgaacgagacacttagtatccctgttatcttcg
gtgttttgaccgttttaacagaggaacaagccgaggttagagctggattgaagccaggtatgcataaccacggtgaggactggggtgctgctgctgtt
gagatggctacgaaatttgttaacttctaa
>g189.t1
atggtttctgctgagatcccacttccagtgatcctctcactcttggagtctccacgcccaagtaatttgcagtatgtgt
tgaagtctctgtatcttgctcagggtgcagtctcaaatgcttcaaaggctgacctcaacatattgacatctcgtatcaataatttgttgaatgcccgt
gatgactataagaagtggtacggatctcacgttatccaagttcttgctcaaaatccagtcgtattgaccaatgccggctctatgttcatcgtcagctt
gctcaagatcgttaacgattccaacactgtttccattaacctgaaaaactctgcactttgtttggaggccatcatctctggaatcagaggtaagccag
tcctaaccagagaaattcttacaccacagctccctaacatcatctcttccctccttgataacttggatagggacattattaccattcttccaatttta
caaaagatcctcttgaagcactcaacaaccttcaagccattctctaagaagttcgaggcaaagcttcaaaagatcattgttgacaactttggcagctt
aagcagtggtctccaaaaagatgtctgtaagtcatatgcatacttaaaccttataaagccaaccaatagtggtgcctccaacgctggtaaccaacctc
tcccagatgatcaatggagggccaaaactctcaagatcattgatgagattcgctccactgttttgatctatgataacttcattgatttgaagagtgag
agagatactatggatatcattaagcaactcccagatcacgagacaaaagattacattttcccattcttgaaggtagatctctctgatcctatcagtgt
tgtttccatttcccagagactcaacacccttgtacagttgttgattgcttttgtcacatctgctactcctttcccaatccgtatccctcttggtttgg
ttatccaagttgcaaacttgttgttgggaatctctccaaactacattcctttcaagggtgatctaagaagagatctcgatctgaagaagatcatctta
aatgatatggttaagacacaggcaattggttctggtttgatcttgcaagttactaagttctataagaagcttgttttgccacacctctcttctattct
gtccagtttggaagttgtcgttccagtcaaatctggctcaggaaagaaattggttagagtcgatgctgaggctaccatggctattgagtctgagcttc
ttagtgttattactactacaactgaggttcttaagctgtttgaaggtttgactgagtttgagttgatcaacaaacttgtggacgtctctatcttgttc
ttgcagaagagaacaccaatggatagtcttacagagaaacaatctgaacaaaagaaaaaccagccacaacaaggtaatggaaacaagaagaataagaa
gaagggtaaggattctactccattatccgacttgctctctcacgcagaattgtttgaacttgatccaccaagatccactgtctctgtcatctctgctt
tctttgaggttatcatcaagaaggttccagcattgtctcccacatatcgtatcaaggtcatgagatacattatctccactggtgttagacaagaatcc
ttgaatggtgttgtctccagtgaagttgttagactccttgaagctttggttctttaccctggtaatggtgagacatattctgtcttaccaattgttaa
gaacctcttgccatataatgagaagctttcattattgaccaacccaagattcccggtgttagatgtcaaatacaagcctagagattatgctgaggttg
aagagattgaagagattgaagaggacgttgatgaagatgtcgtcgatgcagaagctgatgctcaagttgctgaggaaaaggcaagagaagaaacgaaa
gaagcttttgccgaggagattaagagatctcaggttactattccagatgataagaaaccaattttcaagactaacgaggagattaaacaaaacacatt
gtctttcccatcttcagttgaatctgttactccagtggctgacatcccagatgattctgccaataagactagatctttggatgacgcagaagatgagg
aagacaccccttccaaacgcattaaaatcacagaagcaccatcatcttctggagatgttgaagtcaagattgatgagagtgatgagggtgaaggtagt
gacttcgaagtcccagacatcgaacttgcaagtgacgatgaagaggaagacgaagagtaa
>g190.t1
atgggagctgggtctggtcaatcgtcacataagaaatcatcggctggtggtatgggtgcctttacaggtatggcaggta
tggcaggtatggcagcaggtgcaagtggcgcatccaagagtcaaaccccagagggttacaataaggattgtccacctgatgttgaggttttaggacgc
tcatcatggactcttcttcataccatggctgctaagtacccagagaaaccttcggaagatacacagaaggaaatgtcatcattcattagcctctttgc
caagttctatccatgttggttctgtgcaaaggatttccaagaacacatcgaaaagagtaaaccaaaagtccagacacaagaagagtttggtaaatggt
tatgtgatgcacataatgaagtcaacaagaagcttggaaagaaggcgtttgattgtagtttatggaagcagagatggaaagacggttggggtgatgat
agatgttaa
>g191.t1
atgggagctccaccgccaccagctcctccgccaccaccaatgggtggcccaccagccgcagccgcaggtcgtaatgctc
tcttgggtgacatcagaaacggtatgacactcaagaaagccgtgacaaatgatcgttccaagccacaagtatctggtagtgtggtatcaggatcgtca
cctatggcctcaggtgctcctgctgttccaagtttccatccaacttcctccccatctacctctgctccggctgttccctctgctccagctgtgccaca
acttggtgatatctttgctggagggatgccaaaactgaaacaccacggtgcaccatcggctccttctatcccatcagctccacagatgccaatttcga
ggcctaaaaagagctttgcgtctggagcaccatcaattcctccatcgggtgcaccacctatcccttcaatgtcagcaccaccaattccacaatccaat
acactcaaggtgcctccagtcattccaaataaaagttcgcatgtaagaaacaagtccaactcctctattaactctgtgtcaagtggtagcagctttac
tggtaatgctcctccaattcctggtgctgcccctcctctcccaactggtgctccgcctcatatgccttcatcgagaccacaacgtaaggttccatcaa
ctagtgcaccaactcctcctgtaatgccttcaatgtttgctccagcaatcccatctattcctacaacaagtgccccagctccacctcctctccctgca
acaagtgctccaccaccacctcctttgccttctatggcagcacctccagcaccacctctccctgcttcgtctgctcctaatccaccttcagtggcatt
ttcaggtggtccatctgctcccccacctgcaccacctgcaccacctttgccttcaatgagcagtccaccacctccacctccaatgccttcaattagcg
cgccatctcagaccaaatcaaaaccatccgggccaccagctggaggtctcgccttcctcgccgatattcagaagaagagaaatgattcacatgttgtt
gattcagtgccctcaaacttctccgcagcagatgcagcaccagagtcaacaacgaaagctcctacaaaagctccttcgatcccatctgccccaacacc
acctgcaccaacaggaaacccactggcagatgccttatcggccagatttgctaataagaaacctgcggcgacgccaattgcacctccaccaccatccc
tcacacaaccaaaggcaccggctcctccttcaatggtagctccaccattaccttcaacaaatgctccaccaccacctccacttccaacgagctctgcg
ccttctgtaccatctgctccaccacttccatcaatgagtgcacctgcgcctccacctccaccaatgccagccatgcctacatccagtgcacctgcacc
tactaaatcggtaacgccttctgcacctgctggtggtgccctcgcgttccttgctgagattaataagaaaagagatgatagatttgtggttgacagta
ctgatggagctgcttctgctcgtaatgctgccccaacatcttcagctccaccagcaccgccagctgttccatctgctccagctcctccaaggatgact
gcgccagccataccaatgatggctgctccatctgctccatctgctcctcctgctccaccagctccaccagctccaccagctccacctatgccaccagc
tttaccacaatcatctgctcctccacctccaagactaccgtcaatgagtgctccaccaccaccttctgtacctgcaccacctgcacagactcaacagt
actcccacacatcaccagccccaccaactgtcagtgcaccttctcttccaagaacatctgcaccttctactccgtctccagcaccatcaacaaaggca
gcacctccacctccaccttctggtgggtccaataacttcaaacaacgtctctttgcacgtcctggtgctgtagagcaatcgtcatcactgccacctcc
tgggtctacttcctcggctgcgaagattgacgcgtcaacatacactataacaacgggtagtggatcatcagggcaaaagattgagattgatgattcca
gattcagatttgttaatcaaaatgacttaccaaagcctagaggatttggtggtaaacagaagctgtacccaagtggaagaggcactagtgttccattg
aacctatcattatttagatga
>g192.t1
atgtctactgaagaaccggactactcacagcttcctttagaggagcgtctagtccacaaggcctaccaagagatcacat
cgcaattccagaagagtcctaacgagcaggaccctgtatttaagccattcctcacaaacccagatctattcaagaagattgtcacagacaccaatgtc
gtggcacaagagacaggtatcgctgcactctgtgcgttcttggagtatggtggcacagcagcatgtacgagattgagatcgcatgttgttccaggatt
gtgcgagaagggtctttcatctgctagagcaggaacaaagcagaaaaccaccgatgcgttgatgtggctcattgaacttgataccccagaaccaacaa
tcgagcttatgcttccatcattgactgctaagctgccaaagcttgtctcaggtacagttaaggcgttgtgtgagatctatgctaactttggtgcacag
actgtgagcccaaagcttgtattaccagccttgccaaagttgttttcccacgctgatagaactgttagagcagagacatcgaacttaacagtggagct
acataagtggatgggtcctgccttggagcaaatcctgtttgccgatttgaagccggttcaacagaaggacctcttagctgccttcgagaaggttaagg
atgagaaacctacccaaaagagatacctaaagtcacagcgtgaagctgctgaggcaaatgcagaacaggcaggctctggtagtagtgccagcgtggat
gatagtgacgttatcatgggtgacggagacgaagcggtgcctattgatccatatgatatggttgatccagttaacatcttgggtaaactcccttctga
tttgacaaccagagtttcttctaccaagtggaaagagagagtcgaggtcctcacagagacgcacaagggaatgaatgctatgaagtacgctgatgatg
attaccttgaccttgttagaatattggcaaagtgtcaaaaggatgcaaacattcaggtggtatcattggcggccaattgtattgagctcatggccaag
ggattgagacagagattccataaatactaccaggttgttctcaatccattactagagagatgcaaggagaagaagccaagtgttttagatgctctaag
tggggccttggatgccgtttttgagagcacatctctttctgatgtcttgcaagagacactggaggccatgaagcataaaaccccacaggtcagactgg
cctcttcacagtatttaatcagatgtttgaagaatacaacaacgcctccctcaaagccggagattgatgagattatgacagtcgcaaagaagctggtt
ggcgacactttgccagatgttagaacttctggttttgaagttgttggtacattgatgaagattaccggtgagagggagctcaatgcctcattagacgg
tattgacgacttaaagaggaagaagatcaatgaatttttcgagaaggccgaagttaaagcgaaggtgtctgccgcaaagccaagatctgcgacaagag
caccgccttccacagctgctgctacttcatctattacaaagactccaaaggctggcgtaccaagctctataaagcgtacgtctaagatttccagtgga
ttaccttccactacagcactcaagaaaaagcctgcaatgggaacttcatcaattccatccaagagaggtccaacttctccattaaaaagtgagactgg
ttcgtcacggattggtgtgttaggtaatcgtggattaactgcaagatctcttcagtcgacttctatttctagcagtaatgcacctctgactagggacg
ttggcatgaatgatgctgataagtcagaattagaacagctaaaaaaggagaagctcacttgggcacaagagaaggagaaactcaactggcaagttcaa
gagtcaaatactgaatccgctagactaatgaaggaaatgcaggcaatgacaagtaaagttgacagattgagcgatcagcacacaaatgacgttatgac
catcaaatctaaggagacacagcttcaaagggcgcaatcggatctcgagattgcacgccttaaaatctcacagctggagaacgagattgagttgatac
agaaacagaagagctcgggcctaagcatgctaagctctgcaagttctacgataccttccttatcatcgtcatcagtgctggaaggcgcggatcgtttc
aggacgtctacatacaccccgctacaagaatcaaatggctctgtgaggggcagtaaaatgttcagtccagtcgaagggctcgacaaaggagttggatc
cttatctatagactcagagaaggagaacggtagctcccgaatcatgcttgatacgaatgatgagagctggcgtcgcgctgcagaggtgacatctcagc
taaaagctcgtatcgagaagatgaaggctaaatctaggaactctgcataccgtgggactcaaaactcactcgttaataaagacacaatgcagatccaa
caagtcgtcgcttcttacctcgcctcctctaacctctttggttacaagtctgagtcaactgaggttgctgcctcctctgagcagccagagtttgccta
cgttgacactgacatgaacgtctacaagaagaacaagtccaacgacacctcttctaacgctgctgccggtgcctttgtcgctggtaacaccggtgcct
tcgccgttgctgccggtattgctgctttcttgttgtaa
>g193.t1
atgacaagcgatacagcagagacaaacgatcagctgcttgaacgtatagcaaagcttgaagccgagattaaagacctca
aagccgtgtctctcttttcagatatccagccggtgatcgaggagaaacctgataagttccgtaatgtggagattggcacagttggtctaagctatcgt
atccgttggcagaagcctcaggtcttgaaagagctttggcaaagagttgcccaggacctgagacaagacgaagacggcattcagcttctagacccaac
gagaggaacagtattaagaggcgacgaagatataacggaattcgttcaagataacaacgtgatacgcttagagttccaatttgctaagaaagcacatt
cttgtgagcatggacataaccacaccgatgatgatgatgatgacgatgatgacttctccgatgatgactgggacaacgggtgctcctgtagccaccac
tga
>g194.t1
atgtccgacatgtcactccgtccacgatctcaacgtctcagtgcacgtgcgacgagactcgctgctgctcgctcacagc
aacaacgctcaacggaggtttatccggggctcaacgatattactgacacgtttgaggccttccctgctgagatttctcgttatttcacattatacaaa
gagattgacgccaaattcgtatcaaccttacctgtcttgctcgacatcatcgcaaagtttagaacaacacagtcccagagtaagcgattgtcgctatt
gacaaatatgacgtctttactcgatgatattttaccctgtcttgaagaaaaaatgcacgttgccagcatcgcagctgatagaactgcttatttcatgg
gcaaagtgaacgatgactatgagtttatccagaagcatgaaatcccggagaccattagatttggtcagcataaccacccggctattatccatgatacc
aagatcccagataacaagtctgcccagacacaaagaagtgaaagcagaagagaggcattggcagctaagaaggctgcccacgaatcgaatgaggacga
cggcacacctgctcctacaacttccggaagaggaaaaggtagaccaagagcggagaaggaaggaacgcctgcttcatcagcgtcgaccaacggtgcag
cagctaagaaacgtaagacaaacaacggtggtgctgccggtacttcgaacggcaatggaaactcattacaccaatcagccattgcccagcagcaagcc
cagcagcaacatcagcaacatcaacagcacctccaacagcagcagcagcagcaacagcttcaccagcagcacttgcagcacttacagcaccagcaaaa
cttccccaacaacatggccaatgggccaactgcacatgctcaactcttgggtaatttcacagcacaggcgtctgttagtgttaaagaggagtctactc
ctcgcccagacacaccttcgggatctaagagagcacgcacatctacaaagaagaaacaggagcagcagcagcaacaggcccttcacgagaaagaagag
ggactttatagagatgaagagggtcttttacgtaactctatgggcgagatggtgtactgttactgtaaccaagtttcatatggtgagatggttggatg
tgacgataatgactgtaagagggaatggttccacttaccatgtacaggcttaactacgctaccaagaggtaagtggtactgtgacgagtgcaagcaaa
agagaagtaagaagtaa
>g195.t1
atggtgccttacgggtttctgattggtttctctctcttgccattagtactcaccaatatatgggacgattcttttaagg
aacagcttcttgatgaatacgtcgagacatgggcacatggtgtcttgaaaccagagaaatacatgctacaactgaacgatgaggtagtttatattgat
gagacggatgaaccacattatgatgatgttttgcatgggttctccacggaaaccaatgaagaggattctctttatgagagaggtgatatctttgagac
agatgagtatgaatttgaagattattacgcaactaagacttcttgttcagatgaacataaaactacaccactggtatcagcgttctttaatgggatcc
ctaaaggcccacaagatcttcatattccgagtttgaagactaaaattgggctaccaccgtcattagagcacttggatcattcatctgtgctgtacttg
gaactgttagaagaaattggcatggagaatgtgcaaaagggtgcctggggaatcagttattccttttatgagccagagggagattgtaaatcaccaca
aaaaatccaagatgatatctctaggttaagtgatttcgaattgataagaatctatgacacagactgtgaaggcgttttgaatgtcatgaaactgctaa
tgcctcatcaaaaggtgtttgtagggatctattatctagatagagttgatacatctattgaaataatctcccaagctgttcacatcaatggtggagac
tggtctaaagttcataccgtttctattgggaacgaattggtgaattttggacgggctagtatactggaagttgctgctctggttgaacatgctaaagc
tatattgcagagtaaaggatataaaggttatgtggtgactacagatacactcgttgcaatgttaaatcataaagagttatgccatattggtgattacg
taagtgtcaactctcacccttattgggatagtaatgttaaacctgaagatgctggtccatggttagtacaacaaatggagatgttgagagaagtctgt
ggtgctactacaccgttagtcttgagtgagacgggctggcctacaaggggactggtatttggagagaaaggcgttccatcaaaggcgaatcagctatt
agcattaaaatcaattgtggatgcaattgggttcaacacgatattattcacatcgcttaacgattactggaaagcagatggatctcatggtgttgaga
agttttggggcattttagatccttaa
>g196.t1
atgtccagttccacactgcctttatatacatcaaagaatggaatactccaaaaccccaggatcagtccctattaccttc
tgacgtttgagatgagctctaaaacccaaccgacaacctccacaattttcaactatgtgcctaaccacattggctacttgagagtcgtcacggctatc
ttctccttctttgtgatgagaagtcatccgatgtactgtattatatcctattcggtctcgtgtctgttggatgcccttgatggacacgctgcccgtta
ttacaagcagacctcacagtttggagcagtcttagatatggtcactgaccgttgtacaacgtcttctcttatctgcttcctctgtgtcctttatccgg
actacaccatcatcttccagctgttggtatctttagacttggcatctcactacatgcacatgtatgctacgttacagacaggtggtaagtctcacaaa
agcgtggacaaggagtcatcatggctgttgaacctctactacaccgatagaaaagttctgttcaccatgtgtttcttcaatgagctgttctacgtggc
actgtatttatactacttcccattggccacattgacactcttcggtgtccagtattcccttgcgggtattgtcgctgtcgtcagtttgccattctact
tattcaagcagagcacaaacgtcattcagctggtgagagcctcagtgttacttgccgagattgatgtcgctgagttaaagtcacaaaacaaggagaaa
taa
>g197.t1
atgtctgaaggacttttacctttaactgaggatgagctttcctcgttcatcccaccgtcttctagacaggttctccgta
tttgtcttaacttgaagcatttgattgattccgtggtaccaatccagtttgatcaatcagcagttgtgtcaccagaatctcgaattataaacgaaaac
gttgttaagctagcactcgaagcagctggtggccagggaaatggtaaggctggctcgtcttccatgaagtaccgtgctgtgttgatctttgctctgct
caaagtcacaggttggtactgggaccttgcagcaacagaactccatgattctgacttattctttttaagagcatctgctgctcagcaattggcaaaac
tgatcatcgagcaagaagaagacgacaattatctcttcattcaaatgctttgccgtagatacgttgtcaatttaaacaccgaagactccgagccaacc
aatgccttggagcttgctgttgacatgcactcattgatcatcattggctcctctggttatcagagatgtctgaaatggttgtggagaggttggattgt
tcagagtgcaagagacccttcctcgtacgttttgtataaggacgtcagtaaagccacgattagagcccattttgattctgatagaattaaaacaccat
tataccaaaatactttggagatcttcttttcattcctttatctgtttctcttcacaattgttgttaattcgagtgccaaacatgttgctccaatgagt
ttcttcgaaatcgcttactatttattcacttttggattgatgcatgatgagttaacaaaactttatcatgttggttggaactacttatcattctcttc
aattttaaacgattgtctttactgtcttgcaactgctacttttgtcttaagaacgcttgcattgaccaaaaatgattggaaatctgcaccagcagttg
cattggacggagcatcttaccgtatccttgcattgtcttccccattaatgtatggtcgtattcttttatacctcgatgctcagaaatttgttggtgca
atgatcgttgttatcaaaatgatgcttagagaatcaatgatcttctttatcctcttgacaatggtcattttgggtttcctccaaggtttcttgggctt
ggactctgctgatggtaaaagagacgcaactatccttatcattgaaaacttggctcaaacagtccttggtggtggtgattttgatgcatttgagagat
ttgtgccaccttatgctggaatcctcttttacttctactcattcctcgtttcggttatcttgcttaacgtccttgttgccttattcgcatcggcctat
caaaagatttatgataacgcaaccgatgagtacatggcactcgttgctgcaaagacactgaaatacattcgtgcccctgactcttgtgtctttgttcc
acctttgaacatcattgagttactcatttctccattgtctttcgttatgtctcacaagtctttccacacaatctcgtaccgtgttatgctcttcattt
attctcctttcctgtgctacattgccattagagaaacaagagacgctagaagagtgcaatacaaccgtgttcgccaacttagtgacgatgctaatgaa
atagatagagaatgggatttgactgatggctacgaggactccttcgagggaatattcgctcaagacggtacggatatcagcgttgaccgtagcaacga
cgatatgcgtgcacagatcgcagcagagagagctgatccaaacttcagtgtctccaaagaatggttctcaaagattaaacgtgttgctcctcctatcg
aatcaggtgtcgaagcaggtgtcggctgggagttgtacccaatctacgataagatcgacaagctgactaaattggtcgaggaggtcattgaggaaaac
aaccagttgaaaatgaagctgaacacaaaatga
>g198.t1
atggagaacttagaagaactgaatgccttaaagggaatcttagcagctttttataattatgaaaaattagccaggaatg
aaattgtaactccaaagcagcataaatatgactcgttgactaaagaagaacaatcgttggttgattggttcccaaaccatctaaaagttcttgataat
tgtattaaacagaacggtgcgtttcttcgtacaatggcaaccaagatagcaccacaatggggtgttatggagcctgctagtgaatggggcgatgcgaa
attctctgattatgacaaggttaaatacgtcttgaaacaaatcgttagagagtggtcagacgaaggtaaagatgaaagagcaattggctattctaaga
tcttcgatgctttgaatcagctataccctgactttgaatcaagacaaagcatcaaaatcttagttccaggtgccggactaggcagattaaataacgaa
ttggttaaaatgggattttggtgtcaaggcaatgagtttagctaccatatgttattagtctcaaattacatactaaatgagactttttcgaataactg
tgaatgcatcttcccgtacattcataacacatcaaatcaaatgtcgagaaaatggttaacaagaccagtttttttcccagatgaacatccattgacct
gtttaaatgaaattcaacgggaacatcccaatgttccatttcccgagctaatgtcaattgcctcgggctcattcatagatctctatggtcctaatgat
ttatcagtttccaggaactactcaaaagatttaaactcggttgagtttagaaatgaaaaccatgagaaatttgattgtataattaccaattttttcat
tgatacctcaccgaatatcattgaatacttgaaaaccataaatcacttattaattcccggaggtaagtggatcaactttggtcctttactatggcatt
tcgaagataatcaggaaattgaagaaattgaacatccaaatggccaaaagaaattctctccaatccaagggttagagctaacacttgaagatttaatt
aacttatctaaaaattggtttaatttcgagaacattgaacggttagaatcgggctacgctacagattatcgttcaatgggaggttggaagtataaatg
tgaattctgggtagcaacaaagctataa
>g199.t1
atgccaaaagtcacactctctggcgtccaggttcttgcaccaatctcttcaaagtcttgctatccatctggaacaagta
cagctgatatcctcaccaaggatgctctcaaattcatcactttgctccacagaacattcaatggccgtcgtttacaattgttgaagaatagacaggtt
gtccaatcaaagcttgatgctggtgaatctttgggtttcttaccggagactaaagccattagagatgatccagtttggaaaggtgccattccagctcc
aggtttagcttgcagaaacacagagatcacaggcccaccattgcgtaacatgttggtaaatgctcttaatgcccaagtgaagacttacatgacagatt
ttgaagattctgctgctccaacttgggagaactgtgttggtggtcaagtcaatttattcgatgccgttagaggccaattggatttcaacaacgctaaa
actggtaaagaatacaaagtttcaaaacctccaggtgaggcaccaactttgattgttcgtccaagaggttggcatatggttgataatcacgttactgt
tgatggtgaaccaatctctgcttccttattcgattttggtctttacttcttccataatgctaaacagctcacttccaatggtcatggtccatatttct
atttgccaaagatggagcatcatttagaagcccgtctttggaatgatgtcttcaacgtttcacaagattatattggtatcaaccgtggtacaattaga
gcaactgtcctcatcgagacactacctgctgctttccaaatggaagaaatcatctttgaattacgtgagcattcttctggtttgaactgtggtcgttg
ggattatatcttctcaacaattaaaagattgcgtaaccaaccacagcatttactccctgatagagatttggtcacaatgacttctccattcatggatg
cttatgtaagaaaattgatccaagtttgtcatagacgtggtgttcatgctatgggtggtatggctgcacagattccaattaagaatgatgaagaggcc
aatgctaaagctatggctaaagttcgtgctgataagcttagagaatttacaaaaggtcatgatggttcttgggttgcacacccagctttggcttctat
ttgtaatgaaatctttgataacatgggaactccaaatcaaattcatttcatcccagatgagtacacagtcgctgaagaggaattcattgataccacca
ttgaaggtgctaagatcacagaagcaggtattagacagaacttatacattggactttgttacatggaggcatggatccgtggatctggttgtgtccca
attaataacttgatggaggatgctgcaactgctgaggtttcacgtgcccagttgttccaatgggttcgtcataacgttgtacttgatgatacaaagtc
accttgtacacctgaaacaacggaacgtttgcttaaagaagaaacaaagaaattgctggaaaccgcaccacagggcaatcagtttgagaaggctgctg
gatacttggcaaaggagatcacaggtgagaacttctctgagttcttaactactcttttgtacgatgagatctgtaccgttggtgagccaattgacctt
gatactttgaaatga
>g200.t1
atggctaagggtatatcaccacaaatatctgccattgcacgggtcgctgtgcgtagattacaattttacgcttcaccgt
ctaactctgctcgtttattctccactactgctcttgttaagtctgctgagcactcaaagaaactcaaaggtagaaagaccatgaaggagctaaatatc
gcattggcttctggattactctttgtggcatcgtatctctcattacaaacccactatttgtcagattctggtgatgccggcaagcttcgtgcattctc
aacaacacagagccctccacaacaacagaaggctgcccaaaacatcttccttttatctgatgagcagataacgaagcagctaagaaacttggaagaat
cttactacgtgaacagaggtaaaggtgttgtccgttatgatatttctcagttaccttcaaactccccaattgaagacgaccgttcagaggctgttgta
actgtaccaacgaaagacggtaacaccgatttctacttctggggaatctatgacggtcattcagggtactacacctctttgaagcttcgtgatgagct
tatctcccacgttgtccactcactgggtgccgcttacaagccagatccagaggatcaaaatagcggtattcgtcttatcccatcgccagaatcgattg
actctgcgattagacaaggattcttgcaattggaccatgaaattgtccaagaaggactcaccaagttactggaagatccaaacgataaagaaagagca
ttgaacgcactcccagcagcttccggtgcttgtggtttacttaccttttacgactcatcttcacagctgctaagagttgccgttgctggtgattctcg
tgctgttttgggatcactcaatgacgagggacagtggactgccaagtcattaagtgttgatcaaactggtgacaacccagaagaagttgagagaatta
gaagcgagcaccctggtgaagcaacatgtgtccgtaatggacgtgtcttgggatcactacagccaaccagggcatttggtgacttcagatataaattg
aacgagatcaatggtaaagccatcagtgaattgccagagcacttgagagtttacttcagagcaccaccaaagaactcattgacaccgccatatgtaac
agctgagccggttatcaccacaacgaagatccagcctggtaaacgtgactttgttgttatcggatctgatggtttatatgagctcttgtcaaacgagg
agattgttggattggttgttaaatggatggagaagaaccctgttacaaaagcttccactgtaactgccaacgcctgtgaggagaaaccatggagtggt
ttgttctctaatggtgatagcaagaagttaccaaaagtcttggatgtctcggatgagaaatatcgtgatttccagagacctgcattccgtaataagaa
agtctctgaacagcacgaatatttactcgaagacactaatgtctccacacatttgatccgtaacgcactctcactcggtggttcaaaggaatacgtct
caaccttagtgtccatcccatccccaacttctagaaaatatagagatgatttgacagttactgttgtcttctttggtgagggaacacctaacgatgaa
ggaaagttggaagtgaacattccagctacaaagaacggtcttgccgaagaagcaaagctgtag
>g201.t1
atgatgaaatctcagacaatctctcgtagattcattcattctacaagaaagacactcaaaccatttactcagtacgggt
tttcaaagggtaatcttaatgatttcattccaccattgaacgaaaaacaagaaactaaagatgcactctctttagcactttctttaaaaaccccttca
acttcatggactcgtcaacagatcaaagaaatccatagtaccccattgatgaacttagtgtttgcagcccagactcaacacagaaggttccacgaccc
aaccaaagttcaactgtgtactttgatgaatatcaagacaggtgggtgtactgaggactgtaaatattgtgctcaatcatctcgatatgataccaatg
ttaaagccgagagaatggttcaggttgatgaggttattgaagcagcaaaggaagctaaaagaaacggatcaactagattttgtatgggagctgcttgg
agagacatgaaaggccgcaaaaatgccttaaagaaagtcaagcaaatggttgaagccgttcatgaattgggcatggagagttgtgttacacttggaat
ggtgaactccgagcaagcaagagagctgaaaaatgcaggcttaactgcttataaccataatattgatacctccagagagcactaccctaaagtgattt
ctactagaacttatgatgacagattagaaaccgttagtaacgttcaacaagctggtcttaaagcatgtactggtggtattctcggtctcggtgaaact
tcagaagatcacgtttcttttattcatacattggcaacaatggaccaacaccctgaatcccttcccatcaatagattggtgccaattaaaggtactcc
tatgtatgacgaggttaaaaacaagaagttgaccattgatgccattgtacgtacaattgcaactgctcgcatcgttatgcctcaggccattataagac
tggcagccggcagatacacaatgaaagatcatgaacagtttttatgtttcctttctggatgtaatgctatattcaccggtaagaagatgctgactact
atgtgcaatggctgggatgaagataaagccatgctagacacatggggattatcgccaatggaatcattctcatacgaacctaatgaaagggcaattga
ggagaagagtcaataa
>g202.t1
atggatgttaccaatcagaagattcaacacttgaactcgctgattgatatgttgataaaagaaaaccaggagcttaaaa
gcgttgtctcttcacagcgctttataattcagccagtcaaccctttccagcatggatcaaataaccaaactggaacacagcagtcacagtcaaccgct
gtatctacatcaaaccctctgaacttgcctcttgctgaaactttcctatcaggcaacataaccgcccagcaaaacgggcatcagcaggagatccagca
atccctaggctcgcaacagcactcacagcagacccatagacagcaggggcaccatcactctcaacaacagcagcagcaacagcagcaacaacaacaac
agcaccatgtccagcaacaagaaaaccgccgccgtcaacagcagcatcaagcccaacagcaagcacagcagcaagcagctgttgccgccgccgccgcc
gccgctgctgctcaaagcggtgtactagacggtgcgcttggggaagctgccgccaatggtggaatgctaagattcattaacaatcagtacgttgatga
tgagcagtcgttgacctcccagtcggggcacggtggatctcagaacccaagaattgactttgtgttcatggatccaagtgcgacgaggggcagacact
ttagatcaaactccaactttgatccgaccggggatgatgaccaggacggtgacggtggctctcctattggccagctgactccaccggtcacgggcagt
aggctacagaagtcatccacaagacacggcgaatacgatgctgagaactacgacttgatcatacataatgacttcaacaaagttgaagagatttatga
ggagttctacaactccttgaagccacaggtggagcgtgttcaaaaggcttataagatcaagaagattcgcaaataccaaaagattaaagctcttgcgg
tgagaattgatagatataaaatagttaaaggctgtacattggaggaagctttcgagttctttgataatctaagaatagcagaagataacacaaagaga
tcaatagcttggttatataacacattacctgatgttttgaaaaagattggtcttgaagaagagcttaaaagggttacaactgcctag
>g203.t1
atgtctatgaaagcacttacttatcaaggtccaggaaagaaaggtgtgtctgaagtaccaatccctgagatccaaaaac
caactgatgctattgttaagttaacaagcactaccatctgtggtacagatttgcacatcattggtggtgatgtcccagagacaccaccaggcagtatc
cttggacacgaaggtattggtatcgtctataaagccggttccggggtgtcagattttaaagaaggtgataaggttttgatatcatgtatcactgcatg
taaccagtgtgtttattgtaagaaaggtttacaatctcactgtgttgacggtggttggattctcggtcataccattgatggtactcaagctgagtacg
ttagaattcctcatgctgatcactccttgtacaacattgagagatttgaaggaatcatcaatgatgagtccttgttaatgttatccgatatcttacca
actggtaatgaaattggtgccgttgccggtaaaatccaggaaggtgatgttgttgctattgttggtaccggatctgttggtatctctgcattggtcaa
tgccaagactttcaagccatcattaaccatcgtcattgatttcaatgaagaaagattaagaatcgcaaaggagaaatttggtgctgatatcggtataa
atccaggtaaatgtgatgttaaagaagaaattaaaaagttaactaagtctcacaacttaagtatccgttccgcagatttagaagacggtgttgacgtt
gcaattgaggccgttggtattccacagacattccagacatgccaagatatcatcgcaccaggtggacgtattgcaaatgtcggtgtccacggtaagaa
ggttgacttgcaattacaagatctttggattaagaacatctcaatagccacaggattggtcaacgcaaacaccacaaccgaccttctggcaaagattg
aaaggggtgacctgaacccggcaccattggttacacatcacttcaagatgagcgagattatggaggcctacgaggtgttcaagaactctgagaaggag
aaatgtatcaaggtcttcttggagttctag
>g204.t1
atgcttccagtaaaagttcttgctgcattgcttccagcagtggcgtttgctaagaaggtcgagaccgggttttattctc
tcaagtttgatgtctcgcgtggttcttcatatgacacctccgttgtgggtgcaaaggctcgattgagagctagagataccgatggtacaatctctatg
gagattgagaacgagagtagtttctatgctgttgatttgaagattggttcaacggaacaagaaatcattgtccttgttgatacgggttcatcggacct
ttgggtgacagactcttcaaacccatattgttcatcatcatcatcatcatcaggcaaaaaatatagaaatttagatgattatgagcattatcagaact
tcaaggactctttagatactttagaatcatatgagatgaacaaagtatcagtaatctcatcagcagttagcaaatcaacttcttctgataccattgat
tgctcaacatatggaacttttgacccttcaaactcaacaactttcacaagtaatggtaccgaattttatattagttatggtgatagcacatttgcata
tggaacttggggttatgataatgtctacgttggtgatgttgaagttgaaaatttaacatttgctgttgctaatgaaaccaactcaactgttggtgtcc
ttggtattggtttaacgggtttggaaacaacatactccggctctttagtttcttctggtagctcatatgagtatgccaatttaccagtgaaattggtt
caagatgggttgatctataaaagagtttattctctttacttgaactctgatagtgccactagtggtaatgtcctctttggtgctgttgaccacgccaa
atatgaaggttctttaactaccgtaccagttattaacacattgaaatcatccggatatagcacagctatcaaattagaagttgctcttacaagcatgg
actatgatggtacctcagtttcaaatgattccgtttctgctttgttagactcaggtaccacattgacctatgtcccttctactatcattgaaagtgtt
gcttcagctgttggtgctgaatactcagattcatatggatattacttgatggattgtccatcaagtacaattggcaccaacttgactttcacatttga
tggtgcatctatcccagtagcaattgataacttcattcttactttcgactcgagtggctcaacatgtgttttgggacttatggactctggtgatacat
ctgctgctattctcggtgattctttcttaagatcagcatacctggtttatgatttggatgatttggaaatcgccatggctcctgtgaagtacaccaca
gatgaagacattgaagtcgttaccagtaccatcccatctgcttcagaggcctctgattactcttctacagcatccattgattctagtgactctacaga
tttgaatggtgaccttggtggtcttgagggatctgcttcagtgactacaactacttcaggttctaaatctacaggtacctccacttcaacaagttcaa
gaaacactgcttcttcttcatcttcatcatcgagctcttcaggtgccccagcacttaacattcctattattgccctctttgcatcattgacagtaggc
ttattggctgtctgttactaa
>g205.t1
atgtattaccgtaatgcccagtgtgctgtcgttgtatacgacgtaacgaagccggcatcgtttattaaggcacgccatt
gggttaaggaactccatgaacaggctgctgctggaattgttattgccctctgtgctaataagtatgacttggttgaaaatgatgaaaccacacgtaaa
gtcgcatatgaagaaggtcaacaattagctgaggaagaaggcttattattctttgaaacgagtgcaaaatccggctttaacgtcaaagaggtattcgt
tgcccttggtgctaaagtcccaggtcaggaggacaaggcacaaactgatagggagcaacagaatcaacgtgtggacttaaacatccagaacgactctg
cttctgctggatgcaattgttaa
>g206.t1
atgtcagctactgagccagatcgttgttggatttgcctcggaaacgaaggtgaccctccaccactctcgaggtcatctg
acactgggcacttgattcaagtttgtacatgctcacttcgagcacacaaacgttgtctcttggattgggttacagatttagactctcgccgtcgtcgt
gaaggtagaatgggtgaaacattaatgcaaacggatttaatccatctgacaatccatggagaggacagagctactgtcgttggactaagaccaactaa
cggtgcacggatatatactggtaaagagattcaatgcccacagtgtaaaagacaaatcatgttgagaatgaagccaagtaaaatcttatcattacaca
ggttgatgacttctgctggtaaagacgtatcgactatttcaacggctgtacttcttggttcatcaattgttgctagtatcttcacatcattggcaagt
atcggttacactatgtggaattcactagctggtgagtctgtcttaatgggacttttggatattaaagagagctctttcgattctgcagcaagaaatgg
aagcattagtataaagaatgtatttcaattagctgggttcccgctatttttacatagtacaaggtccaacacatatttagcaacatatttccaagtgg
catggacagcaatgtcatatagagaaggtaaattgagcaatgctaaacttttgctggtggcattccaagctggatttttgatctatagagcagtcagt
gaggctatattacaccgtcattattatcgttggctcattgaaacaaagccttgctttgttgctgatagactaagttctgaagagctacagcatatgga
agatgagtatcgtagaagggaacagttgatgtatgaaagggaagataactctatgagaaatgatccctggtatataaggttactcaaatggtttaaac
caagctatacagaggaagaacgcgagataagacgtgatatacgagagagagaagaagaagcaatcttaaataatgattattctcaaatatttcataaa
gagtctacactttggaagttccttaacacatgtctttggcctagagctgcctcttttgttggtgacttattgagcaagtacacaaggattaacaagta
ccttctaccttatataaatacgcctgctgaaggtgtatacgctagaaatttggtttcattgatcattgttgcatttatacgtgacatggtactcttct
atatggcatggaaagaagtgaaacagtatcaagagcttgatgtcattgactcagattttaatggattgaaagtcgactgcttttcttctgttgatttg
gattcaactggtgaaattccaggcagtttcttagatgagcacatgttacaacatggtcaacatggtcagcctgtgaatattgctggtcaacagaacgg
agatgctgccggtccttttatatggggaaacttgtgggctcaaatgccacagctggaacagttcattaatatgatccactga
>g207.t1
atggggttgctatcgatcattcgtaagcagaagctgaaggactccgagaagagaattctcatcctggggctggacagtg
ctggtaagtcgacgattgtacgaaagatccagggaagatcaacggaaacgctggctccaacgatggggtttgagatacagtctgttagctataacagc
tataacgtcaacctgtgggacattggaggacagcagacactgagagcattctggttcaactattttgatcagctggatgcgctgatatgggttgttga
cctcagtacattggacaggatcaatgaggtctacagagagcttgataccgtcttaaggaacgaaagggtcaacggagtccaactgctgatacttctaa
ataaagttgatctcattgatcctacaattgtgcccgaaatccgtaacagaattataagtgcattggagttggagtcttacggtgttgaaggtgagaaa
tggaaagttctgccgtgtagcgcagtaactggagaaaacatcagttcaggaatggactggctaactaatgaatag
>g208.t1
atgtcgatattggagctgctgaagaaacgacagccgccaactcggttgtatagagcgaacgaagacggcgtgatagacc
tcacaagcgaaggtgaagatgacgtgaaagctgaggctgatgatgtaaaaattgaagtaaaaactgaagtaaaaaccgaagataccaccggtggggct
gctgaggaagatgctaaattgattgaatgtcctgtctgcttgctggatcttgcgattctctcgctggaagagcgtgagtcccacgttgagctgtgctt
attgaagccgtcaaccgccaagttcatcgttgcacgatcaccacagaagaagaagaagaaagaggaggaagcccccagaaagccaaggaagaggacaa
agcccttaccggacttcaagatcttgacgcttgggccccataaagtcatagttgacgggttctgctacgccgatggcccgtcagatctttactttctg
tctcacttccactcagaccactacggcggactttataagaactggtcccaagggatcttgtactgctctgagatcacagctaacctggcgatgaacat
gttcaagatcccaccggagcggtttgttgtcctcccgatgaatgagcctgtagaagtacgacacggcttaagagttacgctttttgatgctaaccact
gtcctggtgccgtcgtgttcttatttgagaccaatgataagaaagtgctacacactggagactttagggtctccaagacgataatcgatacttttaaa
gatatgtacattgatgagatctatcttgacacgacatatttgaacccgacttatagcttttacgaccagcggttggtgattaataccaccgtgaagtt
tataaaagacacggttacttcgaagaaacgaaagcgtggtatatttgactatctatcaggcgatgtcggtggatacgttatcattgtggggagctaca
gcattggcaaggaaaagatattcttagagattgctaaatcgctagagacaaagatcttcgtcactgagaagagatttaaaacattggaactatcaggc
ttggatatgagcctgtttacgacggtggaagctgactgtatgatatacgttgttgggtttgataagttggttgataagccatggctgaagaggttttc
caacaggcatatcattaaagtcagaccaactggctggacattcacaaggctgaagaaattggatcgaagtgtcgatgaagaggaatccaaagactatt
ataaatctactatcgagagagtcattggtaaaactatgacacaagaaaattttgaggaacagctgaggagccagcttaataggagcgatacgttgagt
gttccatactcagagcattccagttttaaagagctcacaatgctagggacattgctgaaatggggcaaaatgataccaactgtcagtgttgagaatat
ggaattccagcattggtttagagcatggaaggaaatggaaatcccatactctgttgttgaagaacactacacctga
>g209.t1
atgagaagactatcgggtgataagcaatctgatcagtcatctcagagaaagccttatcggtgttcaaaaaagtatatta
ataaaccaaagctggaatcagaggctaataatcacaaagaaagtttagaaaatccgattatgagtactaactttgagagcaacagattaccctccttc
aaaacactcacacaagatttcgacagatcacttcgtattgaagagaaaatacccaaaccaccacaacaaatagtcaaacaaccttctaccgtctttga
gcatcatccaaatgttcaatatcattaccagcaagtagttacacatgtccctactctacctcctccacacttacagcctggcttccaggcagaaaacc
aatttcaaattccacgccaacatcaacatccacatgaaagacagcaccaacaagtacagtcacagggacacccattatatagggaccggtctcacaac
ccacctcatcatgatctaagtctacaatatcgcttcccaagttcaccaactgatagtccagcaaaaactcctttcacgccagttcatagtgcatcaag
ctcatttaatggctctcagttaagtacaggtcaagatactaactacgttacaacacctggtcagatcccacattttgatactgaatcgataaaccctt
caaagcgtctgccagtacctttccctgatcgtcgtcactcaatccagtattcaccatatcctcctcgtcataaaaagaacgattcgagtgattcacag
gcctcgctgtctactctcgcagagattgcaagttcaagaactgaaacaactgacgtactaaaacatattgaggagtgtatgtccaagtatcgtaagtt
ttccaatgcaatgcatgacatggagagaaactttcgagatgagatggatagggatacttactctccaaacggtaaaagaataccactggtgtatgagt
actcgaatagttcaggtcaccgtgttgttgatatggatattgagagagtgaagagctttctatcaaatataccaattgacactttaaaagacgttgcc
acttggacagaagagttaacacggcattttgactcgtggctttcttatcgtcagagacatgcaccggttggtaacttcactccgaatccacagtctct
cgaaacacaagttattgcctctgggtttcagtatggccatcaacgtgaaagctctatctccaaaagacgtgacaactctgggaaagtgcacaagaaga
aagtatctgtcacgaagagaccagtggaacagccaaacgtcgcacttgtcattaagccaccgacacctgtaccaactgatgactcttcaagtaataaa
ccaagtgatgccccaaatgaggagttgagcataagacaggaacagacgtgtcttcagtgtgggtctgatgaaacacctgagtggagacggggacccta
cggttcaagatctctgtgcaatgcctgtggtctcttttactcaaagcttgttaagaaatatgatcttctcgaggcaaaggctgttatgattgaaagac
gagagaggggtgacggtgcagatagaagaatcccacttgattga
>g210.t1
atggataagcttttaaagaacttaaaacagagagtacccataagagaacttcatatccccgaggaagttgattcaagac
ttttacccacgctggagcagatctctaaatataatcctcactatgtgaaaagtttcttaataactttgtttaaagatccaaaagtcgatcaagatgaa
ttttatgatcttttcagtcaaatgatcatatgtaaacctttgttagctactgattatgaccatattgaatatgaaattggtaataccaccgttaagat
tagagaaacaccgagacttataagtggagctggtactacagggttaagaacatgggaagctgctatatttttcagtgattatctttcaaataattacg
atttgaaagataagaaaattttagagctaggaacaggtacagggttggtatcattaacattgatcaaatcacaaaatttccagaaattgataattaca
gatggtgattcctcattaattgattcattaaattataatttccaaattaatgatatatctttacaagacaacttaatctcatgtcaatctttatggtg
gggacaagatacaccaccagattcagatatagttatagctgctgatgtaacgtatgactcgagtgttatacctcatttggtgaaatgtattaaacagt
ctttagacaatgggtgtaaagaagcattaatagctgctacaataagaaatgaagacacaataaatacatttgaactagaattaaattcaaatgatctg
aattgggaaatcattgagaagattctgaaaccatctgagcagttgaataactggttctcttcaacgactccagagattagaatttatagaattcaatt
aagttaa
>g211.t1
atgctgggtagtaaggagaatccaattgatttagaaacagaagttatatcaattgaagatgaagacgaagacgcaatta
tcataagctcagaagttgaagtaggctcattagaagatcatgatcaatggtattattggtcactaccagtggttaaaacatttgcagagtttttaata
agcattggaaccaaatatgttagtggaagcgatgaattgtctatcgaaggttatgaagttgtaaggaatcaccttttaaagcatcatagtaatgatga
tatacctttagaagacgagtacatacaattgaatttacagagactaaagacatattatgttgcacatttatctttaatgggctgtggatggttgactt
acaacataaaaggtcattttgaattggttgagaaacatttccagccaaaagatcttgaagaagatctctatgatttcttagaagacaacggtattaat
gtaagtgtcattgatgttatgttcttctttaatgaaaattgtcatttcttagaagaacttcattatttcttcaaagatataaatcaatcggtggctgt
agaagcttataaaagaagatacagaatccctgattaa
>g212.t1
atgtccattgcagataaagagaatgtcaagccgaggatcgaaaggctctacactgagcagctctcacacatccaagatc
tacaaatagaacaagaaaggttagagattgagctatctcttaaggataagaagatcttggagttacaaaactcgttgaagcgatccaatgccaatagt
aagctgatcgtggataaataccagtctgactgtgagttcttggaacaagagttagttcattataaagaaagagaccatcttttgatgaaggaagttga
gaatacgaaggctgaaaataagaggcttctgacggttgttaatgagaaagatgatgaaatgataagcttaaataaagagctcgaaacgatgctattgg
aattacaagactcaaaagagaaagttgttagtagtgaactctcctctgaagaagaagaaaactcaattgaggatgagattttctatgagagtgaaagc
gaagacgaaattgttgatgatcagcaatttggggagttaatgacagacgatgaagacttgaacgaatcgacgagtttgaccaatcaactcgatatgaa
acttgaagaaaaagagaaagaattacagaagttactgtttgagttgagatccatgcagaaggagaaaacacaactctacgactacatcaacaagctct
taaagaaccggcctttacctaaccaaaacgagatcttgaagaagaagttggttcacagaaagattcttcgagctgtatcaacaaattactccaataac
gaaggcgtacagctacagaaaaagaaacgtgttatctcgaattatgtcaacttgaagagctacaagtactctaaactggataaattcgagtcaaatag
cgatgatgaaagagatcagtacgcaaacagaccatttaatttcatctacagagtaattggttcaggaatttcactgaacattgagactccgctattca
cattgttgagaagtctcaagctgaaggagatagacctcacggttgaatga
>g213.t1
atgtttgctagagctttaagaacccaagtcgtcccaaagactgccgagaacttcagagctttatgtaccggtgagcacg
gttttggctttgaaaagtctccattccacagagtgatcccacagttcatgttgcaaggtggtgatatcaccagaggtaacggtactggtggtaagtcc
atctacggtgagcgttttgctgacgagaacttcaccaagagacacgaccgtccaggtcttttgtccatggccaacgctggtccaaacaccaacggctc
ccagttcttcatcaccaccgtcccatgctcatggttagacggcaagcacgttgtcttcggtgaggtcatcaacggtatggagtccgtcaagaccattg
aggcctacggtaccccatctggccgcaccagagccgagatcaccatcgttgagtccggtgagatctaa
>g214.t1
atggatgaaatcaaaaagcaattgaaaaacgtctctttgtacgacgtcaaggcctacgtccgtaaggcgcagaacgtcg
tgtataactacaccgaaatggaggccaaggtccgagaggccacgaataatgaaccgtggggagcctcgtcgactgtgatgcagcaaatcgccgctggt
acttataattacagggagcgtgaggagatcatcggaatggtcttccgcagattcacagagaaggccgctaacgagtggagacagatctacaaagcctt
gcaattgcttgaatatcttatcaaaaacggatctgagagatttgtggacgatgcaagagcaaacgtgtcgctcatcacaatgctcaagtccttccact
atattgactcccagggcagagatcagggtataaacgtcagaactaagtccaaggcactggtggagttgttgaacaacgatacacaattgcgtcaagag
agaaagaaaagcagagataacgctaagaagttccagggtgtatctggtggtgccgcaatctcgagcaacggcgcaaccagcggtggccaatacgagga
gttcggcacatacgaaggacgtatcttcggagacggtggtgtttacggtgagcgttacgaggagtcaagagcagctggcaaaaaggactttgaagagt
acgacattgagggcgactcatcatcctcctcagctacaaaaccgtcaagagccaatagaagagtcgcatccagcagtaaacctgttcctccaaagcct
gttgtggacctctttgacttcaacgacgagccagcaaccacacaaactgcctcatccacagcacaggatgacgactttgacgaatttggtgacttcca
aggctcaactgccccagcagcaacaacaacaacatctgctccattatcaaacaatctctcatctttatacaaccaaacacagacaaacgacaactcct
tcggtgacttcacatctttctcaacaccagctgcccagacaacaccaagctattccttctcatctcagccaggtccagctcctgcctctaataagcaa
gacgcattctcatcattgttccagtcagcatccaccaaagctcacactcagactccatcatatacaccagccactacagccactacaaatactcaaac
acaaccatctaatggtgagattaatctcttggatctctaa
>g215.t1
atggtgccttctatccgtgagtccctgtcaccaccgtcgccccgtacaagacggtcctcccagtcagacgccaccaagg
tgaagagagccaaacaggtacagcagagtgtccaggggtttgagcccattccaaagaagtcagccataatcaaaacggacaagccgcgtccgcatatc
tgctccacatgcacaagagcatttgctaggcttgaacatttgaagcgccacgagcgttcacacacaaacgagaagcctttccagtgcgcagcctgtgg
ccgctgctttgctagaagagatcttgtgctacggcaccagcagaagctccactccgggctctctacaaacaacttgaaagaagctacaaagaaaggtg
agaatgagaacattatcacgaacttcggtaacaaagaggtatctttaccaacaagatccggctcagacgatgatttcagtgacgataacgacgatgac
gataatgacatgggctccacaccggcctctcttcgtggcaggtcatcatccaacacaaactcatcggtggttggaaagagcacaattgactcgttcaa
tgagcactcaactcttttcaagcacactgaaaatctgaagcatggatttccacgtcatgagccaagactgcatcgccataactcattctcagctactt
cctctttttcgtacttgaaaaaagaggatatcaaccacgacaacgacttaccagaggctcctcaccaggttggatttgctactccacagttaacagca
caagaactgaacaacagagcacagatgagcggtatcgatttagatgcccttgggctacaatacgatgttaacgatttctcgctggatcccaaaactga
gaagaagatgaatgactactttgttccgagtgataagccagcattgaatgcaagcaacatcaatctgaacaatatgttcaacaagagaccaacaacgc
cattcatcttaggaatcactccaaaatcgtcatttttggacttgccaggtatgagtgagtacctccagaccggaaactcaggcggtggtgcgggcttt
agcatgggagacgatgagaccaatgccaatttgaatctatttgcatacaataacacgaagatttcatctggtatggaatctccgctcaatacctctgg
ctcatcaaacccaatggacaccaactccggtacgactgtgtcaacctccatccatgacgataacatgtctcccgaggattggctaggcgagttcatca
acacgccgtttgaccagaatttcaactctcaaacaaaggatttgaacattattggatttgtgccgagcttatcgcctgcgtcgactgctaactctcac
ggtgagttcaatacgcctgcaccggttactacaactgctccaacttcgcagtctccaatggcccagccaacagcaaacccaagccagcttttcaacag
caacgatatatccacgctgttcagaactagacagattgacttgttcaagaaagtcattgaaaacaacacatcaacgaacaccctcgagctatttacac
cggatcttcgccttgaaataatgaaactaaacaagctcaacgaaaatcaattcccgaagctagaggagctcaaccaatacgttgcgctattcagagat
gaatttgacaagtacttccctttcattcatctcccgacgcttaagccgtccgttgataactacccgttactcttggccatcgctgctgttggtgcact
gtacgcattccactccagccatgcccatttgatgttcaacatcgcaagataccggattcacacattcctggagagagaaaagtctttcaagaacaact
gtagcattccactgtggttatatcagagcatggttctgctgatctttatcggtattttcaataacgacttatcaatcaccaagacgatgacgatcttc
ttgaactcgctgattgagttagtcaaactgacttcgctgaatttgccgttagagaacttcattactccaccaccgatcttggacaatctgcaaaacag
caccgatatgatgcaggaggccaatttcaactatttcatccttgcacagtcaaggatcagaacctgccatacaatcctgttgatctccaacttgttct
cgtcattgatcggcttggactgctctttacactctctggacctgaaatgcggtgtccattgtaaatgggacgagttgtggcagtgtggcaactacttg
gagtggatgaatttcttgggcacaaaacactatgttattgactccaaatttgcacttgttgagctagctaacggcaacgatagctataacaactgctt
gaactttttaactctgaataattatatcttgagcgatgaggaccactccaataagaagctacaaatgaagaccttattgtcgttattgatgtccatcc
atgaaaagatatatctcgagagaagcttgctgaagaatgaaaccaatggtgtaattgcagccacgagatggagaatgaactcgaggccaattattgag
agcttgttgaagagttgggagagtctttacatccgtaacggaggtgtcttttacttgaatgagtccagcctttccgtgatttataacaaaaatccaat
cttgagactcattctaccactgctatcgtttgctaagattcgtaagtgtatccatctgactcctattattgaaaatatctggagaaaagattgggatg
gcatgaataaatctttgaaagagctgagaaacgattatgaagcattaaaagatgccaccaattatgccattgacatcgtgaaactgtggatcgactat
gtctccattcaaaacgatgccgagaagacctctattagaacccctgttttctttatcacgtgtatattcacgtcactgttgatcattgccgagttttt
gcactcagtggagagatgggccatggaatatgaccaaaaaccggtctatttgaacgcaatggagcgtacgctgtggttacgctctgaattggtcttca
agaagattgaaaaatgtctgatgcttgatgataacaacaagacccactctgaaatcttgagaagggaagctaaaggtgccttggatgttactacgctg
tctgatgaagtcacaaaacgcgctgttaacccaaacactgacatccaggagacacgtcgtgttatccaggaggccagactctcctcgaagggcctcta
ccttggtgttcgtattttagccgatgcaccaatttggccaattgctttattgtttgcacatgctctgaaagcaagagctattcatatctccaagtcac
agccaaacactccgttagagagcaaatga
>g216.t1
atggctttacggaattatatgtacttcaaacatgaagactctttaaaatcacgaatagcccatggtacgtctaataatg
aggacgcaattggtgagacacaaaacacgacagtggtagcaaatgaaaagcctagaaggctcactccaacacaaaagaggaagttgatgaatatgaga
ctgcacgactcgtcggagtcaagcgtggagtccatcgaatcgcataatgaacaagatacaggtaaagatcatgaggataaagaaaagaaatag
>g217.t1
atgacaaaattagcgggacgtgagcttttcaactccataggccagccgaaacgcattgtggctcctatggttgatcaat
ctgagttggcatggcgtatcttatctagaaagtatggtgctactctttgttataccccgatgttccatgctcgtttgtttgcaacacaggagaaatat
cgtaaggatatgtggtcagagtgggacggtggtgataaagatagacctttggttgtgcagttttgtgctaatgaccctgagtatcttttggaagctgc
taaacacgttgaaggtaaatgtgatgccgttgatattaacttcggttgtccacaaggaatcgctaagaaaggtaactatggtgcattcttgatggatg
attgggagttggtttacaagttgattaataagttacacacagaactggaaactccagtaacggcgaagatcagggtctttgaagataaagaaaagact
ttagagtacgcaaagatggtattgagtgccggtgctcaattcctaacggtacatggaagaaccagggaaatgaagggccagaaaactgggcttgcaga
ttggacaatcttgaaatatcttagagacaatttacctagtgatacagttttctttgctaatggtaacatcctgtacccagaggacataacacgttgtc
ttaacgaagtgaattgtgactccgttatgagtgcagaaggtaacctttataacccagcagtcttcatggatgaatcgacaacattgaaagaacaacac
ccaagggttgatcagatccttagagaatattatgagattgtcaagacatgtcctggaaatgcatccaagattgctatgaagtctcacatattcaaaat
tcttcgtccattccttgctgttcacactgatatcagagtgatggttgcaaaagtttctccaaagcatgacatcgactctgttgaagccgttgtgaaag
ctgttgaatcagcagtcgctgagatatacagcaaggaagatattgagtctcttgatgtcatcaccgttggagaaaaacagccatggggtggatcttat
aagacaatcccatactggagatgccaaccttacttcagacctgtcaacggagtaacgggagaccagagagtcacagaacagctaaatgagaagaagag
agtagcagaggaatatttggagaaagagaccaaatga
>g218.t1
atgccaaggacaagacactccttatccgttaatgaacgaacaccgttggtggagcctcgtgggaggatgcgcagctaca
caactgatgagctcatttcacagcacaacagactcgtacaacggaatagacagaattccatcgcgagcgttgcgacatggcaaagcgatttgagtgtc
atcgacagcatcagagactttgttaaagagagatggccctcgctgactacaaggagattggttgctgctatgctttggggtgtaattgctgtgttcat
attctcgatggtgtttctgcctagaacaagtctaagcagagactacagaagaattcacttttcaaagcttacaacggttgacacagaaaggctattcc
ttatggacttgagctctagcgatatgaaaagacacattgagactttgtcgaatgtttcgcacctccccggtgacggtgatggagccacgcagtatgtg
ctcgatgagctcaagagctatggactgcagccacaaagagacctatattattcatggatgttggattaccagaggagtggtatcactttactgaaaga
tgggggagtagctcacactgtgaagatgacggaaacggacccagctacagggaatgaaattccagcctaccacgagtactccgcctctggtaatgtca
ctgcacctttcgtatttgttaactacgcctccatggaagactatgagctgttaaagttccaaggtgttgatttgaacaatataattcatatcgcaaga
atgcgtggtggtgtctctgctgccctgaaagtaaagcatgctgagctgaatggtgcattggctgtgatcactttctcagacccgtacgacgacggtga
aatcactgaaatgaatggatttgatgcttaccctgacggcccggcaaggagtccgctgtccattgaaaggtcaacattgcttttgactactctccagc
cgggagacccaacatcaccgggctatccttcattgagatcatccaaacgtcattccccagacccatacatccccaagataccagctatcccagtcagc
gcacatgagatagttccaatactatcacagcttgatacccttggttcacagatgggatggcaaggtaacttgccatttgactacaggccgggtccttc
gagtgagcttttatcgatttacaatgaacaaataccgaagacaaagctcattaagaacatcattcacacaatccccggcttgctatcggatactatca
ttattggtgcccatcgagacacacttacatcggtgaatggagcttcaactgcacatagtggaacagctgtacttctcgagatatcacgcgcattgtct
tccctggtaaaccgtggctggaaacctctaagaacaatagtcgtggcttcatgggacggtggtgaagctggtggaattggtgccacggagtatggaga
atcggcaaatgatctacagagaaatggtgtgatgagtatcgacttagaaggtgttagtggaagagatctgaaagctattagtcacccacttctgagtg
atgtgatttcaaccacagctgagaaattgaaacaggatataaatattctggagagtccaccagttgagggaagcgtttttcagaatcatttgggtata
ccttcttgttctattggcttcgattctaatgatacagcaccactacataagaactcagcatttgacacaacacattggttagagacctatattgacca
aaattataccaatcatgaaaacttggctaagtatgctggacttttagctattcaaatgtcagagcatgatgtattatcatacggtgttgagaattata
taaaacacattggtgattcgtttgaaaagattattgattctatcccacgtaagtggctactaagagtggtatattggagaagaagagatatttcatta
cccttagcacttcaggacctgtttgtctccatagaacaattaacaaaagaagctaaagcctttgatacggcattggtaagtttacaagagaacatttt
ctcggattatccttggtttaagttttatataaaacttagaatggcattccaaatgaaaattatggggacgaaggctagagatactgagaagactttca
atgccaaaggtcttaacggaagggaatggtacaaaagcattatatatggacctgatggtgatgatggtgggaaaacattgatgcttccaggattggtt
gaagccgtggaggaaggaaatgtaagagagtttgaaagatggattcggattctagacgaaaagatagctactcttaaaaagttattgagaatataa
>g219.t1
atgacatcgtcgacgaagaacacgtcgactcagtcggtgcttacatcgctagctacaaacggtattgtttttggtgttt
ttgtcgcgctcttcctattgtttagacttaaactgttaagaatctatcaacctaagtctacttataatttgatcaatgatgaaaagaaaccagagccg
ctgccatcaggactttggcaatgggttttgccattattgaagaaatctgataacttcgttattagacaagctggtattgatggttacttcttcctcag
ataccttgcgatgatctgctgcatctgtttcttttatatgcttctgtttttcccaatcttattacctgtcaatagtgtcgacggtaaaggttcctcag
gtcttgatgcttacacgatatctaacgttggacaccgttcaagatattacgcacatgcaatcctcgcatgggtcttctaccttggtgtcgtgtttgtc
atttatcgtgaacttacctactattcttctataagacaagctgttcttgctactccacgttatggacagaagttgtcttcaagaactgtgttgttcca
gactgttccagaacaataccttgatgagaaggaatttgctaagctattcgaagatgttagaaatgtttggattgcccgtggtgctaaagacattgcaa
agaaagtttcaaaacgtgataaattggttaataaattagagggtgctcaaaactctttacttcgtaaggcaatgaagattaaggccaagaaggagaaa
aagggtgaaaccattgaccaagaagatgatattacctcatacgttccagaaaagaagcgtccaactcatagactcaagttccttatcggtaagaaagt
tgatactatcaattacgccaaagagcaattgccaattatgaatgccgagattgaagagcttcagagaaaccacgcaagtgctcctccaatggattctg
tgtttgttgagttcggttctcagtactctgcccagcttgctttccagtcagttactcaccacactgctttgcacatgtctcctcgttacattggctta
gaagcttcagatgtcgtttggatgaacatgcgtatgttctggtgggagcgtcttgttagaagatttggtgcagtttctgctatcagtgtacttgttgt
cttctgggccatcccagttgcattcgttggtatggtctcaaacattacatacttgaccaataagttgaaatggttagattggatcaatgatattccag
attggttacttggtgttatcacttctatgttaccaactgctgcattggcagtcctcatgatggtcttgccaagattcattagatccatggctaaagtc
tctggtgcaccatcttctcaacacgttgaatatttcactcagcaagcttacttcgctttccaagttatccaggttttccttgttaccacaatttcctc
ttctgctacatccactgttacgaagattattgaagaaccaagtagtgccatgtatttgctctctgagaatttaccaaaagcttctaacttctacgtct
catacctcgtcttacaaggtttaacagtttcttcgggtgctttgctccagatttccactttggttgtgttctatcttttgggttatttgcttgattct
tcaccaagaaagaaatataacagattccacaagttgccttcaatctcttggggtaccactttcccagtgttcactaacttggctattatcactttaac
ttactgtgtcatttctccattcatgcttctcttcgcatccgttggtttcttcttgctctacgttgcttatctttacaacttgacttacactttcaaag
agtctacagatagtagaggtatgcattatccacgtgctttgttccagactatggttggtgtttatttgggtgaaatctgtttgttaggtctctttgcc
gtttctaaggcatggggtcctattgtcatcattgccatcttactcggtgttacaatgttcattcatttcaacttgaacgctgcatttgatgagctctt
aacagttatcccagttgacacaatgaagccattggatggtattactgatactccttcctactcaaagccaaactctgcgaacgctagacactctggat
tgtatgaccagtctcctaagtttgagaaatctttcgatgctgcatcatccgtgaaacctccaacaaatgtgtttgagttggacgacttaaaccgtttg
tcattggacaacacacgcaatggtaacagtgtgccattgcttgcagacggtgatacccaggttgtcccaccagctccattgtggaagcgtttctttat
gccacacatctactgctcttataaggttgcaaagactcgtattccagatatttacaacttcccagatccagacgaagagactgacagattaaagttgg
aacacgcatacgacttcccagctgttagtgctcgttgtccaaaggtttggattcctcgtgacccaatgggattatccacaaagatgattgatgagttt
gaaggaattgttgatgttagtgatgagaattcccactttaatgaaaagggtcaaatcatctggacaggtcctcctccatcttatgaagagtctgatga
gaaggagacttcatctccatttgaggaagagttcgaacaagattacgaccaggagtacgagtccacaagagtttaa
>g220.t1
atgacttctgttgaagattacccttttgccgactctaagtatggcagctttgaagttatgagtacgagtatgtttggat
tccctggtagcacagacatgatgtcccttggcatctttgatggtatggaccagatgactaccaatatggcttatcttgaagaagagtcttcccctctc
acagggatgccagttccacaattgatgactctcaattccccatctcttattgttccacattcaaatcaagctcatatgattcaacaacagccactaca
aactttacatcacaacaattatacccttccagttgaacagactcactcacagcagcaacttcatgttgcaccacaataccaacatatggacaacgaca
tgatgtattctcaacatggacagctcatgaatcatgaaacacaatttgatggattcccaccagttgatgcttttgcaccaccagctgctactccagca
catacagtacatgagattgaccctttccaaactccacagagaacaagaaacatgagtgaagctgatatcttggagacactacatcataacttcagaga
gtctccactgtctttgaccccagaatcaatcattgcttcttctattacaaattcatattctaccgctccttcttcaacacatgaggctgccggttcat
catttcaacgctacaaagttataagaggtatctcatctggaggttctgctacaaaaccacctcgtgttgttactctttctaaccatcactatgcacca
gttaacttggaacttgttggtgccactttacacgatttgtgcttgccacaatggagcgaagaagagaagaaggaccgcagaagaattattcgtgttga
gagataccaagttggtccacgtatcgttgcacagtttagcattgttggtagtgctaacgagaatccaaaaacattaccggcaccaccaggcgttgatg
tcgttgagattagttgtttggagtgctttaccagtgccaatgatgatattgatgatgttactgaaggcgactacggttacaaaagtgaaccagatatg
aaactttccttttacattacaagtgttgaggttattaaggttgttgaattattgattggaaccgaagttcaagatgctgttgagcgtcgtcgtgagag
aggtagaattagatccaacttggttccattttggtctaagaagccaatttcttcaagaatgtcaaaccaagaggctagaagttcaccattaggtagtg
acggtaacgttgacttccgtgttgaattagctacaagaattatgtcttatgatgttagaaagccaagaggctttgataaggaagttagaatcttgaag
tgggaaaagcttgttcctgctttgaagagagccttacagagttactacgttgaagttccagatgcatttgaagatgactctgagttttga
>g221.t1
atgagttacgcagaagctgccaaagaggccgagaccgcagtcaaaaacgacgctaagaaagttaatagtaaagccgaga
aggagttcaacgcagcagccaaggaagctgatgctgcaaaggccgatttgaaatctgctgctcaagatgctaaggataaggcttccaagaaggtcaag
gagattggcgatgagataaagaaagctgagaaagatgctgccgataaactcaagaagggctacgaagagaacaagggtccagtcatagacttctttaa
gaatattgccaacaagatctccgaagctgcctcatatgtagccctatctacgaagagcgccactgctaccgcttctgaggaacttaagaaccctgttg
ttgcatctcaaactgttatcacaattggtgccattgctggtttgatctacggtatcaatgaacgtgctagaatcttcagattcaagtctgacaatgaa
attacttgcatccttgcaagtcttacaggtcttattgttcttgatggatttttgttcactaagtactatccaaagtatgataagaagtctcttaagtg
a
>g222.t1
atgtctgctccagctgctgctccagagggtcagagaagaggtggtttcggtggccgtaacagaggtcgtggtggtagaa
gagccggtggtagaagagatggtgaggagaagggttggaccccagtcaccaagctcggtagattggttaaggccggtaagatctccaccattgaggag
atcttcttgcactccctcccagtcaaggagttccagatcattgatcagttgctcccagacttgaaggatgaggttatgaagattaagccagtccagaa
gcagaccagagccggtcagagaaccagattcaaagctgttgttgtcattggtgactccaacggtcacgttggtctcggtatcaagaccgctaaggagg
tcgctaccgccatcagagccgctatcatcattgctaagctctccatcatcccaatcagaagaggttactggggtaccaacttgggtgctccacacacc
gtctgtgctaaggttactggtaagtctggttccgtttccgttagattgatcccagccccaagaggtaaggagattgtcgcttccccagctgttaagaa
gctcttgcagttggccggtgttgaggattgttacacttcctcttccggttctaccagaactttggagaacaccgtcaaggccgctttcgttgctattg
ccaacacttacggtttcttgactccaaacttgtggaacaaccagccattgccaatttccccaatggatgtctacgccgacgaggcttctgcttccaag
aaggcttactaa
>g223.t1
atgagcacggtagaatcccagcaagcacttcagaaggagcttgaaaagtttgtggctcagcaggtacagcaaatcccag
aactcgctgaagacgccaccgatgtcgcggagtacttagtgctattgataaacaacggcagaacaccagagcaagcacacgctgaactcagctccatc
ttcagtagtgatgccctcaccaacgtcgttcagagtgcctataaagcacttgaggactaccaaaagaaccaggctgctgctgccgccgccgctgctgc
ccagccactacaaacacagcaagaggcccaaggccaacaacaggacgctatagttactgatgagaacaacggtaccatcaacacatcaataccgacaa
agccatctgcttataacaagtttgcaggcaatggtatcaataaaagcggaagaggtggtaagatcacaactggaccaagatcatttgctctcaaaaac
gaaaacgccctccaaagagcactcaacctctctagtgctgccggttctgattcattcgtcaatgccagaggtcagatcaagaagaaaggtcgttgcct
tcaattcccacactgcccaaaaagagactgtgtctatgcccatccaacaaagccatgcttcaacttcctcaatggatcctgtccaaatgaacaaggta
cttgtaactttttacatcctggtgaagatgacgctctgatggcagagttggagaaaactaagaaaacttatttagagaagaaggctcatcaacatatc
caattcgcacaggcagctacaggtatcacattgtgtaaatttggtgtcatgtgctcaaaccagcagtgtccatttggccatccaacgcctgccaacga
agatgctaaagtcactacattcgaatggtgtacttctaacttgacatgtcaagatctatcatgtacaaaggcccattcctctatctccaagatcaagg
aagttaaaccaatctcccaggcaaagccagctgttgagaagtcattggaaccatgtaagttcggtgctaattgtacaaaccgttattgtaagttccgt
catgcaacttctaagacaatgtgccgtgacggtgagaattgtacaagaattgattgtttcttctctcaccctatcaaagaagattgtcgtttcgctga
tggttgtaagaatccacactgtctcttccaacatccaaatggtaagcctcctgcagccggcaccatccaaccaaagtctctgtcttggactaagactg
atgagagacagtttgccgttccggatagtatggttattgagcatgctccaccacaggaatcttaa
>g224.t1
atggacaggatagatccactgggaaccctgagcccgcagccgttttatggtgctacatacagctcaccaccaaaacata
ggccaccccagttactgaagaggttacagtcctttactagtactgatagtagggacaacatcagtttctctgagattgttagaggactaccggggaga
ctaattagacgaggttctgttatcattgctgagacaggggagagacgacgtggtggccttcgagcgagtggcacagctgaacggtttattgaagatga
cttggagacacaacctctcatcggtgcacagccaatggcccctacgctaccacaacggctgtgtagtacttacagagatttctacgactggttccata
agaataagtatcacaatgtcctgaagtgctcgctagcgtatcttattgcctcactagcggtgtattataccccattggcaacagcattaggaaagagt
gatagcaagcacgtcgtggctaccgttgcagtgtacttccacccgtcccgaacatttggttctatgcatcaggcactgatatttgtttcgctggcctt
ggtgttcagcttttcagtttccctcctttcaacgggaatcgccagtgccgtctatcgtagtggtcattccaattggagtgcgtttattaatctgatgt
ttgcgtcagtttccctaggattcgtctcgtatatgaaacagaagataaaccactcaacttttaacgttgcctgctctttagcttcaatcacattgatc
tctgccattgttaaggaaggtgcgctggacagtgacagtataccaatactgaggctcctttccgttttcgagatcgttacgctgggttgttcgatatc
ggtgttaatctgttattttattatgccttcatcagcagttaagcagctaaataaaaccctcaacgaaagttgctctttaatgtcccagtacctttcac
agattgagcagtcatttatcaacaacagaaacacactagcagacgacaccattgtcagattaaacaaagagttgaagaagaatgcagggaaacttaaa
agtgatttggaagagtcaaaatatgaacttctcctggttggtaaagaagaccagtataagtcatattataggatcgtccgtacaactcagcttatgat
gtcacagctgggaagtttgaaaggttctgcagatatgcaatgggaaattctccacgaggatgaacagtcatcaagatcatctacagaatcgattaaca
ccttggatagtgccgaccgtaccctccagggaagaccagcattacctatgtcagactcaatggtgactttagacgagagaacagcactgaattctaag
cagctctttgatctgttcatatattatcttgggccatctctcaaatcgttttcatatacaatacgtggagttttagatggtatgccattccaggagag
tgatgaaatgaaagaaatatatcactacagaaatagtcttcgactagcttcagaactattccaaggaaaatacgaaagggctataacgaaattgtact
cccaagacatttttaagatgtatacaccaagggaggcaaagattaatgaggaagaagttgcagctagttgtggaaacttcgcatccatcttatcacag
tactccaaagagcttgatcatgtcgttgagctgttaaccgagcatggtgaattagtggagcgcaataggcattcatggaattggttagtattctggaa
aacccaagaagaaaccgatgatgatacgaaaccattgcctggactggattatgccttaaacaacttgaactcagaattacagaaacgtacagattcta
cagatcagcgtgatagcattgggtataaactctgggaattctttagttttttcagaagaactgaggttcaatttggtattagagttggtattggttca
tttgttttagcatcattagcattcctcccacagacgaagcgggtcttcatggagtggagaggtgagtgggtattagttacatactctattatcatgaa
taagtcgcttggaggcactaccatgacagtgaattggagattgattggtactcttcttgggtcactcggtgcatatttgacttggacagtatttgacg
gaaatccatgggcactatgtattactggttggctgatttcattatattcgttccatatcattttgaattggagcgacgtaaatgcgtttggaagattc
atattgttaacgtacaatattacggcgttgtatactttcaacaccacgagatcagaagatttagaagaaggagatgaacgtgaccctataatcagaga
catcgcattccatagattcttgggtatcacagctggtgtcatttgggcgttaataatgacagtgagcttcttaccgttaacagctaggaatagattaa
aacgtggtttatctgtgttatggctacgcttgggtatcatctggaacactgatccattggaatatcgtggcaaggaacttgttggattggctgaccaa
agaggagttgttcacatcatgagtgagctagggctggctcttaaacaggccccaaaggagacaagattgaaaggtaagttcagaaacgatatctataa
aaagctaatggactccactgaaaagataattgatggattccaaaatatgaacactatgattatgattgataccaacttgaacgagaacgagctcagag
ttttaaaattcacagaatctgaacgtgatgaattacagaacagagtgtttttgatcttttatatgatttcctcttccattatattaggtatcccttta
ccgtctaaaccagcctctactgcacattccagagaccgtataatggtgaaactggcacagataagaaaagaagggacgctggcgaatgaggactatgt
gttattgtactcttacattcttgtcacgaatgttattgttaaggagctgaataagatcattgggtatcttggagatttgtttggtcttgttgacgaag
agacatttgaaatttag
>g225.t1
atgacagtctactcgttctggatatttgataggcattactctacaacacctagtggtactatcaactctaagagcaatg
aagacaatgccaagctgctatttggtgcgctgttttctctaaggagtattgctgaaaaactcggtgatacgcccgagtcgaaaaataacatgacatct
ttctccacagctaagtacagagcacacttttatgagtcagcatctgctttaaggttctgtattataagtgatacacagacaatgtatcttcaagatgt
attgaaaaacatctatttaaagatttacgttgagaatattgttaaaaacccgctatcgcctgtggacttcaaaccgggttctaaaataacaaaccaaa
ggttcatacgggctgttgatacctacttaaatgacaaatag
>g226.t1
atgttcaacgttggaagaatggctcaagaacgggttacacttgttgctcgtcatttgtccaagcactgttactcaacgg
tacagagcggggcaaagtattcaacagaatataaggagtactgcaaattgcctgatggcaagattggatctttcttccacgatgtaccaatgaacttg
aacgtagagaagaagaccgtcaatgttttagttgagattccacgttggtctaatgccaaatttgaagttagcaaggaacatccttttaatcctattac
ccaagacactaaaaagggcaagctcagattcattaagaacttattcccttatcatgggtatattcacaattatggtgccattccacagacttgggatg
atccaacaatagctgacaaggataccgagttcaatggtgataatgacccgttagatatctgtgagattggctctagagttgcaaagactggtgatgtc
tttgaagctaaagtattgggctgtcttgcattgatagacgatggtgaactggattggaaagtcattgccattgataccagagacgagctggcatctga
actgaatgatattgaagatgtccagatcaaatgtccaggccttttagaagctactttcaagtggtttagagactacaaaattccagatgggaaatcac
aaaatgaatttggatttgaaggtaaattcttgggagctgaaaaagctattgaagttattcagcattcaaatgaatcatggaaaaagctcgttacaggt
aacgttgagatggagaaagtaccaatgattcaaaactgtacccttgagaatacccctggttttacaccacaatcaatttccaacatttccaaggctct
tccagacgctgagattcctgcagaggttggcaagagctatttcatctaa
>g227.t1
atgttacaaccatctgctgctttaaccagtggtagtccgacattcgatctggcactcaatgcacttagagtgcccgaga
actcacagagactggaatctcttgatggattcctctcacagaacagcatagtactcacaaaccctgaaattttccaaaggacaggtgagaagacagtg
acgtctgatgacttcaccatccgtggtgcgaagtataccacgacacagaatacaagaagaacagcaggtgaaattgcagatttgctaaatgtgaatgt
aacagaggtgttgcgtgtcatttgtgagatcaacactcgtatccctgaagaggagaagaaaagcaagagtgacaagaagacaacacacgaagatccaa
acatgacaaaggaagaaacacagcagttatacatttttggtgtattgaaagacagacgtactgttttgcaactaacgaggtttttacttggtcacgga
gcaatgccaacattgggtgataagttttctcaagatatcttagaggattctcagtatattagtaagatgctctcataccttgagactattacagtgga
gatccaaaaagttgataacggttacaaagacaagatcgtctcagagttatcacacacaattgcagagatcttaaagaacttggtgactattctgatca
aagttgcaacaacagatgctaacgttgttaaatggttccagttgatggacaaattaagctttttcaaagcacttcaaggctctattgatgaagaagtc
taccaagagatcgactccttatcatctattatttgtcttttgctctttggtttaaacaccaaagacgatatctttgatccaagtgcacctttcgcttc
ccagccaagtgccattagaactattcatgatatacttgtgaactcgccgtttgactctgtggctttatacgcttggagtgttgtgataatttcccttc
cagatttcactttgaacaaggtgttcaaggacgatgagaacgtcgagaccatctacagaggtttagcagttaaatcagccgaacttggtgtcttccaa
catattgagcatatcaatgccgtcttatcatacgattcactctattcagctatcttgtcatctttccttatctgtgctgtgccatctatccaattaac
agacaacacatctagaacttactataaagttcttaaagatgcgccaaacacatttattgaaaaattcttcacaaatccaaacacagagagactgttat
acctcacaaagaccaagttcccagaggtcacaactccatacctcagattactcagcatcaacggtgcttatgctcataacgaactctcaaatatgact
acttatatgtcaatagttccaaacagtacaatggactatgaaatcgataatgaagcagataccattacattaacagatggacttctcgtgaagccacc
atttgaacagaatgccgatgtcttgatgctattacctcctcaaaccaagggaaaattactcccaacttctgatcaaaacaccgatgcggtgatcttcc
aacacagttacaacggttggtccttgcttggtcgtgttttacagaacatcactggcgatgagcaacagacggagctgatgatggcaattttggagtta
attacgaatacactctctacagctgatattgataccacttctcagatattagaagggttgtcatcattcctggatgaggttgatatccttgatgtcct
tttaaagctctttgaacaatctcttcaccagagagacgtcattccattgacacagctcatgaaattattgatagccttggtgaagacctatccacaaa
ttgtatggtcccatcttgttcgttcagacttacttgaacgtagtggaagaggtggtttaatttcaactatcttgggtagtgctgaaacagtcaacggt
aattatgacttcaccataacctctttgaaactcttcaacgagcttgttgttgattgtctcgcacacccagaggacgaactctactcacacaagcatga
ggtaattcctaaactgacaaactacgctgctcaagtctttgaaagcttcatgtactggaactacaaagattcacaccaaaagttcgaaattgctacgt
tgattcttggtgcattctctaagatcctgtatggtgtttactctgtggaccctgaatctaacccaactaataagatcacaaaggttttagcatcttca
gctaaaagggttatcacttcattcacagtttctcttccagatgttagaattatcgctccaatccttgctgcagtcgatgcaattgctgctgttcctac
tgtctttgacaccactagtcgtcttggacttgcattcacacaatatgctagaagctccatgcagttctcaaagcttgttatctccattagatcagcta
taggcgaggtaccatccacattagagagttcacttttcgtaaagtctcctagcttgattgctatttacggtaatacattctcattgagaacagatgtt
ttgcagttattgacacagttggttagtgctaaatggccaagtggatctccatctcttttgtcacatcttggtgactactacacaacaattcttctttc
atctctaactcaagatttgaaaacagtctatgatgactttgttgttaaaagggcactgtattcattcttctcagctgttattgaaggtaatcagaaag
gattatctatgattttcctcaatggaggagacataagggataccaagaccgatcagtctacgctattaaaggctcttaagcaggatgtgaaaaatatg
gattactatccacattggttgagtatacatctagttgatgcagttgcaattgctttcaactcatggtcatctagaagaccaaacgaaaaggaggaagc
tgagtttgtgaaaacattggttaagaagttgaccgactcaaaaccagaaatggttgactctggtaatccagctgaagtaatccaacactgttataaat
acaagctgaattccaagattgcagagatttgtgcgttggtcattttcccttcaaagaaagatgactcaagccagcctatcattgatctgttgaactca
aatgacctcatcgatttgattaagccattatatggaccatttggatacaatgcatcacttcataaggatctgaataagacttttgaagagaattggcc
tggcctcagtcttgaaaaattcatccgttccccacttgctattactaatagatatggagaaggagctgtctacgatcttcgtctccttgatggcattc
tttccaatgatccatcatggatgggctcaagtgccaccaccggcttcagatctaaggtcgtgtctgctagtgtaaacttacagttagtttcttcccag
attagtgctgcaaaatcatggggtgctcttttgactgcttatgctaagaaagttggcgacaagtcgtctttcattataatcattaaaaagttacttga
ggcaaatatagcggagggaacctccatttcaatgtttgaggaaatataccgtgctcgtacagagttggcattcttccttctctatacatcatcatcta
agaagccattggagtttgaggatctcaaggaaatcttggatttgtcacttcagctgatcacatcttttgatgttgacttcttgggaagtcttagtgct
aacaagtcagatgtttacagaccgcttatgagaatcatattcagatgccttagtgattctaagggaagcccaaagataattgaatctcttacccaagg
gttgttagagtttttcgaagttgttattgctaaaggttcgacattattgtttgagattgtccaaagtgacgctagtctaccagatgttggtggaagaa
ttgaagatatcttgttgataatatcgctattcaaggtattggtcgcatgtaaacctccagcaagcttcacatcgagattgtctacaattcttgttgac
ttcaacactctcaaggctattcttaacatatactccagctctcacaacctgaaggtgaataatgaacttgtatttgccgaattatcactaacatatat
gacagagttgatctctgtcgatgttatcgcggaacagttgatttctactggtctcttttccactttgatccaaagtcctgtttcaataacagtccaag
aaggtggtatatttgtccaaaccaatccaagacttcataacatctggaccaatggtttacttgcaatgatcttgatactcttgagtaaatttggggtt
cgtctgctctcagaaatcagtgcctttgtcagttacttcaccaagcagttcacttctaatattcgcagttggtcacaagagtctgttgccattacgct
tccagctttacaagagactgaacagatcatcattcttcaaaaagctttacagatgttattccatgagtttggacaatcaacaccaagtgcaagatttg
agaatttggagattgttccatgcttggatacaagctctggaagaaaggccttaataagctctttcaaccatttactagcccatccaaaatatttgaca
tcaagagttattccaacaacagccgaggaacagagactatttgaaggtgatgataaaatcagaacaccacttgttgaattactggtagcacaaattga
tgaacttaaacaagctctctctgaataa
>g228.t1
atgtccttttgcagtgactcagattttgagtctctctctgcagagattgagagtaaaagagccacagaggatgagtacg
aagacttacaaagcatcagagtgaaacttttagaacactatccaatgacagtggaccaagtgaaagaatggtatgcagatgcctgtaaagaggaaaag
aaaactggtgattactctttggtatatgaaatcttcagtgctgtgaagaacgacgctccggggttttggttcaatgagttgtgtctaaatcactatct
tagtattctcatttcaagtgactctgaagaggtcaacacctttatctctgagttctttgaggctatatatgaagatcatcagaactcccctgttaact
tcaccaattcgcatatctcatttgatataaagctcaaatttgtgtggcacatgagacgatgcacaatcaaaggtttgtttgatgaagatagtcacgtt
gaaagtacgcccttggagagtgatatcaagtatgttcaggaattattcgagcaacaattatctataaggcatgagcatcttgatgagacatttgctcg
attctcgagttttgttacatcaaattgtcccggacagtacaatgatataatgccaaaggtaaattcgatataccaaaagaccaaaaagagtcaagaac
aattggaatacgtcttcacagagcagagaacaggaactcccgaggaaatttcaatctcatttctgaaatccttaaattctttgaaaaaggaatataag
gaaacttcaagtgttttctacaacgctctggtggattctaatacgccagctttatggatgcaattcgttctcatatcatatgaacaaaaagtcattaa
tatcacagatacattgaagttattcatccgtcatcacccaaggtacattcctgcttacacggagttctttacaagtgtacctatggacacctcggagt
ttgctgctattgctatggaactgaaacaaaagggactactcaatgagtacgagtcagagcactggccgggccttattgtctccatgctaggtgcacag
aggactaattggatttctagggagggtctcttagaattggcccttaaacgaaacgacaatttccatcccgttgaaagattcattgcgtctctctatga
aagagaggaggaatttgaagaagctcgtaacgtgcataggctcttaacgacgacatttccaacagaagctgagggttggttgatctcttatcaatttg
aaaaaggaagagatgatcaacacgcattgagagttctcacagcagccatcaacagagcagaacagcttgattggccagagaggatctttgaggaagct
atcagattttcccaattaatagaaagtaggaccggttaccagactttaagagcaaagattgaaaagaagaaactggaagttgaagaagttagagccca
agaagctgaagccgttgatgtttcacaatttgaagaattggaaatcacagaaaacagacaaaaacgcaaagcagacgattctgatgaagatgaagaac
ctttaaaacgtaaggaaaatgtaagagaccgtgagcagttaaccattgctgtgcgtaatcttccagcaaacgttcaagagagaacgcttagaaacttc
tttagaaactgtggaaccatcagagacattcgtatcatcacagtaggggaatcctcacaggcaaacattgaatttactaatgagcaagaagtactacg
tgctattacaaaggactataagagaatatctggacaagaggttagagtacagaaacttcaacaaagtactgtctttgtaacaaatttcccaccatcat
tcactcaggaacagttacaggagatcttcgaatctgttggaaccatttcaagcatcagattcccatcccttaagttcaattcacaacgtcgctttgca
tatgttgagtttacggattcttctaatgctcaagcagcagttggtctcttggatggcaagcagactgatggttttactctctcagttcaaatctcaga
tccgtctgttaaaaagaaccgttctggtgctacagaggaaggcagagtgctctatataaccaaattggatttctataaagtagatgcaaacaaaatca
agcaactatttgacaaatatggtgttgttgagaatgtccatctccctttgagtgagcaaaacaaagagttgaaaagaaaaaatgacggttatggtttt
ataacattcagtactcccgaagaagcacaggctgctctctctttgaatatgaccatcttagaaggacgagctgtacaagtttccatctctgagaagaa
atcactgagaactcagaaacaagagcgcaaggcattcaaagactacatgaattgctctaatgttatcgcagtcgctcatcttccagacacaattagct
cagcacagttaaaacaattcttcggcgttgttggtcaagttgatgaagttgtacttgagcctaagaactctggtgccattattgctttctcaaatgaa
aatgatgctggcactgcttctttaaaattacaaggaaagttgattggcaattacaccgtccagattaccacagtgaaggatctaagaaactcagatgc
aaagacatcggtgcctacctctacaactacagtgaccccaatgatggttccttcgaatcttcgtagaagaagaatgatgagtacaccgattgccaaat
cagtcatcaagccaattgccacatctgaaccaacgaaacctgaagaaactcaaaagacagaaaaaagaactaatgccgatttcagagcaatgctatta
ggaaagaagtga
>g229.t1
atgacatcagtcggaaccggttacgatctctcaaactctgtcttttccccagatggtagaaacttccaagtcgagtatg
cttccaaggcagtcgagaacggtggtacttcaattggaatcaaatgcaaagatggtgttgttttagccgttgagaaaatcatcacttcaaaattatta
gtcccaggtaagaacaatagaattcaaacaatcggaagacacgttggtgttgtctactcagggttattacctgatggccgtaatttggtcaccagagg
aagagacgagtacgatacctacaagaaccactataaaacaccaatcaccgtgccttatcttatagaccgtatgggtaactacgtccaggcatttacat
gttataactccgttagaccatttggtataacagctatcgttggtggtgttgatgagaacggtccacatttatatatgatcgagccaagcggaacttac
tggggttataaaggtgcagccaccggaaagggtagacagagtgcaaagaacgagttagagaagttggatatgtcaaatttgagtgctaaagaggcagt
taaggaagctgctagaatcatctacgtcgctcacgaagataataaagataaggactttgagattgagatcagttgggtctccaccgaggagaccaaag
gtttacatcaatttgtcccaaaggaattattggaagaggctaaagaatacgctcagtccaagctcaacgaggacagcgatgatgatgaaaccatgtct
gactaa
>g230.t1
atgaatgtcttcagatcaatgggtgtcaatcttccagttgtactctgtgcgaataagtcagatatatcgacaattgact
cggaaagaacgatcacagatgaatttatacccttattaagagagtttaaagaagttgagtcttgtattagatgcagtgcaaaggacaagtataacatt
aaccaagctttctatctgtgccagagagcagtcacgcacccgatatccccgttgtttgatgctaaagaaggtaatttgaagcctgatgcgattgaagc
actatcaaggattttctttttatgtgataaagaccaggacggttatttaaatgaagatgaattcttagcattacagaagaagtgctttggtagaagct
tggatatcaatgacatcgcagagattaagaacactcttaatgaacaagcaccaaattctttctctgaaagaggtttaacctctgaggcttttctactt
ctgaataagatctttgcagagagaggaagacatgaaacgacttggggaattcttagaactttccactacaccgattctttatcactgaatgataagtt
tttgcatccaaaattggacgttccgaagaattcaagtgttgagctgagtcctgttggttataggttctttgttgacttattcttattatttgataaag
acaacgatggtggactcaatgacttcgagttggattctctctttaagccaacgccggggttgcctactgattggattgatacaaacttcccacaaaca
acggtgagaaacgaacagggccatgtcactctacaaggatggttagctcagtggagtatgacgacattcttagattataaagtcacactcgcatactt
ggcttatttaggatttgagtctacaaatggcacaacgactgttgcattaacagtgacaaagccgagaaaggaaagaaccaagcagggcaagcccgtta
gagtcaatgtcactgatcgtaccgttttcaactgctatgtccttggtggtcctcgcagtggtaaatcttcattattagaggcattcttgggaagacag
tatagtgagatctataatccaactataaggccgagaatagttgttaatagtgttgagttaaaaggtggtaaacaagtttatctcattatggaagaact
gggagagctggaaccagcagtcttggataatgatatgagactacagcaatgtgatgttctgtgtatggcatatgactcatctgacccggacagtttta
gaaatctcgttgaattatcaaaaagacatacactaattcaaaagataccaactacaattgttgctttaaaagcagatcttgacagacagcaacaaaga
tttgatatacaaccagatgaatacacttcgctggtattcctcccacctccattgcacgtatcatctacttggccttcttctttatcagaactctttgt
taagctcgttgaagctgctcatcagccacaaatcgcaacccctggtttggagccagaggttaagtctgatcatttgacttctctcgtgatcgcagcat
cggctgtgggattcttgagtgtcgtgtcattaaccctctataaaacatttgcacgtccttag
>g231.t1
atgcaagattaccagaagaacttcttggacctcgctgttgagtcccaggccctgagattcggccagttcacattgaaaa
gtggtagaacttccccatatttcttcaacttgggtcaattctcaactggtaaacttttatccaatttagcttcttcttatgcaattgctatcatttca
tctggaattgagttcgatatcattttcggtccagcttataaaggtatcccacttgctgctatcactgctgccaagctcgccgagattggtggtagtaa
atatgagaaagtttcatatgccttcaacagaaaagagaagaaagaccacggagaaggtggttctatcgtcggctcagccttagagggtaagagaatcc
ttatcattgacgatgtcatgacagcaggtacagccatcaacgaggcatttcaaatcattggcgcagagaagggaattgtcgtaggtacaatcatcgcc
ttggacagacaagagagaacccctgactctaaccaatcagccacccaggtcgtctccaagaagtatgacatcccagttttgtccatcgtcggactctc
agacatcatcagctacttgtccggccgtatctccgatgaggaaaaagccaaaatggaacagtaccgtcaagaatttgcacctgttaacttctga
>g232.t1
atgccagtgttagaggagataagcgatgatgacatcgataacatggagatggacttagcagagtttgatccaaacttaa
ggactgctattgctccaaaacttgaaaagacgattgttagatcacaagaccaagaagaagaacagctattccctaaagggaagagcttagagagtttt
gatgacgaagaagtaatgcagtttggcaaccaaaagcaattcacagaagaggaaatggcaaacttgaaaacattacaactaatttacccttgttactt
tgataagaacagatcacataaagacggtagaagagtaccaaaggaacttgcagttgagaatcccttggcagttgacattgccgaggcctgttccaagc
tatacctcatcgccgtttacgagcctgagaagacacatccacaagactttggtaaccctggccgtgttagagtcgccattaaacacgatggtaagcct
gagtctatcatggctaacaacaaacgccatttattgatacagattgctaagatcttaaaacaaaacccaacaactttagattctgtaaagaagctacc
aacacctccagacttcaagggtattgagattaaagaaattccaaaagttaagggtttcaaaatgaacacaatcgtgccagtattctccaagttcacac
tgggacatccattcgtcaaatctatctatgacgaaagaccacaggagccagtggtaccacagatcaccaagaacgcagcaccaaagcagaagaataag
tacatgcacgtgagaagataa
>g233.t1
atggacgagtctgtggatgctccaccaccattgtccaataatgagaaatcccgtctaatacgagaatccaaacggatca
tctcacaatttgagagaaactacaaacatgatctagcagtacatctctattctgcacatctcctacacttgaaagatcctaacttccccaagagaaaa
tacacagaatggccgttgtttcccgaggaagtgccagatccacgaaatacaaagatgtacgctcaagagccagatgaagacttagagcttcttgaatc
acatgaagccgtaccgaatcagaactctttgatagagttgaataaaggatctggtaaacaaaaaagacacctggtgaaagataagaaacagccaataa
gtgaggaatttgtcccgaacgatatcctcgaagaagaaagacaggaagccattttcaggggagaagatcctctcattctcgagggacaagactcaggc
tcagatgatcaagaagatgaatctgatgatgtggatgattcgactacgagccccgaggaatcaataaaacttgagattgatagattgtttaaacgtac
tgttcatgatagagtgcatgcctctgcgtataaaaacgagaagatcatcccaaccattgattccctggtgacaccaccagctgtgacggatactgtgc
tcaagaagcttgatttgcttatgcataacataggcacaagtggctctgcttctgctgtttggtataactggagggacgtgataagtactgctaaaccg
gatgcagagttttctcagaggatgaaatccacctttgacactgaggcatgggacttcattaccaacctagagaataacgcaaataaatctgatgatga
tgaagaagaagaagaagaagaagaagatgatgatgatgatgatgatgataacggctatgatgatattgatggtgtagacacagtacagcagagaagag
aacacgccgagggcttgaaattgaagagattgcagaaagcagaagaagatgacgacgaagacaaagacgaagatacaactaagtctacagaagcactt
gaaaagaagctgaaaggccgtaaacttaatgcttatattcaaaagattcgtgcggaagcttctgcgcttttatacgaaagggaactacaggaaacaat
cgagaaagaaaagatgataaaacggaggaaaagaaaccgtactgatctatggactgacgagtacgatccattctctaataaatga
>g234.t1
atggtactagaagaccctcagaccccagtgcccatgacacccgaagctgaaagtattgcagagggtaaatccgacgtgg
cggtggcatcctcgagcgcgctccagtacattgggattgtgctaggggttctcttcttcatacggctgatattccctttcatcacgctgctggtgctg
ttcagcgttgctttcacgcttgtgttggtgataagcgtggtgatagtaagcataccgaagaatgagggaagcaacattaggaatcagttcccccgact
caagttcacaaggacggaggagtgggacaaacaggtgatgagcctcaggaagagcgagcagttcgtagagcctgagtgggccacggccttcaacaatg
caacagataccatggttggctttgtcatcagagacttcgtgcttagttggttccggtcaatctccgaaagcgactcgttcccgaacgagctacgaggc
cagctaaggcgtgctttctatgagcttgaaacgagagcacaggacttgaacgctgcgaacttcttagtgtttgatgttgtgcctctgctcacacggca
cttgacgaatgtttcagtggctgaagagtccatagttggcgagaagagcatcagcggctcaacagagctcgagctcactgttgcgaaggagtacgata
gcatctcgaaggtgcatcctttcatctccttgaagagctcagataccgagaaggacaaaaaattatatgccagagaccgtgtttcgaaaatcattgct
tatcttctacccaaagaggagctaggctctgctccgctgctggttcttgttcgtgagatcatggctaatactgttgttttccctgttttgagactttg
ctcagactcagacttctggaaccagatgattgttaagttctcagctgcaacgttaaaagacagagaccaagttagagagctcagaaatgccattgaag
agcagtacaataaccctaactccaaggttgtacgttcagagccacatggtcctctgttcgaaaccaaagtcacgccacagatgaagcagccagagttc
cagaagtacatcaagggaattgacaagtcggagtcaatatcctcgctgaagcagctgaagtactatgttgctgttcagctcagcagaactcaccggat
ccactcgagctcagagaagtttcttaagtatacgaagagactgaatataacaaaagagaggatagagaggaggattgatgtgttgtcaaagacatctg
ggcctgagagcagagcagatacgccgagagactcctcggtattggaccaagatgttggcgaattcattagcaatcttaccctatcacaaatactagcc
aacccatcctcactttcatcatttatggagtttatggagcaacggtcgaggactgtcttgttgcagtattggctaacagtccagggcatcaaggatcc
actcgaggacccacataatcctgactacgaagaggaactgtcgtcatctgttgacattagtggcgcagaggatatcaagcaaatattcgcttcatttt
tcgacaagggtgctcttcgaattagtcagtcaacatataatgaagtagaggagtttgttacaaataaagagagaaaaatcgagaggtatctcagagta
cggaagatgatattagtgctacagcttgaggtttacaagagaatggaggagcgagatctccctgacttcaagagctcagatctattcttgaaacttct
agcaagtgagacttttgagcagtcgctggtcaatgaagttgacggcccccatgaagagcaagaggcgaagcctatgagcgacaccgcggagaacgatg
tagaagactctggtacagaggctagcttgtaccagttagagaatgccttgacagacattttgaataaggatcacacgcgatcaagcattccatctgcc
ccttcgtctgatatactctccaagcggtcgtcagtcatgctgaagaatgacttatttggttctgaggatgatggtttcctggatcaaaagcccctgtt
tgaagacagtgatggcgatgatttcttggaagacggcactgaggaagttgaagacgacaaactagaggttgatagggacttcttccccctgtcgcatg
atattttaaacgctaaagaggagatatcagatttggataatgaaattgaaaagcttacaaagcagagcgagatgctagatccattgattttaaaggct
gagcttacaaacaatgccagcgagcttcgtctcttgaagaagtcaaaatggagttatgaaagagagattgagtccaaagaactgctgaagcagcagtt
gattgtgcaagataacgaaaacagtttatttggcaagacaagtgcttctattagctcatggatcaagcaacggtccaagggtaaagactttatagttt
acgtcattgagattgaaaaggcatctagtaaggaaggggcaccgtcgtccacctggatggttggaagacgttttaatcagttctacaagctcaacgaa
gttcttaagcaacagtgcccaggagttgaaagagttccattcccaaaaaagaaaattgtattgaagttccagcaaaaatccgtgcttgatgagagacg
tgaccaattacaggcctatatgcagcaattgcttatgatgcccaaggtctgccaaaacaaggaattcagaagattccttactgcggaagactatagac
ctatctcagtcggcctcttctccccatctacagatacttcgagatttgaaatcaaggatgctgctaacaagctctataacggtctatactctgggatt
gacttgttgagcagtaaaagatcagctgatgatgtggacgaagttgtggctgttgatgaaagtggctcccaagctgaagatatgcggaaagaactgga
gagctatgaaagtgagcgtactacatccaggtcctttgttaaacctataaccgacttatttattgcactcttcccattaaacagcaccaacagttggc
tccgtggaagggccattattgtggtcttgcagcaagttttgggaagcaccattgagaagcatatcaaaggccaagtcacgggattctcatctgaagaa
aagatgactgagctcttgacgatggtacaagacattttatggcctgatagtaagtttatggagtcaggcaccccacgaactgctgctgaaaaattgaa
aagcaaaagagaggcaaaactcctattggagaccttgatgatggatactatatctaagttcgtgggccaatcaggatccaagaatgctagtaacagag
tatatggcatgttacagaacgagatactcaatacaaatcttgtttatgagatcctggataagctatttgaggcattgttcccagagataaatgagcta
tga
>g235.t1
atggatagcaacaaatatttaaagtcttatggttggaaagagggtgaggctttgcaacaaggtggtttgaagaaaccga
ttcttgtgaagcataagaaggatagaaaaggtattggccatcaacctaatggtggagccgatgcctggtgggagagactctttgatggtcaattgaag
gcattggatgttagtgccgatgctgagaatggacttagttttaaacaggagagttatgtcgctagtgggttatcagttggtgaatctccgctatataa
gatgtttgtgcgtggagaaacattagaagccacaaacggtaaagtgatacttaacaagactaagaaagaggcagtcactgtcgtatctactgatgcgt
tgatgaaaacatcattcaatgaaacagcatcgagtgataaaactaaacagaagaaagagaagaaagagaagaaagataaaaaagataagaaggagaag
aaggaaaagaaggagaagaaggagaaaaaggaaaagaaggagaaaaaggagaagaccgagaagaaggagaagaaggagaaaaaggacaagaaagaaaa
agccaaatccgacaagactaaaactggcaagccaaagcatactgacacacctgtgacgaaggtaaaatccgagagtaagaagaaggacaagtcagagg
aagaaacgaggaaggccaagaagagaaaaaacgacgactccgaggaaccaaagaagaagaagaaatctaaagcatga
>g236.t1
atgacaaatagagctctctcagtactggactcggtcagatttggtgatgtgaccgaggaatcactgaccccgttacaga
gagcgaagttacaaacacaccattcaccagcgtatcaacggttaacaagacaaactaagcataatgacccaacgattgatgccaaccctacgattaag
tattttagagatataagtaggagacgtgtaaaacaggataaaaaaacatcgaacacttcacaatcaacaatgtatgcaccatttgataagcggaggtt
actgcaaaggattggtacttatcaaagagtgataaactgggatatcacacataacaggttgacaccattgagctgttcattgaaaggttggtgttgca
acgtaaagagacataacgagatattttgtcaaagctgtggttcaagagtatctattaaactacctgaccaacaggttggtagtgatgatgagctgaat
gagatagagaatgacatgattgagaagatcgttgatagatatatagaacaacttacggttggtcataaggagaactgcccttggaggaaacaaagtac
acctttaaatgtctatgaaattggcgcttccaggatggacgaagtccttaagacttttaaagagaggtacattaataacctggaaatgattccaacgg
ttgaccatgttgagcttcagaccacgctgacaaacgaggagatgatcactgttcagaattgggtacagtcacaaagccttgaaactgttgatgaagcc
attgagctctctgttttcggttgggtggtcgagaaacaaggaaagacgacaattctgacttctgattctgatgctagacgcatatttctcagtaaaga
gaaaattgatttattgaatgaacatcatagctggagttgttttgtttcgggttataaagagttggtgaatatattaagactaaattgtcaaataaaac
gtcaagaggaagtgccacagacccccattgaaatcgctgatgatgaatttgatgaattagacaccaccaacgataactatgacagaacgatagagaga
ttaaataagatgagaaaagtgtatttagatcattga
>g237.t1
atgtcaacactaccattgatctctaaagctcaactcgaggcccataacaccgagaaggaagtctgggtctccgtgttcc
agcgtaaggtctacaacgtgaccgacttcgtcaacgaccacccaggtggtgcagagctcatcaatgaatgggctggaaaggatatcaccgctatcctt
gccgatgaggcatctcatacccactccgagacaacttatgaaatcctcgaagaaaattatttgattggttatttggccacccctgaagaagaggagga
gctcttatcgaatccaaaccacaagcaagaggtcagaccagaagatgaggaagaatttgattcaaccgcattacacggtacaccagcctacgagaagt
tgaaaattgtcaccgatttcgataaagactacaagaaccataagttcttggacttgacaaaaccattgttggttcaggttctctttggtgatttctca
aaagaattttacttggatcaagtccacagaccaagacattatggtaaaggttctgctccactctttggtaacttccttgagccagtatcattgacacc
ttggtacgttgttccaatgatctgggtcccagtgaatctttacctcttctacacaggtctcagtggtatgagtgtcggtgctggattcctcctctatg
gtattggtctctttgtttggactttgattgagtactccatgcatagatttctcttccacttggatgccaaattaccagatcaccctgtcgcattgact
attcacttcttgcttcatggtgttcatcactacttaccaatggaccagtatagattggtcatgccaccaaccttgtttgttgtcttggcttacccatt
ctataagttggtcttcactcttttgccatactactgggcctgctgtggatttgctggtggattcatgggttacatcatgtatgactgtactcactata
tcttacaccatgctaaattaccaagttacttgcaaaagttgaagaagtaccacttggagcatcactacaagaactatgagcttggatttggtgtcaca
tcttggttctgggacaaggtcttcggaacatacttggagattggtgaggttaacttgaagcagaattaa
>g238.t1
atgtcagatccatacgcagctgtacggagaaccagttcatcttccagggaagattctcaagaactctcaagacgtcaaa
ggaatgatcaggatgtacatactagaatgtcaaaagaactggaactgaataaagcaaagaggaaatcgaatgcatttttggctgctgaagcagttcaa
caagaaagagatgcaatcaagactttgaaaagactctcaatgggtggctctttatccttagatcctgatttgccatttggagtcgataatgagtttga
agactatcagaagagacaaactagacgtcgatcatcaagtggatcttcaatctcatcatctaatgatgaggaagacgcagataagaccttgatagagg
atcaatctgttaatgaaaccgctaatgaagatgaagaccagatcaaaattgactctgagagactgatgtgggtgccagccaagtcacatccaagcata
gcaccagaccagtttagacgtcacgttcagtcaactttagatgatatgacgaaaaaacagcacagaaatgagaaatctaccgattccataccttcatt
aagagaacttacagatgagttggataaattatctgagctggcaggtctagcagcaacagatgcagtcacattagccagaagtttatcatctgcttcat
cttcttcttcattattatatggtgaatctacaacgacgccgtcccttgttacgtcttcatcttctgatggcgaaacatcatcaagagtcagcgaagat
gaagttgatcaagatgcgcctttattagcatttggtaattcattaaagagaaataaatggaccacatatacaagaagaaaccgaatggacaaagacaa
gcaaaagagaagacattctccattgtcagatgaacatttcaaggcattccaaaaaaccaactcatttggtgaatatagcaaagatcttcccgatcagc
caaataaagctgaacaaagaataccatcccagcagcagcagcaacaacttccacaaagatcggtgtcgaataatgagcatagagaacagcatcaacca
cagtcgcaaagatcagtgtcaaataatgagtatagagaacaacaacaacacaaccagctctcacgatcacaatcagatattagctctatctcaaagag
gacaaaccattcaagaaatagacatgcgggttcaataataagcgttgagtcctccttgaccagtaagaataccaccaccccattatctttagcaaagg
accaagatccaaaaagacgtgtctccccattatcaattgatgtccatgccagtgaaagagagcataaacaacgtcaagcatatccgcaacaccatagt
ccagtgacaccaacaggacaagacttcttccgtccagagactcaaatctcaaaggaagtaccggagccacctacacctgttcaacagaaagagaaaga
gaaatctaaatctaaagaattcctgagtatcttcaaaatgaaacgttcgacttccccaaaaagttctgacaaaaagaagaaggccgttttgacaccca
caaggtcgacgttcttgaatgatgagaatactccttctgctgaagcagatagaagttatccacaacaatacccacaacaacagcatcatcagcaacaa
cagttacaacaccaacctctgcagcagcaaaacacaccatcacagtcatatcctacacagaaagaagtcgacccaaatcaagtacagccaagttctcc
aactagaccaagtcttcgaccaagctctttcaaggtaatacagcaaaatgatgaacaaaagaaagagcagagatcgctacagcaatcggttaatgttg
ttccgagaagtgcttcccgttcaacatctcaaccaaagagtttagagccaagtcctgttacacctagttcaccaaagttccaatcttctgcagcatca
gaagagcaacatcgtgctcaaaaggaattattaagccgtaagctctctgcagagaacattcaaaaacctacaaaaccgaatgctccagttcaattcac
agattccgcatttggattcccattaccaccgctttcgcattcaacgatcgtcatgcttgattatagattccctgtccatgtggagagggcactctata
ggctaagtcacttgaaattggctaaccctaggagaccattaagacagcaagtgttgttgtctaacttcatgtatgcttatttaaatttgatcaaccat
acattgtatttacaacagttggatgaggagaaaaatgagcaaagttttgaagatggtcaagctttatga
>g239.t1
atgagtctaatagtttataagggaaataaacctccgagaaccccaccagaggagcaattgtactcagtggtactcaatg
atcaacatataaacgcactcgttattcataaccgagagactaatgaggtttcacttgcttcacaacaggattttccatatgatatacctgaatcatcc
tttcaaagtattaaatgcccacattgtggagccacctttcaagaagccagaagagaatcaccctcaccaccggggaagaacagctcatctagcgtttc
cgacatagccctcaacgctacaacagcaccgtttgatgaagaaataaatggtaattacttcaaattgttagaagatacagtacgtttaccagactcgt
tgttcacacagggttactttgagaaatttttccaccaaatatctttagttggccgagggtctcgcgggtctgtttacaaagtagagcatactcttaat
ggtgtttccctaggaacatttgcattgaagaagatcacaattggtcaagatcccgcatggttagcaaagatcttaaaagaagtaaatatattggtaaa
gctcagttgcaacactcagcatttggttaactacaaccacgtttggttagagattgatagaatcaatgagtttggaccaagagttccatgtgccttca
tacttcaacagtattgctctggtggtaacctggaagacttgatcacaaacttacagaatccgaaattgactgttaatgaaatgaaaaagtataaagtc
agaaagttgaaagggagactgttaagcaatgaggagatattggttatgttcacaagcctagtaaaaggtgtcgctgatctacaccagaatcacatcat
tcatagagatctaaagccatctaactgtcttttatcaacagaatatctagataaatttcaaaaagaaccagatttgagtcgtatcccggatgtcctta
ttggtgattttggtgagagtcaactggagggagagaaaagagcaggtacaggtgctactggtactttggagtacacagcacctgagcttttgagtgtt
gagactggtgaaatccatcagttcaataagaaaactgacgtttactccctaggaatgattttggtttttatgtgcttcggtaagataccatttcatag
cttagatgttgtcgcattgaaggatgagattatcaaaggtatggatctcgactacagaaaagatttgcatccaggattcattgacgttataagaaatt
tgacgtcccatgaccaagaagctagaatggaaacagatcaaatacttgcacagctctatgctatgcagagtgatttacatcccaatgagagaagattg
tctttaccagaagtcacagttcaggaaagggaaaatcattattattctacagaaaagagtatcgtcttcggattacagatatctactgttattatgct
attcatattcagaggtatcgagaactgggaatatataaattacgctatcatcttcatcagtggaataagctaccggtgggatttgaagaaatgcttat
gcctgcttctacttacggtattacttagagtcgtgctacaccttgtaaaaccatga
>g240.t1
atgtcagctgaggacatcatcagtggactccagcaggctcgcgcaatggccttctctcagccagctacactgcctcagg
tgttaactgccgtatgtgggatgtcagactctgctcaacacattgcagtccagcaatggtgctcacaattcttcttcgatgtcatttctaccgagtca
caagaatttagttttgcagctaagcaggacgcttcctctactgtgttaccaagtgttctcaaattagctgctgtgaaagatgtcattgtattcaaaaa
tgtcatcctcacggctacaagtatgtacgaacctatatttgatctcgttgccaaggtctccaatgggaacttatgggcacaatttacagagttaaaac
atcttatactctccaaatgggacaccccatacccattgacacctaagggaaacgactcagataagtttgcgtctattggttgtaaagtcgcaatggtc
aaattcattgctcgtgttataacagtacagacacagacagttgtggcagcagatccacgccgtagaggccccgtatctaatgatccaacggacatttg
tatcgctaatgtcaatgagaatcatcctgttcttgtgagacgtgagctcgaacctgaagcacagggactgttcgacatgctgttgacattcttccaac
gtgaggaactcttaattgcagagatttacatcgccatccttgaaaactttgtctacatcatgcagaagcgtaaacacatgtgtaatcgtgtctttgaa
actgtttctgctattgacttagactcgaaatatcagcacgccagtcacaaacttctccgttacaagttgggtcgtcgctttgttgaacgctctattaa
gaactgtttaaattattgcatcagagcacaactcatcacatcacagactcctcagcataactcgttctccaagattgttgctgaaattgacagtaaga
tggttgaacaaaagcgtagaggtatccttactgtactttcttgggataaccctagaaagaaaacgaagattgacccttcaaatccatttgccagggac
gtattaacagttgatgataagtccttgacgtctcttttccagttgatagatgataatgacccattggtcaactttgatgttacacaggtaccgactca
aacattggcaaacatttgtatcgcagcaatctcaaggacagacagcacaaaacttataacagcattatccattgtatctgcacgttatgctgacttga
tgagtaaagttccaggatctgcttcgggatctgtaccaccaccagctgtgaaagccgaggctagggaggagcaaatcttaaagaatgacgatgaagac
aacagagacatattacaggagggcgaagaagcggatgatattggcatagattccacattcgtgttaccagcaccacagaagctcactgatgatgataa
gggcaagcatatgcagttaataatcagaaactttttcaaattagcacaaatcccagatggagataagtccatctcatcctttaacattcagggtgatt
ctgcagatacaacagcgaagatttcacaagttgccattaatgactggggtaaaaactcatggctcttgttattgacaagacttgctactcgtggtctc
cagacagatgaagaagccacagatagagctgatcagatcagagaggcaattttccaatatttcttggagaatgttcacgagcgcattgaaatcattat
tgaatggttaaatgaggaatggtatgccgagcacacacgtaatgctaaactggaaaaaagtaatgatatcaaacctgtggaaactccgaactacaatc
gctgggctgaacgtgttcttgattccatgatcccattcttagaggctaacgatagaaagctctttattcgtctcctatcagatttaccatatctgaac
aacgacctcgtgcaaaggattaaatcgctttgcattgatccattgagatctacacttggattccactcattacaattccttatcatctatagaccccc
tgttaagcaggcgtgcattgacatattaaaagaactttatgaaaataacgacgatcttcaggactccgcttctaacttactgaagaagtatgatccta
cctttgtccctaaagaggtaaagagtgaagaggaaaaagcagcagaggcatga
>g241.t1
atgtcttttgatttggagccaccaaagatcgaagacatccagattgacgacgtcgacttctccgacttggaggagagat
tcggccttccagaagacacaactttcgagcgttatgttgttgttgacggttgtccaattgccccagaggctaagatcccaatcttgactaaggtcttg
gttaagactttgtctgctagtggtaaagttacaaacttccatatgccacaggaaggtggtaagtccaagggatttgcctttgttgagtttgagactcc
acagatggttgacaaggtcatcaagcagctcaatggtaagaagcttgatgttaagcacagattgttcttgaacaagttgagtgatatcgagaagtacg
ccgttgaaggtgctgttgccgatgaattcgctgagccacactttgctgagttccaagagaccgaataccttaagtcttggttgcaagatgacactggt
cgtgatcagttcttgctccacaagggtgacgttaccggtatcttctggtccaagaagaaccagattgagccagttgttgagccaagagagaactggac
tcagggtccattgaaatggtctccaaagggtcaatacttgttctccatgcaccctcaaggtgtccaggcttggggtggtgagaagttctctaacttga
agaagttcggtcacccaggtgtccgtttgatcgacttctctccatcagagagatatttgatcactttgtctccagagccattgcagactccaccagag
gaccacccaagaagagctctttacccacacggtccagaatccgatggtcacaaacttatcatttgggatattgtatctggtttgccagtccgtacttt
cccacttccaccacacttggagcagagaagagagatgatctggccattgcttaagtggtcttacgatgacaaatacgttgctcgtatgggtccaaacg
ctcttgctgtctatgattccactaacaacttcactctcttggacaagccaattaaggttgacggtatccaagactttgagtttgctccagcaggtgtt
aagtacgctaaccatcgtcaaaacgatgagccagcacacgttcttgcttactggacaccagaaacctctaaccagactgctaaggtcactttgcttga
ggttccttctaagaaggttttgagaactactaacttggttcaagtctctgatgttaagcttcactggcaagatcagggtgattaccttgctgctaagg
ttgaccgtcacaccaagtctaagaagaccattttcacaaacatggagatcttcaagcttaacgaaaaggacattccagtcgagaaggtcgagcttaag
gaccgtgttatcaacttccaatgggagccaactggtgatagattcatcacaatttctagacctgaagaggctgatccaaaccctgccattccaaagaa
caccatttgcttctgggctccagaattggccaagggtagcgcttctccattgaagaagtgggttgacttcaagaagttcgagaacaagttcagtaaca
ctttgaacttctccccaagaggaagattccttgcaatctctgttatcggtcaaatggcatctaagggtgctattgagttctacgatttggactactct
ggagagaagaaggagggtgaaccaactaacgttgaggctcacgtcagattgatttcccacgaggactatgccggtgttaccgatgttgaatgggaccc
atctggaagattccttgctgcttggtcttccttctggagacacaaaatcgagaacggttacaggatctttgatttcggtggtcgtatgttgagagagg
agttacttgacgagttcaaggtcttcatgtggagaccacgtcctgaatccctcttgaccggtggtgacaagaagaaggtcagaaagaccttgagagag
tacagtgctcaattcgacgagtctgatgctatggaagagtctactgctgctagagaattgatcttgaacagacgtcgcttgctcgaggagtggagtgc
ttggagatctggtatcgagtctcacaaggaggattacggtatcgtcagtgaggctgtcgatgaggacgaggaagttattgaggagatcaaggaggaga
ttgttgaggaacacgaggagattgttcaggagtga
>g242.t1
atgacagacgacgcgtcagacgtctccatagagacggagctcgaggggctggccattgctgagaagagcagtaacattg
aagagccgctggtgtcggactctcctgaagacacgaaggagcagtttgaagacagctttggagacaacacctctgtggataacgagtttctgaactcg
agctctttcctgtcacactcgcagatcatacggtctaccaacgtggcgagcttcaagccagcagaccagagcatgatgacgagcccaatccgcaataa
acagtcctcgcaggaaccacagtcccctgtctctacaaagagcaagacccatttcaggatcctactaaacaagcagtcgaacaaagatttgagctcta
atgagcagtccgtgctgggtaacgaggaaggtgataacgagtactctgacgacgataaagataccagcgggtctgaagatcacaagaccacaaagttc
attgatatcgatgaccccagatcaacacctaagctgcccaaaatgcacgctgagtctacgccctggagaaggctgcgtcctaccagcacaataagagt
taaaagcgaccaatactccgcgttcccaaagcctgacgtgaactcaatccactacgtccagtctctgtttgagacgaactttgactctgtggcctccg
agagatcctcgccaaggggctctctgaagtcggcctcgctatttgataccgggtctgttctgtctgagggtggatcatccacaggcaatgttacttat
gagttggaaaacctgaggaaacaggtaatgaactataagctacaccagcgtgtgttgatggagctgataaggaacctggtgagctcctctggcatgaa
agccgaagatataaagaacgggatcatggagaaattagagaaggagaatgagcttcttgcgagtgagagggagaatttacagaaggaattgttgacta
agcaaagtaagatcaagagcgaaaatgaccagaagtacagtgataaggtgaaggagatcttagagctcaaaaatgaccttatctcctctaagaatgag
tgcgaggagttgaagtcgtatgttgatgagctgagagaaagcgcattgagacaacaacaagaacgcgatgacaacgacgagaaactcgagagatggat
cgagttgctaaatggcgtgttaaccatactactgaaattgatcagagctgactccgctaaagctgttttacaggcaagagactcttccagatcacttg
atactaagttgaacgttgtgaaactggcactaggtgaggtactggagagctatggtccacccggacatggtaacattctacaagagcaaagaaataag
gagaacagcattccgaatgatcttttgaaaaaacaattccaggaaaagctcatggactcgaaagtcgtagagcaggagttgagagccattctaaggca
acaatccgctttgatttcgaccttgagactcgagtacaatgccctacagaagcagttcaaagacaacatacaagctactgcaaacctaaggcagatgc
tctctacaaaaaaggaaaaggttgttgagttaacggacaaatcaattgaactggaagcacagttaagggagttagaagaactacaaggatctggccac
caaggcaaagaagctaaactgctgaaaaacaggctatctattgtaaaagtaaaccactccaatgagattgaaaagcttcatgaacagattgagaactt
acactctcaattagaaaaattagcacaaaggtcggatgataaaaagatcatggaagatctcgagaagaagcagcagtatattaatgaacttaacgatg
agattgccactttgaactcgaggtttttaaattctaatagggatcatgaagcggaaaccgtcaaacttcggtcactacttcaaagttctagggatgat
tttgaaggtttagtcaaggaatttgaatcattacaacagcagtataaggagcttcaagaagaccgtatggctaaagagagggattacagaaggaaact
cgaacatgctgcaaaggaattaaatctggcagtgactaagcaaagaacacttggtgctgagaagagtaagataacgtatgccttggaggattgtaaaa
gagagagaaacacccttaagctaaacactaattcattaactgagaaagtgagtcggttgacgtatgaagtttcatctttatctaactacgagattggt
ttcaagagcttacttgatttacaagttcaccatatcaagaatatgctacaagattttgagccgatattagagaagagctcatacgtgcaggcacagca
gaagttagacaaactatcaaactcctctatggatgttgagatgattcattctatcattcgctcattactggcatattttgagaacgctactggttctt
tgattgaagaccacaaggagctgatgctgaatgatgattccaatggtgatgatctaaggaagcaggttgaagagttagagcagcaagtgttatggtat
cacaatcaaatcaaaagcgaaaatgataaaaccgatggtaacagtcctcgtaccaagctaagaattgaagacttacagaggaagtttaaagccgagag
agagagacgccgtgttgagtttgagcagagccagagactcgttgtaaagctcgagcttgagaacaaggagctgagagaacaattacagcgactaaatg
ctcaataa
>g243.t1
atgtttagaagaatagcgagaccacagttgctaaggcaatttacacgcacttactctgattatccaatgagtgattatg
agcgtaagatttatacaattttatcaaacgagctaacaccaagcgaattagaagttgctgatatttcaggtggctgtggttcaatgtttgcgattaat
gtcacaagtgaaaaattcaaaggcttaacaatggtcaaacagcataaattggtgaattcggtattagcagatgagattgctaaatggcatggtctaca
attaaagacaaaagctcagtga
>g244.t1
atgaagaagtcgctgggatttggttcagactccgagtcggaggacgagagccagagattcaccaaaaaaacgtatctga
aacccaaagagcaggagcccattgatgaatcaatctttgcgtatgatgaagtctatgaagaagtttcatacgctaagaaactggagaacagcaggaaa
tctaaccaaggaccacagtacataagtgggctgctagaagctaagaacagaaggaagcaggataaactgagagtcacggatttacagattgccaaaga
gcgagagttagaaggtgatgagttcaaagataaagaagtgtttataacgactgcttataagagccataaggaaaaaatcgagaaggagagacgagaag
aagaaagtggagagattggagaagttgcatatactccaaaggtttcaagagcatcagagacacagcatatcttagaacaaattgaaaaaatcgaacag
cagaagaaagaggtaaaaccccaaggatcaaagctcttaccaaagctatcagataaggaaatccacgagtatcacatgagatatctacagcgacaggt
atag
>g245.t1
atgagcgggtttgactggctgaacatcgcagggctacagagcgacagcgacctcccgccaccccctgtgtcgtttggcg
tgaccccaacatcatcaacctcctcgctaaacctaaaggaagagctgaaaatcgagcctttgaattccaagctggtggagacctccgaggacctacag
atcccactgtcactcagagcagaccaattgactgccgatgaggcaaagacctacctccgctggtacaacgacattgttgttcgccgtgggaccaactt
gataagattggaggacgttttccagttcttgcggaacttcagcatatcccagcagtgcaaggagctactgaccaggatattcagggaagtgaactcgt
tgaatttgggcgagttctttgcgttcttgcggatcattgcacacacgattttgggcaaaacgccaatgagaaggctaataaaggagccagctccgatc
cccaagccaaggtcgatcctaagcgcaaagagactaaaggaggaggacgaagaggaggaagtcgtgtcgaaagacgctaagaagaatgactccttcga
cttggactcatttacaacgatgctattgactggccagaatccaagcgaccagaaaaagaagaagaagaaaacgcattcaaagagaattaagttctctg
accaagtctcagtggagcctacgcatctaacaaaagtcgagcctgtgaagattgatctttcgctaccgatggaccagcttctaaataaaataccaccg
aagcaggtatcggcaaatgaagaagatgaggaactgaaagaaatgcaggactcattccagcactttagaaatatcaaaaacgttgatagtgcattgat
ccatggaacgccatcaaacattccatcgatcttctttgatgaatcatcgccaaacttacaatcaccatcacctgacccaacgataagaccactggcac
caaatcacacagggccggtcttagcaatgaaccagtctttactctcaccaaaccacactggacaattgcagcctttcatgaatggatacctgcagcct
tcgttaacaggatcattcagagctgactcagcttcaccacagttcatccacagagataataccccacctataccacctacacgtcgctcaaggtctgc
gtcttcgcctatcccactggaaaaccagcatgtttctttagagcaattggcaatgtcagtatcgaaagaccgtgttgtctccgacccaccactacagc
aaccaacactatcagaactacaggcacagagggtatcatcgcctaatgctccagtgcctccaccgcctcgtcgccgtggtatgtcacagcctgttcca
cctccacctccacctccaccttcaaggtttcatccccctttaccaccgaagattgagctggatcagtcaaacggattccagcaaaactatcagagtag
cgcagcagatatcttaggtgacttgaaagctctacaaaacgaagttgatagactacaatactaccaaacttaa
>g246.t1
atgtcgtttctgtggtcaaagccttcagaggcgttgaaacctgaattgtcaaccttactatcatcattgaaattatccc
atcgtgacgccgttttatctccgactaatggctcgatttcatactatgagttatctcatatcacaggtcaactacaaaccttgttctactccccttct
tcgccactgtttgagctatgtggtagacaggctgcagtcggtatttcattgccaaatggcttagaattgtgttgctgtttccttgcaattacaaactc
tggtagaatagctgcaccattgaacccaaactataaagaacaggagtttgacttctatttggatgatttacagacaaaggcagttattgttccgaggg
gaacgcacttgcaaaaggactcgccggtggttaaaagctgtaaaagtcattcatcgctcctagttgaagtttggtgggatgaacagcgcaaacgtgtt
gaatactcaatcttcaatcataccaatgataactccatttacaattccttggagtctccggtctttgttaataacacaactgttttcccgggagaagc
tcaccctcaagacgttgcgatgattctccatacctcaggcacgactggtcgtccaaagacggttccgttgactcactcaaacatttctcgttcaatga
agaacattagaaagacttacgagctgaccccggacgacagaacttatatcgtgatgccattgttccatgtccatggtctcattggtgcaatgttgtcg
accttaagctcgggtggctgctgtatcattcctacaaagttcagtgcttcgcagttttggaatgacttcatcaaatataaagctacctggtattctgc
agttccgaccattcatttgatcttactaaacaccaaaatgcctgctcagctaccaaagatcagatttatacgttcgtgctcagctgctctggcacctt
caactttccataagctggaagaaacgttcaaagcaccggtcattgaggcatatgcaatgaccgaagcatcgcaccaaatgacgtccaatgagctgcct
tccaagggcaagcgtaagcctggaaccgttggtaaaggccagggcgttgatgttgtcatccttgatgacagaggtcgaacactgaagacgggggctat
cggtgaggtctgtatccgtggagccaatgtcactttgggatacgcaaacaatgacaaagccaacaaggaaagcttcacaaacgggtatttccgcactg
gtgaccagggttacctggacggtgacaacttcctacacttgactggccgcttaaaagagctgattaaccgtggaggtgagaagatttctccgctggag
ctggacggagttttactatcacacccaaagattggtgaagctgtggcattcggtgttgatgatgagaagtatgggcaggttgtgaatgctgccgtagt
tctaaaagagggacaagccgtcaccactggtgagatccagcagtttatgagcgacagagtggcgaagtttaaggtccctgaaaagatttacgtcgtca
aatccttgccaaagaccgctactgggaagatccaaagacgtaatatgagcaaggtctttggttctaaggccaaattataa
>g247.t1
atgtcagacaagtttggccactgcaaactcgttcttctcggcgactccgccgtgggtaaatcctcgctggtacagcggt
ttgtgaagaatacttttgacaccttgagagagtccacgattggtgcggcttttatcaccaagtcactcacgattgacgccacaacgacggtgaagttc
gagatatgggacacagcgggacaggagcggtacaagagcctggcacctatgtactacagaaatgccgacgccgccatcgttgtctttgacatcaccga
cgtcacgagctttgataaggctaagaaatggataaaggagctgagagtccaagcgccggatacgctgaatgtcaagctggtgggtaacaagctggact
taaaagacagcgctacaagcaattcagtggacagcgatagcatcttgcagtactgccgagaagagcagctcgagtacgttgagtgctcagccaagact
ggcgagaacgtctcaaggctgtttgagctgatagcgcaggatctaccgcaggataagtttacaaagccccaggaggaggaggaagaaatggagcagag
aggaatcattgatttaaataaagtgaaggacactgcgacgaagtgctcgtgttaa
>g248.t1
atggcttctaagttcgtcacctttgccaaaagcacacaattgctttccacacctatcagaagagctggtcttcagagct
ttgctgctcaccaggtgcgctcgcagtctactggtccaactaagatcaccgtccgtgacgccctcaacgccgctttagctgaggagctcgaccgtgat
caggaggtcttcattattggtgaggaggtcgcacagtaccagggtgcttacaagatcactagaggtttgcttgatagatttggtgaaaagagaatcat
cgacaccccaatcaccgagatgggtttcaccggtttggccgttggtgcctccctcgctggtttgaagccagttgttgagttcatgactttcaactttg
ctatgcaatccattgaccatatcattaattccgctgccaagacttactacatgtctggtggtatccaaccttgtaacattactttcagaggtccaaac
ggtgctgctgccggtgtcgccgctcagcattctcaagattacgctgcttggtatgcttccattccaggtttgaaggttgtttctccatattctgccga
ggactacagaggtttgactaaagctgctatcagagatccaaacccagttgttattttggagaatgaattgttatataacgagactttcgaagtctctg
aggaggttatgtctccagacttcgtcttgccaattggtaaggctaagatcgagagagctggtactgacattaccatcgttgctcactccagaaatgtc
caattctcccttgaagctgctgaaattttggctaaggagtacggagttaacgccgaagttattaacttgagatctattaagccattggatgttccatg
tatcatcgagtctgtcaagaagaccaaccacttgatctctgttgagtccggtttcccagccttcggtgttggttctgaaatctgtgctcagctcatgg
agtctgaggcctttgactacttggatgctccagttgagagagtcaccggtgctgaggtcccaaccccttacgctaaggagttggaagactttgccttc
ccagatccaccaactattattagagccgctaagaaggtcctttccttgtaa
>g249.t1
atgtcagaatcttcaaacattgagttattgcctattcacaataggaaatcacattctggtttgccttcaaggccacaaa
caccacagttacaggagacattatcatcaacctctacctcttctggttcactgccttcttcaacgctaccaattctcgatagaccacaattcatatta
ctgattgtattgtatcttttacaaggtatccctgttggtttagggtttggctcaattcctttcttactgaaaagtaaattatcatactcacaagttgc
aactttttcactagcttcatatccatactctctaaagttactttggtcacctgttgttgatgctatttataacaagagactgggacgcagaaaatcat
ggatcataccaattcaattgatttcaggctcaacgttgatattcctcggaatggggatggatcagctactggaaaatccagaagaaaatcttgtcaag
ataacatggactttcttctttttggtatttctatgtgcaacccaagatattgcagttgatggctgggcactgactatcttatcaccaggttcattgag
ctatgcatcaacggcgcagacaattggtttaaatacgggttatttcttatcattcactgtttttctagctttcaattcttcagggttctctaacaaat
acctcagatctataccacaagactacggtgttttatcattgaacacgtatctgaagttttggggtttcatttatatcttgatcactatatttttaata
ttttttgttcatgaagaaccacagcatcttagatcactgaagaaatcagataccatcacaaataccaccaataagccaaagaatactttggattcttt
gaagcaggtctatcattcgatgttccaagtattgaaattatcaaatatccaagcttttatccttgttcatcttatatcaaagattggattccaagcca
atgaaggtgctacaaacttgaagcttttggagaaaggatttgcccgtgaggatctcgctattaccgtattaatcgatttcccatttgagatcatattt
ggctattacgttgcgaagtggtcttctggtaaaaattcactaaacccatggatgtttgggtatctaggaagattagctgcagctgctttggctacggt
tgtggtttggtcattcccaaccaacggtgtgactacgccatacttcatatttgtgatattacagcacctgttaggttctttcatgtcaactatccaat
ttgtctcggtcaatgccttccatacccaaatatctgacccgttgatcgggggaacttatatgaccacactgaatacaatttccaatttgggtggacag
tggccaaggtatatcgttctaaatatgatcgattggttcactattgctatttgttcatttgataatgaacttttacaaaatttttatattaaaagcga
aacagaaaaagagcagtgcaaagcacaagatggtttatatacaattgttaaggacggttattacattacaaacatggtttgtatatctttgggtttga
tcttattctttggctggataagacaaaagatcaaccatttacaaagtctgcctacaagtgcctggagagttaaagacctttag
>g250.t1
atgaagatggacttggtgtatcaggcacacagcgagaaggtaaggaacttactcacaaagatccactcaaggacaagac
tcaaactgccagagttgatgctagtaatctcataccctttcactattctgttgggacaattgctataccatacatcacctgagctggttacaaattat
tatacaaacaagcataacttgctcaaccaagtgtttgttaagaaaggctggttctggacagtgctccttgttggctacttcttgatccaacatcacag
agcatcaatcaataggctggtgagactttcacttggtactctatggtggatcatcttcacgcaatggttctttggtttaccactaatggacagggtct
tcgtgatgacaggcggagcctgtaaatatgaccctatggtacatgctggggtcactgggattggtagtgtcgtgtgccgtaagatgaaaggtgattgg
atcggtggacatgacccaagtgggcatgtctttttgttggttcatagttcgttaatcatcgggttcgaactcgtagagtttggcctgatggaagaatt
gcataggctcatggagcaggtcaagaggctacgtgctagaaggggccagaaccttataaagggaatcttcgtattggtcataatgaactcaacagtac
tactgatggcacttttgggtctctggtggtggatgttattgattactagcactcatttccattctttccccgagaaactcagtggtcttatagcagca
tacattgggttgctgatctatatcattccaagattcttctag
>g251.t1
atgtctgaagagcttccaacacgttgggaatttgtccaagcccttgcaaatatccaatacttaaacttccttgcacaga
acaaatacttagaaaatgaagaattcttagcgtacttgaaatatttagagtactggaggaagcctgaatatgctaagcacttggtctaccctaactgt
ctccacgtattaacgctactacaatcagaacaattcacacagcaaatactaaggcaggacgctgctgctgtgctaatgaatgatatggtacatagatg
gaaagagccacagacgacatttgcaccaacacccattcaaaatttgattaaaacgaacggtgaagctaacggtgaagcgaacggtagcgaaacgaacg
gtactacaaagacaccacaatcatga
>g252.t1
atgtctgcaccgaatgtacgttccaccgagctactcaccgagcacctggggttccctcctatagcactggttgatgata
taatcaacgcagtgaacggtgttatgtataagtgcactcaagctgttgagagctatcttttatccaaggagtcccatagggagtggatctccgagagt
gaagtcgagctgggcacggccaagctcgagacattgctagagaactcagttgataagaacttcgataagctagaactctatgttcttcgaaatatctt
gacgatacccaatgaactcacagacgaaggatggattagactaaagcactacgaagggtttcagctggataaaaaggcagacaccaagtcagttgaac
tggatcttaagatcaatcagctattcaaagagatcacacagcagcttgttatcaagaaacagcttgtactacaactgaacaaaatcaaaaagatcacc
aaggctataaaactgtacagggactcattacaattcctacagaagagcccggagctatcgcccgaggctatggaaacactgaagacgctagcaccgtt
agatcagacgctttactacttggtatcacagacaaccgaaatatttgatacaattgaaaagctaacagacacttttgaaaaaccagttgagcaaggtg
gtatccgtggtctagaacacatgcctaatgaacgtgatcgttacttgtcagtggaaacgacaaagcttttaaggatattagggctcgcaaagaacaag
ccacgcgtggagaaactgctggaggatttggacaacgttgatttgggtaatgatgagatacaaagtgcactaaaagagaagtttgggttatga
>g253.t1
atgttgggtagaaggttcttttccacgtccatacggttacgtaacaggggccttaaacaggattctcatttgcccttga
agtgtggtattgagatccactcacagttgaagactccgcataagctcttctcattatcagagacttcattcttagatgatccaaatacaaacatctca
tattttgatgcctctctgcccggtacacaaccgaagctaaacccagaggccttggaattggctttaagagctgctgtggcactagggtctgaagttaa
taccgagtcgacatttgatagaaagcattacttctatggtgatcaaccaatgggttaccagatcactcagcactacgagccttatgctaaaggtggcc
aattggcactttataaaagagatggtttgaaacaagatgaaaaaatcataagaattgagcaaatccagctggaacaagacactggtaaatctgtatat
acagaatcagagaccgaatcattctccaagatcgatttgaatagaactaacacaccattgatcgagatggtcaccaaacctgatttccaagaccctga
agaagtgaaggtctttatcaagaaattccaaaacttattacgacacttggatgtttgtaccggagatttagagacaggtgcaatgagagtcgatgtta
atgtgtcagtgggtggaggtgaacgtactgagttgaaaaacctgtcaaccacaagtgcagtgataagtgctattaagtatgaatataaaagacaagtt
gacttggtgaagaagggtggaaaagttgttcaagagacaagaggttgggatggatctaaaacagtgagactaagaactaaagaagatgctatggatta
cagatacatgccagatccagaacttccacccatgctattagacttgaatatcattgagcaagtacaatccacgatacctgataccccggataaggtgt
tgacatcgttaatgagtgagccttactcgctgtctttgaaagatgctacgatattgacctatgatttagagctcttgaattactacaaaacgctgttt
aacaatgctcgttcagttggaattgactcaaagaccccaggtaattggttgattcatgaactgttgggtactttctctagaaacaacatgtcttttga
cgcagaccatattccaatggatcaattgattgagttgatgaaacttgttcagacggaccacatttccaactacagtgcaaagttacttctccagcatc
ttttcaataacagagaggagtctccaagctcattgttggagcttatcgaagagtaccaactttcaaaattgaaagaagatgatctgtcgaaagaccaa
ttagaatccgtatgtaaagagatcattgatgagcaggcaaagacagtcaaaaatataaaaaagggtaaactcaacggtctgaacttccttgttggaca
agcaatgaaaacgacacagggacgtattgaggcacatgtattcgagcagtgctttagagaattgttagagatctaa
>g254.t1
atgcaggagacaagaaagagatccaactcggactctcagcagaagttcaagcgtagaaaaccacagttcacccagcaga
agtcaacaaacccaatcaatgaagatggcacatcagagtgtttccacaagatcaccacttccctttacctctcactagcaccatcctacctcaaacag
cctttggagggtatcaagtctcagcacctcgacacgatgctcatgaagcacttccacccagcaggtggtgttgttattgcttatgacaaccttagact
ctctggagaacacatcacagaggccggttctgttgtggctaaagtgaatgcccactctccgtttgcattcctctgggtttcagttgatctattgattt
ggaagccacaagttggagatgtcttggaaggacatatctacatgcagtcaccatcacatatcggtttgcttgtcaatgacacattcaatgcaagtatc
aagaagaataacattccagaaggctgggtatttgtgcctaaccaggctgatgaagtacaagaggaagacgaggaggccacatctgcaaagaaatccca
gtcacttggtcaatggttagacgaatccgagatcgctgtggatggtaaacttaagttcacagtcaaggctatccacaactctggaagagtcgtcagtg
ttgaaggttcccttataaaaccaggctcagaatccgaggctaagccagtggtgcctaataagaagatcagattcgacgatgctgacacaagtgctgtc
gtcattgaagagggtgaaaagaaagatgatattcctgtctaccaggctcacagtgatgaagaggtggttgccgaggatgattctagtgatgaagaaga
ctctgattctgattaa
>g255.t1
atgtccattgaacttgacgatatcacagtaaacaaccagcgttgcttgcaagttattaacgagcactgcctaccgacaa
gatacccagaggagttctacaaagaagctctctccgggttcacaaaattcgcttactatggagaagttgcagttggtgctataaaagctaagcttgag
gttccacaacaccacacagtgccaacaagcgtttatatcgagtcggtggcagtcttggaaccatacagacacctgggaatcggtaagaagttagtgga
ttttgtcattgaagaggctaagaagagttatgtccatgaagtgacactacacgtctgggttggtatggctgatgttaaaaaatggtatgagagtatgg
gatttgttgagaaggaagccatccctgactattacaaggagcagaagttggagaccccagatgccgttttgatgtcgttgaagttttag
>g256.t1
atgcttacaaggagtgtaaagagtcgacttagaagtcgagttgttctatgtgctgctggttatagattttccagagcgc
agtccacgctcaagccaccgagcggtggtcatcacggcacagttgagatgttcaaaccaaagatggaaagagtcagtgcaacgactaaagctgctacc
agacagtgtacgtcgtgtggtgttcagattcaaaatacggaccaggatgcggtcggttactacatcgagccaaagactgcggtaccgaagcaccgcag
taagaagctgcaatttctatctgccttctcaaagcttgacatggaaggacgccaatttttggagtcaaatactggcagatcagaaatggcagatgaag
tcaccccggagatagtacaagaggacatcatctgtcagcgttgccacaatgcactacatcataatatatacaacccgaaagagcatcagccggtgaac
ttacatgaagtgctcgatgcaatcccacagagagaaaacatccttcatgtcttttctgcctacgatttcccactatcactcgtgacactgaaaggtag
acgtaatgtcacatatgtgatgaacaaaacagatttactgtgcgggttcgattctgttgctagaaagtactcaagcttctttgggacgatggtcgata
gattggtcggttcgccttccaaagttcacgttgtcagtgcccacacatcttgggctgttgagcagctctacgattcactggggagagttaaccatctt
gttgggtatgtcaacgccggaaagacaagattggccattagagtgctgaacgttgctaatagtttgacgagacctgggttcaagagtgttaaacccac
gggatcttcacacttaccagcgttgacaagggagaatatcatacattcctgtggtgaaaaaatcattgttgacacacctggattcttagattgtaata
gtattttccagttgatcaaggaagaccaactaaagaatgttttacaaggtcgtaaggtcctagttaatgacctgagaaaagaacactacgaatctctc
aagggaggccaagtgatgacagttggaggcattttctttataaagtcaccaagtgactccattgtacaactgaaacctatttgtcgtggtaagccatg
gattttcagctcgatggagaaggcaattgacactgttgcaagaccaccggtggctctgaaggacaagttttatgttaaacctgaagctatggaagata
tggtacgctacgttatcccaccgttttatgggtcagttgacttgataatcaaggacattgggtatgtgcagatcaaaccaactggagccaagagtaat
gatgagttatttgaagtatgggctcctagaggtgttatccttggtgtccgtgagaccatcgagcacttcatgacgagatatctgaagacatcaaagac
aaagacaatgaaaaagggaaaagataaaggactagagaaggagatcttaaaaatgaaagctatgtccgtaccagactataaaattttcagtcgcttgt
atgagatcccaaaggagtgctcagatccacaagacgagatgagggcacagtacgcacatcacctaagagaatttggtaattcttataacagtgttaat
acggagaaacgagatgagacgagaaacgagttctggatcgagaagatttag
>g257.t1
atgagtctggatttattgtctctgacaacggttcttgaacaggccaatagctcagagcgagactccagccaaaaacttg
cagagaacaggctcaaagaatgggagacacaaccagggtttcatcaattattacaagccgtgtacaatgacttatccttaccattgcagacaagatgg
ttggccattatcagttttaaaaatggtgttgataagtactggagatcatcaagacagaactcgatatcgaaggaggagaagaatgccattagacagca
tttgtttgatctcattgatgagcctaacaaacaactttctattcaaaacgctcaggcaattgcccgtgtatgtaggtttgatttcccagctgagtggc
catctttatttgatgacatggaacgtctccttcaacaatcagtgatggagaacaacaacgtaaagatccataataccttgctcattctgaatcaggtc
atcaagaacttggccatggccaagatcggaagaacacgacctgctcttcaaagtaaggcaccaataatcactggaattgtcatcaagatatataccac
attctttaacgaatgggcagagtcaatcgactttggtgttatggagattgggtacctttcgctgaaggtcttaagaagacttatcaccgatgtttatg
ataacccacaccaatcaccagacacagctgaattcttagcattatccatccgtcattttaaccttttaacttcaaattatgagaagtatgcaccaaat
gatatcttggagaaatatatccgttgttatgcaaagatttaccacttgatggtcaaatctaatcctacaaatctgatccttcttccctctgcaaagga
catattgtatagcttgctaaagctattacaagagaaggcacacatcgtttatcagaatgatggtgaaaatgagacagatgctgtttgggagttcttgg
ctattaagactttactcatcttcaaaaacctcatcagctacctcttcaagaaaggtgcagtactaacgctaaagtccaagtctaacaaggcagaagtt
gaaaatgccattaacgtcttgcaaacacagttcttctcggaagaagttatcaagacactcacagacttgttgattaattactacatcaaattgaaacc
gagtgacttggaatcatggctaaatgagccagaggaatggaccaatgacgaggttaaccaaaactttgaattccagatcagacaatgcgcagagaact
tcttccaggacatgatggtaaacttcaaggacttgctcgttccatacgtcctgaacaaagtccaaaacgagatggccagccagagtggtgactccact
cagaacattcttgttcaagactctgtcttctccattttccaactcagtgctaactccatccatgatacaatcgacttcaatgatctatgtgatcgtat
attcttccctgctgcactcaagaacgaccagcctgagatgagaatcctgaagagaagggtctgtctgctcattaacgaatggataggattaggtgtca
tcactccgcaaactctgcagaacgtatactccttgctcttgaactttttggacccttcaaacccactcaatgataaagtcgtctgtctaactgcgatc
caagctttgaagacgataattacagattgggattttaaaaaagaagactttaaacctttcattaaggatttcaccatgcatttacttagactcacaag
tgagatggagcttactgaatctaaactgttcttattgaacactattggtgagttgatcgcaagaactaacccattgatctctgttaacgagctcgatc
aattattaagtattgtgccaaagttctgggatgcatctaacaactccaatgaattgattctcaagaacagtcttttgagaattttgaagaacctcatt
gtatctttgaatcagaactctagtagtacctgggacattgcattgccattgattagggtttgttgctctccacagtcagaattgcactctttgctatc
cgaagatggatacgagctttggttggccattctacaatactatccatcatcacaacagctggatactgcaagctcacttattcaggatctatgtgact
tctacatcgatgcactgatgaatcagacggagatccttccattgatattggagatttggagaagttatactatcttgattcctcagtttttcattagc
gactcggcaaggcctttcacactagcagtctttgaaacgtttggtaaatacttgccacagatgagagacgatgcactggatatcttggtgtcatactt
ggagatagctgtactggaaagttgtttgacagatggagacgataagagattactatcactactcatggaatctaagctattaccaacaatcatcgaga
tggttttagatgacgaccagtcacacatcactattggtaagctcttgttgattattgcacgtttgtcttacttgaatccgaaccatgtgattgaggtt
ttcaagttcttattccctgcagcagctcagctctcagttgtcttaaagaagttcattacaatttggtatgccagaatggataacaccatcagcaaccc
aagaaatagaaagattcatgttcttggactgacctcgttactcagatcgggtgaaattgtcttctttgatgacttcccaactcttgtgaccctttgga
taagctcgttggaagaagtgaatgaatctgctaatggcggggactgtgaggtttaccactcgaactacttgtatgagtttcaatacaacgatgacttg
accattaaggagaatggtgaatatctccgtttccaacaactcttcaagttggcagacccagtgcacaatttaaggattaaagagtttatcaaggctac
attgtctggagttgaacagggcctgggggctcagaattggtcacagatcacctcgcaattggataaaaacttggcagaaaacttggaatatttccttg
gcttaccaaccaacaactga
>g258.t1
atgaagaaaccattacttgtacttgccactgcattggcatcaggaaatgccttcaacattgttgatgctttcactgaag
gttcctgctacgtttactccactatgtatgccgttgtttctaccaaatctgagtctcagactgttgtttccacggctagttcaactatcaaggcttct
tcaagtcattccatttattcttcttcctcttttctgtcatcttctgagctgtcatcctccactatttccgattcctcgtcttcgattgatgatgattc
ttcctcttcaagccccgaggcaacctcagctgccaactgcccattagattcaccatattcatgtaccaacactacttctatggatgatgacctgtgct
gttttgagtacccaggtggtgttgttcttcaaactcaattttgggactacaacccagctactggtccaaatgattccttcacaattcatggactatgg
cctgaccactgtgatggtacatattcccaatattgtgatacttctatggagataactgatgctgagagtattatcgcatcttatgataccgagctact
ggagtacatggaagagtactggaaggactacactggtgatgataaatcattgtggttgcatgagtttaataaacatggtacctgttattcaactttga
aatcttcttgttatgataacatgaccgagtatgagaatgtatatgaatactataagaagaccgttgaactgttcaaggggttaccaacttatgactgg
ctggcaactgctggaattgttccatcagagactgctacatacgccaaagcagatatccttgcggcactgaccaatgcgtttggtgctactccatacat
tgcttgtgattcttctaatgcaattgagcaagtttggtatatgtaccatattagaggtcctcttattactggtgactacctaccaattgatactttga
ccactcctggctgctcagatgatatcttgttccttccaaagaatatgagtactactccttcagttgtctctgatgccacaactaccaccagttcaagt
tctacggccacttcctcaactacaaagggctacatttacctctctgatgagtctggatgtctgatcaaaagtggtaagtggtatgcttccggtacatg
cgcaacatactcaatgattgaattgaccactggatctgtttacttgaagtcatctgccggttattgtaccatttcagacaatgtctttacttgttctt
ctgatgttactactccattcgaattcaactttgattcttccagtcttgccatttctgctaatggtcaaaccacttactccgccaatgaagttgcatcg
ggacagactcaagaagttgtatctttaggctcaggtaacgtggagttcgagctgctctttaccgttctttccagttga
>g259.t1
atgacacaagtacaagttctactacccgatgggaccaagaaaccattcactttgaaggacttaagagataagttgaatc
tgctacgacacaatttatcaccactcatagatattgaaacgatttgtcagaaagttgagattgcattaccagaagagcttacactaagtgaactgacg
acgttgacctcggagacactatcgacgctggtcactgttcatccagatcattcgatattgggttcaagggtttatattgatcatttgaagacatactt
cccatcaaaatttagtgataacatcgagaggctatttcattataaacgaaatggtagtgttgattcccaattggtgtctaaacaggtctatgatatcg
tcataaataacagagatgaactagattcaatgattcacgaggagcgtgatgatggattcacatactttgctataaagacattggaaaagtcatattta
ctcaaatatgatgatgttatatccgagtctccacagttcttattcctaagagtatccattggtatccatggcgatgatctcgaggcagttagggagac
atatgatctaatgagtcagagatacctcattcatgcttcgccaacgttgtttaatgccggtacaaaagacccttacttatcgtcgtgtttcttacttg
ggatccaggatgattcgattgacgggatatataagacactccataagacagcaatgatttcaaaggcatcgggtgggttaggtattcacctttcaaac
gttcgtgcatctggtgcttatattgctgggtccaatggtacatcaagtgggatagtacctatgcttcgtgtctacaataatacggctagatatgttga
ccaaggtggaaataagagaccaggtgcgtttgccatgtatttagagccatggcatgcagatgtatttgatttcttagatttaaggaagaatcacggta
aggaagaactacgtgctagggatttattctatgcactttggatcccagatctgttcatggagaaagtagagaaagatgaagattggtgcttgttctca
cctaacgaagccccgggattaaatgatgtatatggtgatgagtttgctcaactttataaaagatacgaagcagaaggtttacagagaaggaaagttaa
ggcacaaaagctttggcgtgcgatcttagagtcacaagttgaaacaggtggtccttttatgctttataaggactcctgtaataggaaatccaaccaaa
aaaacctaggtgtcatcaaatcatcaaatttgtgctgtgaagttgttcagtattcctcaccagaagagactgctgtctgtaatttggcgtctgtggca
ttacctacgtatgtcaaaactactgatggaatcaaagaatttgatttcttaaaactccattccgttgtgaaagtgttaacaagaaacttgaataagat
cattgacgttggtatttatccaattcccgaggcagagttaagtaacaaacgtcatcgtcctatcgccattggtgttcaaggattagcagatctattta
tggacttacattacccatttgatagcgaagaggctcatcaattgaatatccagatattcgagaccatttatcacgctgctattgagtgttcagtggag
ttggcacaaagagatggtccatatgacacattcaaagggtctcctgcctctaatgggttgctacaatttgacctttggacagagaagaaggtaaagtt
ctcaggtctttatgattggcatgaattgaagaagagagttaaaaaatatggtttaagaaactcgttattagtgggacctatgccaacagcatcaacct
cgcagattttgggatttagcgaatgctttgagccacttacttcaaatatttacacaagacgtgtcctttctggtgaataccaattggttaataagtat
ttggttcgtgatttgatagagaaaggattatggtctaaagagatgaaagatcgtattattgacgacgatgggtccattgctaacatcccggagattcc
tgatgatttgaagttgatatacagaactgtgtgggaattatcgcaaaggagtatactgacaatgtgtgctgaacgtggacctttcattgatcaatcac
agagcacgaacgtatacatgagagagccaactttccgtaagttgaccgctatgcatttctttggatggaaacagggcttaaagacaggattatactac
ttgagaacacaagcagcttccgctgctattaagttcactattgatcgttcagtcacaccaatgagaagaaccccagaatcgatcatggctttgagagc
agtttccaatactatacctttgtctccaacgccatcaggtgtcaccaggaactcaacggacgcaatgataacggcaccagaagcgaagagacctaaac
gtttagcactctcaaacggctcaacagactcccaggtaagaccaatcgatgaggtcgacttgcttgatatctacagcactcgcccgttgtcgggaatg
tcctgctctctgggtgatgattccccttgtgatagttgttctggttaa
>g260.t1
atgagtaatatcaattacaactgtcaacggtgtaaattaccattggtcattgataattccttgacgaacttatctaagg
cacaaactcatcttttaacgtctgcgagacttggctatggtagctctaaaacacaagaaaacttaggaaatgagccattcattcctgaagaaaggaga
aagctgttagaagctgccaagtcaatggagaatagcgaatctgctatgaagtggggtaaagatgcaccgaatgaagaatcatttgttatcctaccaca
gtttgaaagccaagaagacgacttatcgtattcatcagataatgacgcagagaacaaggtgttatccaataggataaagacattgtcgagtatattca
acttactatcgtcaaaaggcgaactggatttcccggtttgtaaagattgtgcacagtttctattggagagtctaaggtcacagtatgataagacatca
aaggaaagagatgtttacattcaatttttacagaaacttcaaaataagcaagctccgttaatttccaaatcggaagagagcttagcagagatctctaa
attgaagaaagaagaagaagagttactaggagagttgaaacaattggaagatgaaaaaaatggtattgatactgaaattttggagatggagaaagaat
tggaagagatcaagttacaggaacagggtttcttagctgaagagaataagaaagcattggaaattacagagtttataaaagagagagatacgataaca
gctgaatatgaatttaatctttcacaattggaaaaacttcgaaagacaaatgtctataatgacactttcaacatatcacatgatggaccatttggaac
tatcaacgggttaaggcttggctcattagagtcaataagagttccatggcaagaagttaatgctgcgttgggtaatgttgtgttattactggcaacag
taacaacgagacttaatatcaaattacaaggttataaattgaaaccaatggggtcaacttccaaaattgaaaaatatgaacgtgatataaacaactct
gcaaaacccaaaatcacaattttagaggtttattcatctggtgagtaccaaattgaaagattatttaatcactcaaaattggataattctatggttgc
tctattggatatcttatcacagatagcagcaaagttgaaagagtacgatccaagcatagaattgccttacaaaatgaacaaagataaaattggagaag
caagcgtaagattatcttcaaagacggcagatgaagaatggacaagtgcttgtaaattcctcctaacaaagtaa
>g261.t1
atgtctttcattaagaacatcctcttccctgtcaagacctctgacccaacagaggaatctgacgatgtcattgttaagg
atccaatagttgaaggcattttcactccacgcacattatcgaattataatggtcacgatgatgagaagatcttcatagccgttaaaggaactgtgttt
gacgttacacagggacgccaattctatggtccatcaggtccatattcaaattttgctggtcatgatgcctctagaggattagccttaaactcatttga
cttggaggttgtaagagattggcatcagccaattgattcattggatgatttgactccacaggatcaagaggcattggatggatgggaagatcacttca
agaagaaataccctgttgtaggtaagcttgtggaagagaagcaatga
>g262.t1
atgtcctgtcttattctcggtgccactggtctctgcggtaacttcatcgttaagcatgccccggactactttggtaaag
tcttcaccatttctagaagtgagccaagctatatcgagaacaatgataagataatcccaactttggacaaggactctgccaattggatcgccaaggtc
tctgagatcaaagagaccaaccctgactgctccactttcttcagtggtatcggaaccactcgtgccaaagccggtggtattgagaaccagagaaagat
cgacttggacttaaactacaacttggctaaagctgctaaggatgctggctttaagacttacgttttgatctcatctgtcggagcatctgctgagtcca
gcttcccttacatgaagatgaaaggtgagttggaagacaaggtcattgcgttggactttgatcagtgcatcattgttagaccaggtgttcttcttggt
gagagaaccgaaaacaagggcctgggaaacactgtggctgctagattgggctccatgatctacggtacccgtttctcaaagtacatgatgtctcctat
ttacggtgaagatgttgccatggcatgcttgaaggcatccaagcaaacatatgatcagaaggtggttataatctctggtcaggaggttaacgaattgg
ccaaggcttaa
>g263.t1
atgagtgggaaacgacagaaagtgcttgttccgcctatcaacttaatcttcaaatacctccaacagcagagcacggtgc
taatctggctgtacgagcaggtggagttccgtattgaaggcaagatcaggggattcgatgagttcatgaacatcgtcgtggacgaggcatttgaagtg
aagaaagacggttcaaagacggcgattggccgcatcctgcttaaaggtgataacattacgctaatatcatgtgccgactcatag
>g264.t1
atgagcgacttgacgaggatccaggaggccctcgcggtgatgagttctaactctcaagagaaacagcaggcaatgcact
acctcgaggagttccagaagaccccagaggcgtggaacgccgtgcacatgatcctcagcgacgtgtcgctcccactagagctccgcatgtttgcctca
cagacgttgcgtaacaagacaacctacgacttgcaccaggtgccgatagatcagctggcatcgttgaaggactctgtgatcaacttcttggtgcagta
cagcgagatcagcaagccgatcagaacgcaattgtctgtgtcattggccaacttagccatccaggtgctcagctggccaaatgccgttgacgaaatca
tgtccaaactacagaacaacgtgccgaccctactcgagttccttaaggtcttgccagaagagtcaatggacgtcaagaatacgccattgacagacgag
gagttcagacagagaacaggggaattgattgttgataatgtcgagaaagtcctcctcttgctatccaactacacacaaagtgccggtaacaactcttc
tgcaaatgcgttgatcttggactgtttaaattcctggatcaaggaaattgcagttgaacagctgttacagattgaaccactaacaaagatcatcttcc
agtctttacaagacgaggagtcgtttgataaatctatagagtgtctctgtactatcatcaaagaaactgccgaaattgataacgtacagcttatcaat
gctctctatgagcagattatccagcttagaccactgatccaacagcacaaggacgacccagacgtctttggtgccttgacaagattgtttgttgaagc
aggtgaggcttggcacgttctgattgctaagaatgccacagtgtactacccacttgtggagatcttgcttgagtgttctgcctacgacgaagacttgg
atatcgtgaaatacaccttctacttctggtacatcttaaaacagatgatcttgccagacagatacgccgatgccagaagagtcttcaccccaatttat
acccagcttgtccatgttatgattcgccatctgcactatccaaacggaagtgactcagagccattgttctccaacaaggaagaggaggaaaagttcaa
agacttcagatatgacatgggtgatgtcttgaaggactgtactgctgtcattggcgcatcgaacgctttgaccatcccttacaagcagattcaagacg
cactatcttcaccaaatgccaaatggcaggacgttgaggctccactcttctcgctaagagccatggcaaaggaggtttctttgaaagaggataaagtc
atgccacagattatggaaatgcttatccagcttccagagtccccaaagattagatacgctgctacacttgttctcggtagatataccgagtggacctc
aaagcacccagaatacctagagagacagctcacttacatcattagtggtttctcggtatcaaatcaggagatcatcacagctgcttcccacgcattga
tgtatttctgtcaagactgctccaagttgctcgttgactatgtcgaacagctctataacttctacatgaatatcctgaactcagcaattgacatccaa
tcactgtatgagatcagtgaaggtattgcccacgtcattgacaaacaagacgatggcaacatcgccaatgcaacaatgatgtttattaagccggttat
ggagagattggctaagcatgtggatgcccctggctcagaagacgtttacaaggccattgctgacgagctagaagtcatcagattctactttgagatca
ttagaccaagaaacttccaaaactctgaggatccaattgccaagcttatattggagatttggccgttggtggtcacactactcgagaagcatggccac
tctgttaaagtttctgagcgttgtatgaaattcacaaagactgtcttacagacgtatagtactttccttagcgagatgcttccatcggtcgcaaacat
tctggtgaagggtttccaagaaacaagatttggctgttacttgtgggtctctggtgtcgttattagagaatttggtgatgagcaagtcgcagatgaaa
ctaaaaacgctgtttgggctttcgcataccaacaaatttcaactttcctcgttgttttcaaagagacaaagccaattgatattccagacttgattgac
gatttcttcagaatgatgagtgatgttattacctattttgtcacccaattcgttctgtctgacattttgaagccaacgtatgatgttgctgttcttgc
gcttgacatcgacaagcatgagcctttgattacaacacttcatttcttgattgatctcatttcatggggtttcgacacggctccaatctcggtatacg
aagagatcccaccggaagtcaaggctactgtattggcatttatcgcttcaaatggaggccttctgataagtgcggtcttgaatggacttatcttcaag
ttcccacaagaagctcacatggatgcttctgatttattgggtaaaacaattagactggcaccaaatgccgagactgctgtcggttggttgaatgcagc
ccttgatacacttcctgcaaactctgtatcagaccaagagagaaacaaattggttcagactgttggtaatgcattgaactcgaaggactacagaagaa
tcagaacaagcacaaaggactttgttacatggtactctagaaaaaatgttacaccaagattccaaggttga
>g265.t1
atgcctaatccaccaccacagttcacacagcccgtggagtttggtcatgaccaggatacagaaaggaattcctatgacg
aaaaacctagtgtcccataccctaatggccaaacgtttaatgaggcattcaaggttgagaaaccaaaatggaatgactggccattcactgtcttcttc
cttgcagtttgtggtggattcattgcagttgctgcaatgacactgaaaacgtatgctcatacctattcttctcaaggctcgggcatttatacttcgac
ctcaaacttcactttgaataccaacactgttattctgtttgtctttgttgtggtggttgcagtcttcatagcttcagccacccttttatatgcaagac
tccacccaaagggctttatccagactggtattattgttaatgtcatcatgggcttgggtacctgtatctcatactttgttatgggctactactctgca
gctgtggtgtttctggttttcaccctcatttctgcttggtgctattggagtatgagatcaagaattccattctcagctgaggtgttggctacggtcat
tgatgttatgaagagctatacttccactttggtcgtttcagccatcggtgcgcttgtttctggtatatttggtctcattttcaccacggtcattgctg
caacttacatgaagtatgatccagattcagtaaataacacatcgggatctacttcaaaggcaactcttatcggtattctattttttgtcttcttctca
ggttactatatcactgaagttattagaaacgtcatccatgtgaccatctctggtgtgtatggaacttggtattacctctcccgttctgatcaaggtga
gccgagatggccagcttctggtgctttcaagagagcaatgacctattcgtttggctcaatctgttttggctctttgatcgttacgtttattgacctaa
tgaagcaaggtctttctattttaaaatccaactttgcctctgtcggtggtacttgtgctcagattgggttcttcgtgctggatatcatcatgggactt
atcgaatggttggccagattctttaatcagtactcttattcctttgttgcactatacggtgagtcttatattgcctctgccaaagctacttggcattt
gatcagacagaaaggtatggatgcaatggtcaacgagtgtcttgttggaacagcattgggcttttactctttgttcaactcttatgtatgtgcattgt
tggcttatctctacgttaagctaaccaagcctgaatacaactctgagggtacattctatgccccaattgttgcattctcgtttgttattgccttgcaa
atatcaaatattgtcacccagcctttaagatctggtacttctactttctttatcgctttggcaaaagaccctgagatctaccaaaagagttatccaaa
tagatttgacactattgcaaagacatatccaaatgtctttgataagctgagaggttag
>g266.t1
atgaaatgtagcgagaatttgggtgtactaacacagagatatccagcacttaaaccaccacctgttacaaattcacaga
ctttgatatcttttaagagaccaaatgagatatccaatttattgataagatcggatcaggaacttggtggattcagtactgttaaccttgatgtagct
ggtaaggttggtcaatttcacggagttcttaatctcgatccacctccaaataggccagatgttatgtacagtggatatgccatgttccgtacaaggga
tcagccaaagggttttttaaaaagcgatactttctgggattgggataactttcataatgtcattttaagagttaaaggtgatcatagaaagtattttg
ttaatatccaagcacagactgcagttgcaacagatgtttaccagcaccgtctctttttaaatacacctggcaaatgggagacagtaacaattccaatt
gatgattttgtcttgacaaacagtggagtgatccaacaccaatcatcattagacagaacaaaagtgaagacaattggtattggtctcttggataatca
attcggaccatataatttattcatcgactcaattaaagtcaccaaaggagatgaggttgcacaagaaaagaggaaaaagaaagagttagaagctgaag
atgaatttgatgctttccaaggaagcagattctaa
>g267.t1
atgggtagaggaccaaaaaagcacttgaagagattggcagctccatctcactggttgttggacaagttgagcggtacct
acgnnnnnnnnnnnnnnnnnnnnnnnnnnnnnnnnnnnnnnnnnnnnnnnnnnnnnnnnnnnnnnnnnnnnnnnnnnnnnnnnnnnnnnnnnnnnnnn
nnnnnnnnnnnnnnnnnnnnnnnnnnnnnnnnnnnnnnnnnnnnnnnnnggttgttggacaagttgagcggtacctacgctccacgtccatccgctgg
tccacacaagcttagagagtctttgccattgattgtcttcatgagaaaccgtcttaaatatgctttgaacggtcgtgaggtcaaggctatcttgatgc
agagacacgttaaggttgacggtaaggtcagaactgacgctaccttcccagccggtttcatggatgtcatctcccttgaggctaccagcgagaacttc
agattggtctacgatgttaagggtagattcgctgtccacagaatcactgacgaggaggcttcctacaagttggctaaggtcaagcaggttgctcttgg
taagaagggtgttccatacgttgttacccacgacggtagaactgtccgttacccagacccattgatcagagttaacgacactgttaagattgagttgg
ctactggtaagatctctggtgttcttaagtttgacaccggtaagatggtctacgtcactggtggtcgtaacttgggtagaattggtactattacccac
agagagagacacgatggtggtttcgatttggtccacatcaaggactctttggacaacactttcgttactcgtttgtctaacgttttcgttattggtga
ggctggtaagccatggatctccttgccaaagggtaagggtgtcaagctttccatctctgaggagcgtgacagaagaagagctcnnnnnnnnnnnnnnn
nnnnnnnnnnnnnnnnnnnnnnnnnnnnnnnnnnnnnnnnnnnnnnnnnnnnnnnnnnnnnnnnnnnnnnnnnnnnnnnnnnnnnnnnnnnnnnnnnn
nnnnnnnnnnnnnnnnnnnnnnnnnnnnnnnnnnnnnnntctctgaggagcgtgacagaagaagagctcagactggtttgtaaatcagttaggagtgt
tatgacttga
>g268.t1
atgctgatggtggttgggaagtggtgttttatcttggccatttcactcggtgccctggctgatttgatgggctccgagg
ttgatgttcagcaacaaccacacatttcgcctccaaagaattcagtatttagagatatcatttggggtaatatgaactttatccacaccaccgatacc
catgggtggtatgcgggccatatcaaccaaaagcagtacagtgcagactggggtgacttcatctcgctcactaagaatctccgtaacaaagctgagtc
attgggtgttgatttactaatcgttgataccggtgataagcatgatggtaacggattgagtgatgcttcgactcccaatggtctcttctctgcaccaa
ttttcaatgcaatggattatgatttagttacaatcggtaaccatgagctctataccgaggaaaactcaatccaagagtatgaagtttcagtctcccat
tttggtgagaagtatgtatcaagcaacgtggagttcattcttgaaaatggtacttctgttccttttggtaacaggtataggtattttgaaacccgtaa
ccagaagaaacgtgttctagcattgtcatttctatttgatttcaagaggttcaatgctagagccaaagtcacatcgatagctgatacattgaaggaag
aatcattcaacgaaattctgaactctttcccggagacctcaattgattatctcgttgtctatggtcacataccagtcacagatctccaagatgaagag
cttttaagacttcatgtctatttacgtagacgttacccaaatacagtgattcaatactttggtggtcattcccatattcgtgactttgccttctacga
tcaaatggctactggacttcaaagtggacgctactgtgaaacacttgggtggatctccattaatgacacagatagtcgggttccggtttacaacagaa
gatacatagatttcaacagagaaggcttcatccatcactcaggtgttgatgctgatgagtttgattcagtcgagggcctcgcattaagcaaagaaata
acaaagctacgtcatgaattaaacctcaccgaggtctatggatacgtaccacagtcctacttaatgaacgcatacccatatggccacgaatctaacat
ctacacattattaaacaccacgattcttccattgatcgaaagtgagattgagagaagcgaggagacaaatagggcaatcattgtgaactctggaagca
tccgttatgatctctacaagggtgaatttaccaaagataccgagtttatagtctcacctttccagaacaactgggtctatatcaccgttccaaagagg
ctcgctgtattagttgctccattcctcaatcgtggtgactatatccttcaagagctggcatccccggaaaaggcataccacacttacaaagctgagat
gctgaaccagatgagagcactcacaaatcaagatcttggtcattcaagctgtcatgtggttaaaaaggagcaattgcactcaggcttcacaacacacg
atgattttggatgcgatggtgatgatgtacaccacaatacaattccatattatccttctccaaacgttatcggttcatatcaagaacgtgcaccggat
agtgaaatggcagacctggtgttttatgactttatcgaatcatggattctccaagcactgaacacgttatcgagagatgatcaccactctaagagcta
tagcagcaatgacgtttacttctatggtgggctcagcactggtaaactccttaaacaatattttatgaaataa
>g269.t1
atggctgatactaacaacgcaagcgagtccttgctcaacgatccagttaagaaggcctacgtcagttatccacaccccc
atgttcacgttgagacttatgagccagtcaacacttggacgaaaaccagaacagctatttcatatgccgcagtgtttggtcttttaactgctgctgcg
caaaactccgttgcaaaggaaagattgggtccatttagtattatcacccgttcgggaaagctttggaccaccattgtgttgtcaactggtgcctacaa
gttcacatcttgctcgatctcaaacttgagggagaaaaaagacaccgtcaatgagttctatgcaggtgccattgcaggtgccactgctggtattttca
ctaagaacctggttaaggctgttgggttctcgctgtttggtggaactgtagctgcagttgtgtactggtctggtacgatcattggtaaagctggtaac
agtgcctatgcattccgtggtgaagggactgtgaacaacttcaagcctagaccagcttcggttgtagagagacagggcttctgggacgttgtcagaag
aagaccactgagccagacccttgaggagcttggcgagggagcattcaagccatga
>g270.t1
atggtggacttcgcaaagactctcttcggctttggcggcttccacaagacaacaccaacaagttccgagaggactagcc
agttcccacaagatgagtccctggaggagaaggtggccggctcaccgacatctccaacattggcacagcagaccaatggctctcaattgctgaacttt
cagcacactgctaacccgaccaccgcactgagcgaaggctcgtttgccgttggcacgactaccaaatctaatcagttccagccagaaactgttttgtc
acaggttgctaacaacagaagtaatggaggcaacgccaatgccaaccgtgcgcagctaattggaaagactggaactgctgctgtccaggccccatcga
acggccaagagatgcagcgtccaaagggtaagctcaaagtcaccatcattgaggctaagaacttgctcacaagaagcacaaacgcccatccgtacgtt
gtttgtacatttgagagctccgagtttatctcccacggtccagagagcgtcgataaccatcctacaatgggtggaatgaagagggatagaccaatccc
aacaactgcaaataagccaatgtacacgagacagtcatcgtctcagcatattaacaggggacaccagcaaggccgtctgccaaagatgactgaaggcg
aagtatactctaacaactctaaccctgtctggcagcatgaagccatcttcgatgtcactggtaaccactctgaactggacatctccgtttatgactct
gatgaaacattcttgggccatgttagaattacaccaagcattgccgtgaacaacaaggctgtggagtggattaagctccatccaagagttgagggtga
gcgtatcgagggtgagattaaggtcagttatgaatataccaccactggtaagaagcactatggtccagaggactttgaggttttgagattgttgggta
agggaactttcggtcaggtgttccaagtgcggaagctggataccgaccgtatttatgccatgaaagtgttgtccaagaaggtcattgtcaagaagaag
gagattgcccataccattggtgagcgtaacatcttagtgagaaccgccactgcttcatctccgttcattgtcggcttgaagttctcgttccaaacacc
agctgacctctatcttgtcactgatttcatgtccggaggtgagctcttctggcacttacaaagggaaggccgctttgctgaagagcgtgccaagttct
acattgctgaattggttttatccttggaacacttacacgataatgatattgtttatagagacttgaaacctgagaatatcttgttggatgccaatggt
catattgcactttgtgactttggattatcaaaggctgatttatccaccgatgacactactaatactttctgtggtactactgagtacttggcccctga
gattttgatggatgagtctggatacaccaaaatggttgatttctggtctcttggtgttttaatctttgagatgtgctgcggttggtctccattctatg
ctgagaatactcagcagatgtacaagaacattgcctttggtaaagttcgtttcccaaaggaagttttaagtcctgaaggtcgttctttcgtgaagggt
cttttgaaccgtaacccaaagcacagattgggtgcacagggtgatgctcgtgaattaaaggctcatccattcttcaatgacgttgattgggatctctt
aattcaaaagaagatcccaccaccattcaaaccacacctttctagtgagactgatacttcgaactttgaccctgagttcaccaataccagtgcgtctt
tgattcataaacagttccaagttgcatctacaccattgagtcctggtattcaggccaacttcaaaggctttacttttgttgatgaatcagccatggaa
gatttccacaacaagagaagccagcagcagcaacagcagccttatggctctttaattcccggtaatcctcacttaccacctgatgaagatgtgattga
cgacgaagacgaagacgataatatcaacgttgatcaagatggcgatcacgagatggatgatgactttgtcaacggtcgttttgatttataa
>g271.t1
atgccacctaagaaggaagacgccgaggcgagcatccccctgaaccagacactggggataccaccgaacaacacgtcgt
caacgacgtcgggctccacagactttgtcaagaagctgtttttgatgctggaagataactcatatcagtccattgtaaggtggacccccagtggagag
tcgtttgtcgtcttggacacgaatgagttcacgaaggacatcttgccaaagcacttcaagcactcgaattttgcgtcgtttgttcgccaattgaacaa
gtacgacttccacaaagtgaagatgtcaaatgaacagaaacaacagaacgagtatggcgaaagtgcttgggagttcaagcaccctgatttcagaaggc
acgacagagatgcccttgagatgatcaagcggaagggccccgtgcagaagagaaacatcgaggagagtgttaacggtcaagagaatgttagtaggtta
gaagacagtatcaatcttttaacaaaggagaataagaacctatcaaatgagatgaaactggtcaaccagaaatacacaaccgtcatcgagtcgatcct
ccagatgaaaaacacaaacgaccgttacttcagaagtataaatacgctggtgaatactctagtaacccacggtataaaactaccacagctggacttac
caccaatcgatccaccattgctaatacgcccacagccagcacagcagcagcagcagcagcagcatcaccgtaactcatcgtcctcgtcgacagcacca
atcacacagccagcgacaaaagtcactggcaatctacgaccagggttccatgtgctgttagtggaagacgataatgtctgcattcagctttgccggaa
gtttcttgagaagtacggctgtacggtcgaagttgtgagtgacgggctaactgctataaatgccttggaaaagtcacggtacgacattgtattcatgg
acattataatgccgaatctcgatggtgccactgcgacgtcgatagtgagaagctttgataatagaactccgataatcgcaatgactggtaacatcgat
gaccaggacttggttacttatctacagcatggaatgagtgatatcttagcgaagccctttacgaaagatgatttatacttgatgttggaaaaacactt
aacgtcaaggatcccactgatgtatcagcagaggacaactcccgagatcacaccaactgctacggagatggatcaaataaagagacaaaagatataa
>g272.t1
atgccagagacaccgagtattgagatcctcaatatcaacgataagcaggagaccgtttcaaccgaaccaatcgtgccac
atgaacgtcaaatcgtcaccgatgtcattgcactctggaaacaagatccaaagactgaggaccttggtattgccaaattacatgctttgatgaagaag
agaaacccaaactggtccttgagtgaaaagagacttaaaactgttttaaaacagttcaacttattgacaacttctgaacaatattgctatgctagcga
aatcacttcaaaggaaacacccgatatgacactaccttccaacattagataccaatttactaagaacagaggtaaaggtctctatgccagtaacgcat
tcaaagaaggctcagtcatctgggaggaaaaatctccacttttctttgttccacctttagatcacttgaaactaatggaaaacggcagtgcatgcact
tactgtggtagtttactgaaaaccgcaacgtctgttaagaagggtttggattgtaatgtctgttgtaatgtttggtgttctcaacactgtaaaaaaca
ggataaactgcatcagctggctaaacataatttatacgaagaaggtaagaagtctaagaagttcataataccttcagcctgggataaatacgaaaact
tctgtctgaagaatgaatggaacgcagcccacgcagttgcccacatctatgcttactgtctcatcgataagtcaggcttgttgaagagacagttcgat
gcatttgccaagattggccaagacatcagatataaagccatcgactcctctggaatcggtggagcatttgattccaataacaatggtggaggagcatt
gttcgtacaggaacagcaggaagccttatggaaggaggcatttgagctgttcaataagatcttcccattgaacgaggtttcttataaggaatacttag
agttcctgggaacctataacatcaataacgttgacggctcaatgtttttggtccaagcccatttgaaccataactgtgaaccaaacgttagagtgctc
ttcggtgatagcaagacggatggtatcaaagtcattgctaagagagatatcaaggccaatgaagagttagtcacaacctacgttaacccagcacacga
agtgagccaaagacagagagagctccgtgttaactggggtttcaactgtaattgtaacaagtgtaagtctgataagaaggaaatccaaagaagaaaat
caaacgaagccgcaactgcccagcagaagcagagcattaaagagatgctcaagagctctaacgaagaattcgaattggaaatcccagaagctacaaat
aaggaaagaagaaaatcagttagattcgatgaaaaggtcattgctgtcaagcaatga
>g273.t1
atgagacggtttttattgccattggcgaagcagagaacaatcggggcccgttggcagtctacaacgaaagttgtagctc
catcaacttctccacaatcggtcccaccagtcgccgcagctgagccaaagaagaagacggatttctcttcgacgctctctttgatgctggcctccttt
ctactgggtgctggcttggcctacgccttaccgttgagtgaggttgctaagcttacggccttggagaggctacctgagcctggtaccccggaggaaga
agtcttcaagtctcagctggagaagaagctgaccgagctagagctctataagagactctctagcgaccctgactatgtttccagaagagcatggtcgt
acttggactcaaacacaatcaacccgaccttaacgtctggtactctatctgtcccgggtggatttgccattagaccggtgatctttgttaatgagaag
aagaaagaagttattgcaattgttcatgctggccaaaaactttgtggttacccattcctcatccacggtggtattcttgccagtatcctcgatgaagt
cttgaagagaggctcgtcttttaagtttgggatagatccgctaaatggctatacaccaaaggaaatcaagacaaatttgattgagctgcagtataagt
tccctactctggcaaacaatttcatcgttgtgaagacctctctcaacgaaaagggacaggtcgttggtgatgtcgagactttgaaagggagactgtta
gtcaaaggcctgggtgagttctctagaagttctattcaggtggatactcgcaagaaatggtttggtatcttttga
>g274.t1
atgtccgctattcaaatttccaagaggcagctaaggcagtctatgggccagctattaaagtccgttccaacggagagta
ttaaatcacagtctgatgagattgcgaaagtactgaaaaatttaccaatagtgcaaagatccgagaaaattggtgtctatatgaacatggacgattct
gagattataacgctagatataataaagacgttgtttgatatggggaaaagagtgttcttaccacactgtgctgagctacagccaacagatttcaagag
gtatgccaagcagagatcttttttgattttctatgaaatgcctaacatccaatccgtgttagacttaaagccaattggcaaatacaaattaaaagagc
caacttctggattggatgtcatgaacgagaaaaccgggttagatcttctcctgctaccagcagttgcttatactgaaaactgctaccgtctgggtcac
ggtgttgggttctacgacgattacataaagagacacatggagggatttggcaagaagcctttccttttaggcactgggctgaaagaacagctggtcag
tgaaatccctacagaagagcacgacgaaaagatcgatgcggtagtactggacaataaagtgtactattcataa
>g275.t1
atggaacttgacgctagcaaattaaagatcaccaagaacttaaacccaaaggacccttctgttaaagaattggggaaat
tcggtcagacttttacaaatcatatgcttcaatgtaaatggtctgttgatgacggttggttaacaccagagattgtaccatatggtccgttatctttt
gatccttcatgctgtgtattccattatggttttgaattatttgaaggtatgaaggcctacagggatgctagtggtaagatcagactatttagacctga
gaagaatatgcaaagaatgaacaaatcagcagacagaattgccttacctgctttcaatggtgaagaattgatcaaattgattggtgaattgatcaaat
tggataaagattttgttccagctgaaaaaggttattcattgtatgtaagaccaaccttcattggaaccagttctggtcttggtgttggtccaccaact
gaggcgatgatttactgtatcttatccccagttaagcctttatattcctcgggtctctctgctattaaattagaggcaactgattacgctaccagatc
ttggcccggtggatttggtgatgctaaactcggtgctaattatgctccatgtgttaaacctcaattacaggctgctagccgtggttatcaacagaatt
tatggttatttggtgatgataaaaggatcaccgaaggcggtgttatgaacgttttcttcgtcttcaaagatgctgatggcaagaaagaactcgttact
gctccattagatggtactatcttagaaggtgttactagagatagcgttttacaactttgtagaaacagattaaagtctagtgaatgggaagttaatga
acgcttcactacaatttatgaggtctctgagagatctttgaaaggtgaattggttgaagcattctgtgttggtacggcagctgtggttgcacctattc
aagagattggcttccatggtgaaaaaatcaacattccattgttgcctggaaaggcatatggtgaactgaccggcctggtctctgagtggatcttgaag
atccaatttggtgaagaggagtacgaaaactggtctagggttattgtagatctcgattaa
>g276.t1
atggctgaacttgacgctagcaaactaaagatcacaaagaacttgaacccaaaggaccctgctgttcaaggagtgggca
attatggtcaattcttcacaaaccatatgcttcagtgtaaatggtctgttgatgaaggttggttaacaccagagattgtaccatatggtccattgtct
ttggacccttcatgttgtgtattccagtatgcttttgaattgtttgaaggtatgaaggcctacagagactctagtggtaagatcagattatttagacc
tgagatgaatatgcaaagaatgaataactcagcaaagaggatcgcattaccagctttcaatggtgaggaattcatcaaattgattagtgaagtgatca
agttggataaagactttgtcccagctgaaaaaggttacgcgttgtatatgagacctactttcattggaacaagtgccggtcttggtcttggtgcacca
actgaggcaatgctctatgttatcttatccccaattaaaccttcattcttctcagatgtctctgctcttaagttagaggcgactgattacgctaccag
atcttggcctggtggatttggtgatgctaaactcggtgctaactattcaccatgtgttatacctcaattacaagctgaaggtcgtggttatcaacaga
atttatggttatttggtgatgataaaaggatcaccgaaggtggtgttatgaacgttttcttcgtcttccaagatgctaatggtaagaaagaacttgtc
actgcacctttagatggtaccattttgccaggtatcactagagatagtgttttacaactttgtagagacagattaaactccgatgagtgggaagttaa
tgaacgtttcactacaatttatgaagtctctgagagatctttgaaaggtgaattggttgaagcattctgctcgggtacctctgttgttatttccccta
ttggagagatcggatatcagggagaaaaaatcaatgttccattgtcacctggaaaggcatatggtgaactgaccggcctgatctctgagtggatgttg
aagatccaatatggccaagaggagtacgaaaactggtctagggttattatagaatag
>g277.t1
atgaccgttgagaaacaggcccaattacacactttggtcaacgccgcaactggccttccaagtctcgatagctccaaat
tggagattgaaaagaacaccaacccaaaggccccattgccatatgaacaattgaagttcggccaatccttcacaaaccacatgctccaatgtgagtgg
aacaacaaatctggttggaagtccccaaagattgtaccatacggcccattgtcattggacccatctgcttgtgtcttccactatggatttgagttatt
cgagggtcttaaggcttacagagactctgaggataagatcagaatgttcagaccagacaagaacatgaacagaatgaacttgtcagccgacagaatcg
tcttgccaactttcgatggtgaagaattaatcaagtgtattggtgagttgttgaagcttgataaggatatgatcccaaagcagaagggttactccatg
tacattagaccaactatgattggtaccacagctggtcttggtgttggtacaccaactgatgctctgctctacgttttgtgttccccagtcggtcctta
ctactctaccggtttcaaggctgttaagttagaagccactgattacgccacaagagcttggccaggtggtgttggtgacaagaagctcggtgctaact
acgctccatgtattaagccacagcttttggctgctgcccgtggttaccagcaaaacttgtggttgttcggtgaggagaagaagattaccgaagttggt
acaatgaacgtcttcttcgtcttcaaggacgctaacggtaagaaggagattgtcactgctccattggacggtaccatcttagagggtgttaccagaga
ctccatcttggagctttgtagaacaagattggacccagctgagtgggacgtcaacgagcgttactgcaccatctacgaggtcgctgagcgtgctaaga
agggtgagttggttgaggccttcggttccggtactgctgccatcgtctctccaatcaaggagattgccttccacggcgaggctattaacgtcccattg
ttgccaggcgaagagtttggtgccttgaccggccaggtcgcccagtggatgcagaagatccagtacggtgacgaggagtacaagaactggtccagagt
cgtcacagacttgaaataa
>g278.t1
atggctttcttatttaagaggagtcccaagaccccgtctgagcttgtacgggcattgggcgagcaggttgtaaaatttg
actcgacaagcgacaagcgtaaggtccaagatgactgctcacgctacttggcacagatcaaagtcatactccacggagatgaagacaccgatccgcag
cctgatctcattgcacagttggcccaggaggtgtacgctacggacctactctactcgttaatattgaatcttcatcagcttgagtttgactcgagaaa
agatgtcaacacattattttcaacgcttctacgaaggcagattggcaacagatcaccgactgttgattaccttctagggagaccgaagatcctcaatt
tgctattgaagggtcctgagatcccatccatttgtgttatcacgggctctatcttgcgagattgtatcaagcttgaaatattgacaaaagtcataatt
caggatcctgttgtgtggagatatttcgagttcagctcaaggggaacatttgagaacatgacagactctttccagactttgagtgatttattgactgt
tcacaagaagctggccagtgattggataatctctaactgtgataagtttgttttgagtattaaccaattaataagctcaaataactatgtcacaaaga
gacaatcaataaagctactttcattaattatattacaaagacagtataatcagtttatgttgaagtatgttaataacccggagaatttgaaacttgtg
atgatcttacttagtgataaatctaagaatttacaaattgagacattccatgttttcaaagtatttgttgcaaatcctaagaaggaaaggtctatttc
tgatattttaattaagaatagagataaattgttattattcttggagaacttcccagtgcctgaacgtaaagaagataatttccagaatgagttggact
ttgttatacaacaaatcacagatttaccaagaatcataactcaaaataaagagcattga
>g279.t1
atgggacaattgaggtactggcactctgtggagatatctgctggtgggagaccgactctaagggaaaaggaaatcgaca
tcttggtagaagattcagtggggctttatcaaggaagatcaaagattttacaacgacagaatggtcgactttatcttacatcgcagagacttatttat
gtcgataacgagtcacccaaggaattgagcttgtccctcgagatctcagatttcaaaagcttggactactcctcgaagttcttgagatcatcaccgaa
gattaccgtttttttcaaatcaattaagaactccaagaaggaagtctcaagaacaacaaattggatttgcccaatttgtagtttttccaatgatgtta
gcttgtccttgaactattcaagctcggagttcttgcccccatgtaaaacttgtggtgtaaaagccgaccaacaggtcataaagttagcaattgaagca
gtgaaaaagaagcccgttgaactgaaagccgataagaccaaaattggctgtttagcctgcactttcttgaaccatccctcaatgaggaactgtgaaat
ttgcggcagtgccctgcccttgaactcttccaatgagttagcctttgacgagcaagagatctttgacgatagaattcaaatcaccacggaggttgacg
atgggctagccgaggttccgatacctttcattaagataagtttccataagacgggcgaacgagtcttctacgaaagattgcaattgacgatggagaag
ttacagtgggacaatctggagaaaagtgggaatgttaacgtgggaaagattaaagagcctgagacttcaaactcaatggcagttggactccacaggct
agcccagatggaggaagaccaaaccaagagaaatgagcagatcatcaattcgtcattggacgacttgcagtccttgcttgcaaaagcacacgaaatcc
gagacttaattgatagtttcaataagctgaaaaatggcgatgagagaagtaaagtctccataaaccaagtatttaacgacccactaatggaaagatcg
aagaagattcatttacaagaagtctcacgacagatctcagagttcctaataaccgatggcactttagaacaagaaggtggtattattacactgatgga
tttgtatgctttatataacagaggaagggttggcttcaatttgatatcacccgagcagttatatgaagcttgtacaatctttgaagttttgaagctcc
ctttgatcatgaagaagattaataaagtactggttgttcaagataagaaattccaggataatgaacagctagttaaagatttactaaaattcattcaa
atttatggtattgaagatgattttaattttaaatattgtcaattactaagagttagtgaatacttcaattggagtttaagtataacggaagaaatatt
gaaaattggtgttgattcagggaaaatctggattgatcagcatatcactggtaagaattattatattaaagaggaagaggaagaagaggaagaagtaa
agaaagaagtaaaagaagaactgaaagaagtacaggaagaagtacaggaagaagtgaaaaaagtaaaggaagaatccaggaaagaagtagaagtagat
cttacagacctactcaatactaatgcaccaaaagtgcctctaagtttaccaaagaatgaaacgattttggaattagaaggacttcaattttag
>g280.t1
atgacattcatcagatcaattgcaggtctttcgaagtcgagaatcgtctctttaacttcccaaagagcgttatcgacta
tctcaaggtgtaataaatccccggtgttatcatcatcgtacacacgtttcaccacaaatgccaatttgtctaaaagaaattggttctccacgtcacca
ttcctccagaacggtggcattgaggttccaaaaacgattcctgccagaagaactttttggaactcaacaggaattggtaaactgctgaagctgtcaat
cttggctgttacatttggtactactacaattgtcgttttacttggtggattcttcctttatgacgctacaacttatagagccgaggagttccctgata
acattaaagtctgctcggatgctttgaatccaccaagaggaggcccagagaatttgccaattttgaagtataacttggacgactatgattgtcctgaa
aaggagcaattgcgttataagccaaaattggttgtcctgggttcaggctggggctctgttgcagtcttgaaaagtttgtactacggagactatgatgt
taccgtcatttctccaacaaactacttcctgttcactcctttgttgccttcagcagctaccggtacattggaagtcaaaactttgattgagagtatta
gaaaaattgtcaacagattgaatggtcattacttagaagcttatgctgagaaagtcgaatttagcagtaaactcattaaggtccaccagattgataag
ctcactggtgaaaaagaggagttctacgtcccatatgataaattggtcgttgcagttggttcaacatcaaacacccatggtgtcgagggtttgcagta
ctgcaaccaattgaaaactgctgctgatgcagttgccattaagagaaaaatcactacattgttagagaaagcatgtttgccaacaacaacagatgaag
agcgtaagagacttttgtcgtttgtcgtctgtggtggtggtccaacaggtgttgaatttgcagctgaagtctttgatttgttaaatgaagatttacca
aagtcttacccaaagatcttaagacaagagcttagtgtccatgtcattcaatcgagatctaacattttgaatacttatgatgaaagaatctctgagta
tgcagctgaacgtttccagaaagaagccattgatgtgttaacaaactctcgtgttgtgaagatcttaccagatgaagttatctttaatcagaagaacg
aaaaaggtgaagttgaattaaagagtttaccatttggtctttgtttgtggtctaccggtgttgctcaaaacccattggctaaagagattgtcgcttct
ttgccacactcgcaaagaaacaagagagccattgaaactgattctcatttgagagtgattggtgctccattgggtgatgtttatgctattggtgattg
tgccactgtcagaacagatctttgtgaacacactgtggaatacgtcagaaaatacattgttgagaaacacttaacaaatgtaacctcttcagagatta
ttaccgatcaagatatcaagaatatgaaattgaactattctgaaatctttgaattgggtcatgaaattgcaagaagacatccagaaacttcagaagct
ttgaactttatgaatgaattgattcctgtctatgatgagcaaagaaccggtcatttgacatttgatcaaattgctgcattattcaaggatgttgaatc
aagagttacttctttacctgctacagcacaaagagcaggtcaacaaggtaagtatttgggtaagaaattatctaagcttgcacaatcatctgtgactt
tatccgctaatgagatctttgatggtgacattgacgaagctgtctctaagcctttccaatataaacatttgggttccctcgcatacattggtaacagt
gccgttttcgatttaccaggttattccttcgttggtggattgatcgccatgtacctttggagaggaacttactttgcaaagtctgtttctttaagagt
tagagtcctcttgttcttggattggttgaagagaggccttttcggaagagacatcctctcctattaa
>g281.t1
atgcaaggggtaactccacgaaaagtaaacaaagagatttggtttttgtgtcacattttgctaaaacacaaaacaaagc
cagctgaattctttctaaagcaaatctcaaagctacccctttcaaaggccaaagttcattcccaaccttggaaccaaatcctcaagtgtttttcttct
gccgttatgaccaagcataacagccaaaatgtcatgaatgcctcaaaatatcgcatgtctgagcttctcaatgatttcaagaagttgggagctgaaaa
ttataaccctcgtttggaactaacgttaacctctgtcaatgaatctcctcctcggggaaaaacctcgactgataacgatgattcgattgagctggtga
gatcttatgaatctccactgaaattggttgcactttatgttggtgatttagacccaaacgttacagaagaaaagctctatcacttcttttcaagttat
aagactttatctacggtgaagatttgttatgagcatggctcaaagaagtctgttggttacggttatgttaatttcggctcagagcaagatgcacgtaa
ggcccttgaggaattgaattatagaccacttttgaacaaggagatcagaattatgccatccatgaaaggtaaagagaaatcattcttaagaacaaatg
tctttgtttccaatttaaacacgaacaagatcactagtttgcgtgttttctatgagactttcaggtctcatggtccgatattatcgtgtaaacttgat
attatcaaacgtcaaggcttcatttcatttgataataaggaaaatgcaaacaattttgtttctaatattgatggtactccaatccatggatttattgt
tcgttgtgcaattcatattccaaaagatgttaggaccaactctcaattgtctatttcttcaccagcatcgctggctcctctctcaggtattgaagtgt
actctcctcagatatcttctgcagtgacattgatatcatcaattgaatctgtcaatacaccttcagttgaacaaaactttactggcacttcagattct
aatttcaaacaagtttatgtcaagggtcttcctctggatatcacaaaggatcaattggagtctttgttctccaagtgtggtccaatcagcgatgtctt
[truncated: 7,949,404 more chars]
